# Supplementary material for: Revision of the European species of Omphale Haliday (Hymenoptera, Chalcidoidea, Eulophidae)
Source: Zookeys. 2012 Oct 25;(232):1–157. doi: 10.3897/zookeys.232.3625 (PMC3494065; doi:10.3897/zookeys.232.3625)
Supplement: XML Treatment for Omphale [file zookeys.232.3625-treatment1.xml]

<!DOCTYPE tp:taxon-treatment
  PUBLIC "-//TaxonX//DTD Taxonomic Treatment Publishing DTD v0 20100105//EN" "tax-treatment-NSO.dtd">
<tp:taxon-treatment xmlns:tp="http://www.plazi.org/taxpub"><tp:treatment-meta><mixed-citation publication-type="journal"><person-group><name><surname>Hansson</surname><given-names>Christer</given-names></name><name><surname>Shevtsova</surname><given-names>Ekaterina</given-names></name></person-group><article-title>Revision of the European species of 
                    <italic>Omphale</italic> Haliday (Hymenoptera, Chalcidoidea, Eulophidae)
                </article-title><source>Zookeys</source><day>25</day><month>10</month><year>2012</year><volume>2012</volume><issue>232</issue><fpage>1</fpage><lpage>157</lpage><pub-id pub-id-type="doi">10.3897/zookeys.232.3625</pub-id></mixed-citation></tp:treatment-meta><tp:nomenclature><tp:taxon-name>
                        <tp:taxon-name-part taxon-name-part-type="genus">Omphale</tp:taxon-name-part>
                    <object-id xmlns:xlink="http://www.w3.org/1999/xlink" xlink:type="simple">http://species-id.net/wiki/Omphale</object-id>
								</tp:taxon-name><tp:taxon-authority>Haliday</tp:taxon-authority><tp:nomenclature-citation-list><tp:nomenclature-citation><tp:taxon-name>Omphale</tp:taxon-name><comment> Haliday, 1833:339. Type species: <italic><tp:taxon-name>Omphale salicis</tp:taxon-name></italic> Haliday, by monotypy.</comment></tp:nomenclature-citation><tp:nomenclature-citation><tp:taxon-name>Smaragdites</tp:taxon-name><comment> Haliday, 1833:419. Type species: S. <italic>admirabilis</italic> Haliday, by monotypy. Synonymy by <xref ref-type="bibr" rid="B30">Graham 1963</xref>:240.</comment></tp:nomenclature-citation><tp:nomenclature-citation><tp:taxon-name>Secodes</tp:taxon-name><comment> Förster, 1856:78, 81. Type species: <italic><tp:taxon-name>Secodes fagi</tp:taxon-name></italic> Förster, by monotypy. Synonymy by <xref ref-type="bibr" rid="B30">Graham 1963</xref>:240.</comment></tp:nomenclature-citation><tp:nomenclature-citation><tp:taxon-name>Holcopelte</tp:taxon-name><comment> Förster, 1856:78. Type species: <italic><tp:taxon-name>Elachistus obscurus</tp:taxon-name></italic> Förster, 1841:40, by original designation. Synonymy by <xref ref-type="bibr" rid="B41">Hansson 2004</xref>:142.</comment></tp:nomenclature-citation><tp:nomenclature-citation><tp:taxon-name>Euderomyia</tp:taxon-name><comment> Girault, 1913:176. Type species: <italic><tp:taxon-name>Euderomyia carlylei</tp:taxon-name></italic> Girault, by original designation. Synonymy by <xref ref-type="bibr" rid="B8">Bouček 1988</xref>:727.</comment></tp:nomenclature-citation><tp:nomenclature-citation><tp:taxon-name>Chrysocharoideus</tp:taxon-name><comment> Ashmead, 1904:370. Type species: <italic><tp:taxon-name>Chrysocharis thoracicus</tp:taxon-name></italic> Ashmead, by original designation. Synonymy by <xref ref-type="bibr" rid="B52">LaSalle and Schauff 1992</xref>:12.</comment></tp:nomenclature-citation><tp:nomenclature-citation><tp:taxon-name>Chrysocharomyia</tp:taxon-name><comment> Dodd, <italic>in</italic><xref ref-type="bibr" rid="B26">Girault 1915</xref>:207. Type species: <italic><tp:taxon-name>Chrysocharomyia elongata</tp:taxon-name></italic> Girault, by original designation. Synonymy by <xref ref-type="bibr" rid="B8">Bouček 1988</xref>:727.</comment></tp:nomenclature-citation><tp:nomenclature-citation><tp:taxon-name>Paromphale</tp:taxon-name><comment> Girault &amp; Dodd, <italic>in</italic><xref ref-type="bibr" rid="B26">Girault 1915</xref>:211-212. Type species: <italic><tp:taxon-name>Paromphale flavicorpus</tp:taxon-name></italic> Girault, by original designation. Synonymy by <xref ref-type="bibr" rid="B8">Bouček 1988</xref>:727.</comment></tp:nomenclature-citation><tp:nomenclature-citation><tp:taxon-name>Raphaelonia</tp:taxon-name><comment> Girault, 1924:173. Type species: <italic><tp:taxon-name>Raphaelonia sulcatiscutum</tp:taxon-name></italic> Girault, by monotypy. Synonymy by <xref ref-type="bibr" rid="B8">Bouček 1988</xref>:727.</comment></tp:nomenclature-citation><tp:nomenclature-citation><tp:taxon-name>Eugerium</tp:taxon-name><comment> Graham, 1959:202. Type species: <italic><tp:taxon-name>Cirrospilus isander</tp:taxon-name></italic> Walker, by original designation. Synonymy by <xref ref-type="bibr" rid="B39">Hansson 1996b</xref>:5.</comment></tp:nomenclature-citation><tp:nomenclature-citation><tp:taxon-name>Exodontomphale</tp:taxon-name><comment> Bouček, 1984:65. Type species: <italic><tp:taxon-name>Exodontomphale taborskyi</tp:taxon-name></italic> Bouček, by original designation. Synonymy by <xref ref-type="bibr" rid="B66">Schauff 1991</xref>:61.</comment></tp:nomenclature-citation></tp:nomenclature-citation-list></tp:nomenclature><tp:treatment-sec sec-type="Diagnosis"><title>Diagnosis.</title><p>Clypeus delimited by grooves at least laterally (e.g. <xref ref-type="fig" rid="F16">Figs 117</xref>, <xref ref-type="fig" rid="F36">257</xref>, <xref ref-type="fig" rid="F51">367, 378</xref>); sensilla ampullacea (peglike sensilla) asymmetric; pronotum reduced and usually not visible in dorsal view; occiput without median groove or fold between occipital margin and occipital foramen; male genitalia (<xref ref-type="fig" rid="F68">Figs 478</xref><xref ref-type="fig" rid="F69"/><xref ref-type="fig" rid="F70"/><xref ref-type="fig" rid="F71"/><xref ref-type="fig" rid="F72">–501</xref>): phallobase with enlarged volsellar setae, paramere with one seta at apex, digitus with two spines (very rarely with one or three spines). The species groups used here are based mainly on the appearance of the male genitalia, and most species have specific characters in this structure. However, since the visualisation of this structure involves slide preparations, characters in the male genitalia have been avoided as much as possible in the identification key, but in a few cases, when this is the only way to separate species, they are used.</p></tp:treatment-sec><tp:treatment-sec sec-type="Identification"><title>Identification.</title><p>There are no taxonomically or nomenclaturally updated keys to European genera of <tp:taxon-name>Eulophidae</tp:taxon-name>. The most recent keys are in <xref ref-type="bibr" rid="B29">Graham (1959)</xref> and <xref ref-type="bibr" rid="B63">Peck et al. (1964)</xref>. They are useful for identification by keeping in mind that <italic><tp:taxon-name>Holcopelte</tp:taxon-name></italic> and <italic><tp:taxon-name>Eugerium</tp:taxon-name></italic> come out as separate genera in the keys. Another option is to use the key for Nearctic genera of <tp:taxon-name>Chalcidoidea</tp:taxon-name> (<xref ref-type="bibr" rid="B67">Schauff et al. 1997</xref>), but <italic><tp:taxon-name>Holcopelte</tp:taxon-name></italic> is treated as a genus separate from <italic><tp:taxon-name>Omphale</tp:taxon-name></italic>.<!--PageBreak--></p></tp:treatment-sec><tp:treatment-sec sec-type="Description"><title>Description.</title><p>Flagellum with 2–3 small and discoid anelli; five flagellomeres, free or with apical 2–3 flagellomeres more or less fused, occasionally with a distinct club with apical flagellomeres fused and wider than proximal flagellomeres (degree of fusion of apical flagellomeres is in many cases difficult to assess, and varies intraspecifically). Sensilla ampullacea (peglike sensilla) asymmetric, long or short. Ventral sense area of male scape reaching along almost entire length of scape. Males with verticillate or scattered arrangement of setae. Mandibles usually endodont with two large teeth at apex and with one to several smaller teeth above large teeth. A few Nearctic species have exodont mandibles, but this feature has not been found in European species. Cly- peus entirely delimited, quadrangular to semicircular or triangular in shape. Lower clypeal margin usually arcuately protruding, in a few species straight. Lower frons usually with a cross-ridge reaching almost from eye to eye (see <xref ref-type="bibr" rid="B39">Hansson 1996b</xref>, fig. 1), cross-ridge is protruding and is not an edge resulting from the collapse of frons above the antennal toruli, cross-ridge missing in some species. Frontal suture between lower and upper frons present. Antennal scrobes either more or less broadly separated and never joining, or joining at or below frontal suture. Surface between antennal scrobes more or less raised to form an interscrobal ridge. Occipital margin rounded off, rarely with an edge or a carina. Without a weak median groove or fold from occipital margin down to occipital foramen.</p><p>Pronotum reduced and hardly visible in dorsal view. Mesoscutum usually with weak delimited notauli; midlobe of mesoscutum with two pair of setae, some non-European species either with one pair or without setae. Scutellum usually without grooves but occasionally with a median groove with variable strength and length, always with one pair of setae usually situated in posterior half. Dorsellum short, smooth, convex or flat, occasionally with strong sculpture. Transepimeral sulcus curved or straight. Propodeum usually smooth and shiny, without anteromedian pit or raised carinae, with or without a narrow transverse proximal groove; propodeal callus with two setae; petiolar foramen semicircular to triangular, usually wide to fit the wide petiole. Forewing with a narrow and bare costal cell; speculum open or closed below; radial cell bare or hairy; with or without one hair line from stigmal vein; postmarginal vein 0.2–2.1× as long as stigmal vein in European species. Legs usually long and slender.</p><p>Petiole short and wide, occasionally as long as wide, pale or dark. Gaster usually subsessile; ovate to lanceolate in female. The male genitalia display important characters useful in classification of the species groups, but also in the separation of species.</p></tp:treatment-sec><tp:treatment-sec sec-type="The species-groups"><title>The species-groups.</title><p><xref ref-type="bibr" rid="B30">Graham (1963)</xref> initially divided the European <italic><tp:taxon-name>Omphale</tp:taxon-name></italic> into four groups with two unplaced species. However, he did so without any motivation and the groups were not diagnosed. The species groups presented here largely follow the groups presented by Graham, but now defined by morphological characters, and due to the addition of species two groups have been added. Characters in the male genitalia are used extensively to group species and to separate these groups. Graham was not aware of such characters and some species have therefore been transferred from their original placement. The European species are here separated into six groups, and with six unplaced species. The unplaced species comprise species that do <!--PageBreak-->not fit in any of the species groups, and that do not share features with each other to form species groups on their own.</p></tp:treatment-sec><tp:treatment-sec sec-type="Biology"><title>Biology.</title><p>Hosts or host plant/fungi associations are known for 16 of the 37 European species (<xref ref-type="table" rid="T1">Table 1</xref>), and in all cases gall midges (<tp:taxon-name>Diptera</tp:taxon-name>: <tp:taxon-name>Cecidomyiidae</tp:taxon-name>) are the target group. Host records from North America (<xref ref-type="bibr" rid="B39">Hansson 1996b</xref>) and Central America (<xref ref-type="bibr" rid="B41">Hansson 2004</xref>) support the findings for European species, i.e. that <italic><tp:taxon-name>Omphale</tp:taxon-name></italic> species are exclusively parasitoids on gall midges. <xref ref-type="bibr" rid="B14">Dziurzynski (1961)</xref> investigated the biology of <italic><tp:taxon-name>Omphale lugens</tp:taxon-name></italic> in Poland (given as <italic><tp:taxon-name>Secodes coactus</tp:taxon-name></italic> in the Dziurzynski publication). <italic><tp:taxon-name>Omphale lugens</tp:taxon-name></italic> is a koinobiont primary endoparasitoid and the female oviposits in the second instar larvae of its gall midge host, <italic><tp:taxon-name>Mikiola fagi</tp:taxon-name></italic>, which induces galls on the upper surface of leaves of beech (<italic><tp:taxon-name>Fagus sylvatica</tp:taxon-name></italic>). This parasitoid is solitary or gregarious with up to ten individuals per host. If more than one larva is present per host either the same female lays more than one egg per host, or more than one female oviposits in the same host larva. However, because of the high mortality among gregarious larvae eventually only one parasitoid per host larva will complete its development. The parasitoid speeds up the development of its host, indicated by a faster growth rate in parasitized gall midge larvae, as compared to non-parasitized larvae. There does not seem to be additional, abnormal, instars in the host, just an acceleration of growth. The gall midge larva is killed before pupation by the feeding of the last instar parasitoid larva. <italic><tp:taxon-name>Omphale lugens</tp:taxon-name></italic> has four larval instars and pupates inside the empty larval skin of its host, still remaining inside the gall.</p><table-wrap id="T1" position="float" orientation="portrait"><label>Table 1.</label><table><tbody><tr><td rowspan="1" colspan="1"><italic><tp:taxon-name>Omphale aethiops</tp:taxon-name></italic></td><td rowspan="1" colspan="1"><italic><tp:taxon-name>Dasineura epilobii</tp:taxon-name></italic> (<tp:taxon-name>Diptera</tp:taxon-name>: <tp:taxon-name>Cecidomyiidae</tp:taxon-name>) on <italic><tp:taxon-name>Chamaenerion angustifolium</tp:taxon-name></italic> (<xref ref-type="bibr" rid="B24">Gijswijt 1976</xref>), collected investigating flowers of <italic><tp:taxon-name>Silene dioica</tp:taxon-name></italic> with cecidomyiid larvae (<xref ref-type="bibr" rid="B2">Askew 2003</xref>); two of the female specimens from Sweden (in RMNH) have been reared from <italic><tp:taxon-name>Dasineura traili</tp:taxon-name></italic> (new record), a gall midge associated with <italic><tp:taxon-name>Ranunculus</tp:taxon-name></italic>.</td></tr><tr><td rowspan="1" colspan="1"><italic><tp:taxon-name>Omphale brevis</tp:taxon-name></italic></td><td rowspan="1" colspan="1"><italic><tp:taxon-name>Cystiphora taraxaci</tp:taxon-name></italic> (<tp:taxon-name>Diptera</tp:taxon-name>: <tp:taxon-name>Cecidomyiidae</tp:taxon-name>) (<xref ref-type="bibr" rid="B24">Gijswijt 1976</xref>), <italic><tp:taxon-name>Cystiphora sonchi</tp:taxon-name></italic> on <italic><tp:taxon-name>Sonchus palustris</tp:taxon-name></italic> (<xref ref-type="bibr" rid="B76">Vidal 1993</xref>); <italic><tp:taxon-name>Cystiphora sanguinea</tp:taxon-name></italic> on <italic><tp:taxon-name>Hieracium sabaudum</tp:taxon-name></italic> (<xref ref-type="bibr" rid="B2">Askew 2003</xref>).</td></tr><tr><td rowspan="1" colspan="1"><italic><tp:taxon-name>Omphale chryseis</tp:taxon-name></italic></td><td rowspan="1" colspan="1"><italic><tp:taxon-name>Contarinia medicaginis</tp:taxon-name></italic> (<tp:taxon-name>Diptera</tp:taxon-name>: <tp:taxon-name>Cecidomyiidae</tp:taxon-name>) (<xref ref-type="bibr" rid="B9">Bouček and Askew 1968</xref>) - endoparasitoid of larvae (<xref ref-type="bibr" rid="B50">Královič 1964</xref>).</td></tr><tr><td rowspan="1" colspan="1"><italic><tp:taxon-name>Omphale clymene</tp:taxon-name></italic></td><td rowspan="1" colspan="1"><italic><tp:taxon-name>Dasineura pyri</tp:taxon-name></italic> (<tp:taxon-name>Diptera</tp:taxon-name>: <tp:taxon-name>Cecidomyiidae</tp:taxon-name>) (new record).</td></tr><tr><td rowspan="1" colspan="1"><italic><tp:taxon-name>Omphale clypealis</tp:taxon-name></italic></td><td rowspan="1" colspan="1"><italic><tp:taxon-name>Dasineura brassicae</tp:taxon-name></italic> (<tp:taxon-name>Diptera</tp:taxon-name>: <tp:taxon-name>Cecidomyiidae</tp:taxon-name>) (e.g. <xref ref-type="bibr" rid="B24">Gijswijt 1976</xref>).</td></tr><tr><td rowspan="1" colspan="1"><italic><tp:taxon-name>Omphale erginnus</tp:taxon-name></italic></td><td rowspan="1" colspan="1">Associatedwith bracket fungi, possibly on a <tp:taxon-name>Cecidomyiidae</tp:taxon-name> (<tp:taxon-name>Diptera</tp:taxon-name>) (<xref ref-type="bibr" rid="B39">Hansson 1996b</xref>).</td></tr><tr><td rowspan="1" colspan="1"><italic><tp:taxon-name>Omphale grahami</tp:taxon-name></italic></td><td rowspan="1" colspan="1"><italic><tp:taxon-name>Dasineura trifolii</tp:taxon-name></italic>, <italic><tp:taxon-name>Dasineura glechomae</tp:taxon-name></italic> (<tp:taxon-name>Diptera</tp:taxon-name>: <tp:taxon-name>Cecidomyiidae</tp:taxon-name>) (<xref ref-type="bibr" rid="B24">Gijswijt 1976</xref>).</td></tr><tr><td rowspan="1" colspan="1"><italic><tp:taxon-name>Omphale isander</tp:taxon-name></italic></td><td rowspan="1" colspan="1">From <italic><tp:taxon-name>Mycodiplosis</tp:taxon-name></italic> sp. (<tp:taxon-name>Diptera</tp:taxon-name>: <tp:taxon-name>Cecidomyiidae</tp:taxon-name>) feeding on leaf rust on <italic><tp:taxon-name>Populus</tp:taxon-name></italic> (<xref ref-type="bibr" rid="B46">Kamijo 1986</xref>).</td></tr><tr><td rowspan="1" colspan="1"><italic><tp:taxon-name>Omphale lugens</tp:taxon-name></italic></td><td rowspan="1" colspan="1"><italic><tp:taxon-name>Mikiola fagi</tp:taxon-name></italic> (<xref ref-type="bibr" rid="B14">Dziurzynski 1961</xref>), <italic><tp:taxon-name>Contarinia tiliarum</tp:taxon-name></italic> &amp; <italic><tp:taxon-name>Dasyneura alni</tp:taxon-name></italic> (<xref ref-type="bibr" rid="B24">Gijswijt 1976</xref>), <italic><tp:taxon-name>Placochela nigripes</tp:taxon-name></italic> (new record), all hosts are <tp:taxon-name>Diptera</tp:taxon-name>: <tp:taxon-name>Cecidomyiidae</tp:taxon-name>.</td></tr><tr><td rowspan="1" colspan="1"><italic><tp:taxon-name>Omphale lugubris</tp:taxon-name></italic></td><td rowspan="1" colspan="1">Associated with <italic><tp:taxon-name>Picea</tp:taxon-name></italic> (<xref ref-type="bibr" rid="B24">Gijswijt 1976</xref>), but not reared from host.</td></tr><tr><td rowspan="1" colspan="1"><italic><tp:taxon-name>Omphale obscura</tp:taxon-name></italic></td><td rowspan="1" colspan="1"><italic><tp:taxon-name>Dasineura viciae</tp:taxon-name></italic> (<tp:taxon-name>Diptera</tp:taxon-name>: <tp:taxon-name>Cecidomyiidae</tp:taxon-name>) (<xref ref-type="bibr" rid="B13">De Stefani 1905</xref>); unidentified budgall on <italic><tp:taxon-name>Galium mollugo</tp:taxon-name></italic> (<xref ref-type="bibr" rid="B9">Bouček and Askew 1968</xref>).</td></tr><tr><td rowspan="1" colspan="1"><italic><tp:taxon-name>Omphale phruron</tp:taxon-name></italic></td><td rowspan="1" colspan="1"><italic><tp:taxon-name>Dasineura pyri</tp:taxon-name></italic> (<tp:taxon-name>Diptera</tp:taxon-name>: <tp:taxon-name>Cecidomyiidae</tp:taxon-name>) (<xref ref-type="bibr" rid="B24">Gijswijt 1976</xref>)</td></tr><tr><td rowspan="1" colspan="1"><italic><tp:taxon-name>Omphale rubigus</tp:taxon-name></italic></td><td rowspan="1" colspan="1"><italic><tp:taxon-name>Trigonodiplosis</tp:taxon-name></italic> sp. (<tp:taxon-name>Diptera</tp:taxon-name>: <tp:taxon-name>Cecidomyiidae</tp:taxon-name>) on <italic><tp:taxon-name>Vicia cracca</tp:taxon-name></italic> (<xref ref-type="bibr" rid="B9">Bouček and Askew 1968</xref>).</td></tr><tr><td rowspan="1" colspan="1"><italic><tp:taxon-name>Omphale salicis</tp:taxon-name></italic></td><td rowspan="1" colspan="1"><italic><tp:taxon-name>Contarinia lentis</tp:taxon-name></italic> (<tp:taxon-name>Diptera</tp:taxon-name>: <tp:taxon-name>Cecidomyiidae</tp:taxon-name>) (probable record) (<xref ref-type="bibr" rid="B73">Szelényi 1944</xref>), <italic><tp:taxon-name>Contarinia loti</tp:taxon-name></italic> (<xref ref-type="bibr" rid="B24">Gijswijt 1976</xref>); <italic><tp:taxon-name>Contarinia vincetoxici</tp:taxon-name></italic> (new record).</td></tr><tr><td rowspan="1" colspan="1"><italic><tp:taxon-name>Omphale incognita</tp:taxon-name></italic></td><td rowspan="1" colspan="1"><italic><tp:taxon-name>Geocrypta galii</tp:taxon-name></italic> (<tp:taxon-name>Diptera</tp:taxon-name>: <tp:taxon-name>Cecidomyiidae</tp:taxon-name>) on <italic><tp:taxon-name>Galium</tp:taxon-name></italic> spp.</td></tr><tr><td rowspan="1" colspan="1"><italic><tp:taxon-name>Omphale euphorbiae</tp:taxon-name></italic></td><td rowspan="1" colspan="1"><italic><tp:taxon-name>Bayeria capitigena</tp:taxon-name></italic> (<tp:taxon-name>Diptera</tp:taxon-name>: <tp:taxon-name>Cecidomyiidae</tp:taxon-name>) on <italic><tp:taxon-name>Euphorbia esula</tp:taxon-name></italic>.</td></tr></tbody></table></table-wrap><p>The only other <italic><tp:taxon-name>Omphale</tp:taxon-name></italic> species for which more detailed biological information is available is <italic><tp:taxon-name>Omphale clypealis</tp:taxon-name></italic>. This species is an important biological control agent against the brassica pod midge (<italic><tp:taxon-name>Dasineura brassicae</tp:taxon-name></italic>) on rape (<italic><tp:taxon-name>Brassica napus</tp:taxon-name></italic>), and has thus been the subject of biological investigation (<xref ref-type="bibr" rid="B82">Williams 2003</xref>). Similar to <italic><tp:taxon-name>Omphale lugens</tp:taxon-name></italic>, <italic><tp:taxon-name>Omphale clypealis</tp:taxon-name></italic> is a koinobiont endoparasitoid. Females oviposit into mature gall midge larvae in their pod gall, and the parasitoid larva is inside the host when it leaves the gall and burrows into the ground for pupation. The pupa is subsequently killed by the parasitoid. The sex ratio for <italic><tp:taxon-name>Omphale clypealis</tp:taxon-name></italic> is strongly female biased, and <xref ref-type="bibr" rid="B55">Murchie (1996)</xref> reared 97–100% females from samples of the brassica pod midge in the U.K. Material from this species that has been available for this investigation, 147 females and three males, suggests the same female bias. This skewed sex ratio indicates that <italic><tp:taxon-name>Omphale clypealis</tp:taxon-name></italic> is thelytokous, as are possibly some other <italic><tp:taxon-name>Omphale</tp:taxon-name></italic> species, such as <italic><tp:taxon-name>Omphale rubigus</tp:taxon-name></italic> where males have never been found, and <italic><tp:taxon-name>Omphale theana</tp:taxon-name></italic> in which very few males are recorded.</p><p>If data from these two species are transferrable, <italic><tp:taxon-name>Omphale</tp:taxon-name></italic> species are koinobiont endoparasitoids, possibly solitary – at least with only one surviving parasitoid per host. Little is known about the host specificity of <italic><tp:taxon-name>Omphale</tp:taxon-name></italic> species. However, known host records suggest host specialization because there are no overlap between the species. The host record for <italic><tp:taxon-name>Omphale phruron</tp:taxon-name></italic>, <italic><tp:taxon-name>Dasineura pyri</tp:taxon-name></italic> – same host as in <italic><tp:taxon-name>Omphale clymene</tp:taxon-name></italic>, is possibly based on a misidentification of the parasitoid. The specimens of <italic><tp:taxon-name>Omphale phruron</tp:taxon-name></italic> from <italic><tp:taxon-name>Dasineura pyri</tp:taxon-name></italic> have not been available for this investigation and as the species in this group are difficult to identify misidentification cannot be ruled out.</p></tp:treatment-sec><tp:treatment-sec sec-type="Distribution"><title>Distribution.</title><p>Even though several parts of the World are very poorly investigated or not investigated at all, existing records show that <italic><tp:taxon-name>Omphale</tp:taxon-name></italic> is a cosmopolitan genus,<!--PageBreak--> known from all zoogeographical regions (<xref ref-type="bibr" rid="B61">Noyes 2012</xref>). As can be seen from previous investigations (<xref ref-type="bibr" rid="B39">Hansson 1996b</xref>, <xref ref-type="bibr" rid="B40">1997</xref>, <xref ref-type="bibr" rid="B41">2004</xref>), and this investigation (<xref ref-type="fig" rid="F73">Figs 502</xref><xref ref-type="fig" rid="F74"/><xref ref-type="fig" rid="F75">–538</xref>), the species have a very large distribution. Many European species are distributed throughout Europe, and the more limited distribution in some species is possibly due to lack of distributional data. Five European species, <italic><tp:taxon-name>Omphale acamas</tp:taxon-name></italic>, <italic><tp:taxon-name>Omphale erginnus</tp:taxon-name></italic>, <italic><tp:taxon-name>Omphale salicis</tp:taxon-name></italic>, <italic><tp:taxon-name>Omphale theana</tp:taxon-name></italic>, <italic><tp:taxon-name>Omphale versicolor</tp:taxon-name></italic>, are also found in North America (<xref ref-type="bibr" rid="B39">Hansson 1996b</xref>), and one of these (<italic><tp:taxon-name>Omphale erginnus</tp:taxon-name></italic>) is distributed south to Central America (<xref ref-type="bibr" rid="B41">Hansson 2004</xref>).</p></tp:treatment-sec><tp:treatment-sec><!--Section generated to contain objects referenced in tp:taxon-treatment.--><fig id="F16" position="float" orientation="portrait"><label>Figures 115–122.</label><caption><p><italic><tp:taxon-name>Omphale salicis</tp:taxon-name></italic>: <bold>115</bold> thoracic dorsum, female <bold>116</bold> antenna, female <bold>117</bold> head in frontal view, female <bold>118</bold> vertex, female <bold>119</bold> thoracic dorsum, male <bold>120</bold> antenna, male <bold>121</bold> head in frontal view, male <bold>122</bold> vertex, male.</p></caption><graphic xmlns:xlink="http://www.w3.org/1999/xlink" xlink:href="ZooKeys-232-001-g016.jpg" position="float" orientation="portrait" xlink:type="simple"/></fig><fig id="F36" position="float" orientation="portrait"><label>Figures 255–262.</label><caption><p><italic><tp:taxon-name>Omphale tenuicornis</tp:taxon-name></italic>: <bold>255</bold> thoracic dorsum, female <bold>256</bold> antenna, female <bold>257</bold> head in frontal view, female <bold>258</bold> vertex, female <bold>259</bold> thoracic dorsum, male <bold>260</bold> antenna, male <bold>261</bold> head in frontal view, male <bold>262</bold> vertex, male.</p></caption><graphic xmlns:xlink="http://www.w3.org/1999/xlink" xlink:href="ZooKeys-232-001-g036.jpg" position="float" orientation="portrait" xlink:type="simple"/></fig><fig id="F51" position="float" orientation="portrait"><label>Figures 361–368.</label><caption><p><italic><tp:taxon-name>Omphale</tp:taxon-name></italic> spp., females:<bold>361–364</bold>. <italic><tp:taxon-name>Omphale erugata</tp:taxon-name></italic>: <bold>361</bold> thoracic dorsum <bold>362</bold> antenna <bold>363</bold> head in frontal view <bold>364</bold> vertex <bold>365–368</bold>. <italic><tp:taxon-name>Omphale rossica</tp:taxon-name></italic>: <bold>365</bold> thoracic dorsum <bold>366</bold> antenna <bold>367</bold> head in frontal view <bold>368</bold> vertex.</p></caption><graphic xmlns:xlink="http://www.w3.org/1999/xlink" xlink:href="ZooKeys-232-001-g051.jpg" position="float" orientation="portrait" xlink:type="simple"/></fig><fig id="F68" position="float" orientation="portrait"><label>Figures 478–483.</label><caption><p>Male genitalia (phallobase+aedeagus): <bold>478</bold> <italic><tp:taxon-name>Entedon fufius</tp:taxon-name></italic> (Walker) (<tp:taxon-name>Hymenoptera</tp:taxon-name>: <tp:taxon-name>Eulophidae</tp:taxon-name>: <tp:taxon-name>Entedoninae</tp:taxon-name>), phallobase to the left, aedeagus to the right, abbreviations: aa = aedeagal apo-demes, di = digitus, ds = digital spines, lp = length of phallobase, ps = parameral setae, pv = penis valve, vr = volsellar ridge, vs = volsellar setae <bold>479–483</bold> <italic><tp:taxon-name>Omphale</tp:taxon-name></italic> spp.: <bold>479</bold> <italic><tp:taxon-name>Omphale admirabilis</tp:taxon-name></italic>, length of phallobase 0.30 mm <bold>480</bold> <italic><tp:taxon-name>Omphale telephe</tp:taxon-name></italic>, length of phallobase 0.32 mm <bold>481</bold> <italic><tp:taxon-name>Omphale versicolor</tp:taxon-name></italic>, length of phallobase 0.31 mm <bold>482</bold> <italic><tp:taxon-name>Omphale chryseis</tp:taxon-name></italic>, length of phallobase 0.25 mm <bold>483</bold> <italic><tp:taxon-name>Omphale cornula</tp:taxon-name></italic>, length of phallobase 0.24 mm.</p></caption><graphic xmlns:xlink="http://www.w3.org/1999/xlink" xlink:href="ZooKeys-232-001-g068.jpg" position="float" orientation="portrait" xlink:type="simple"/></fig><fig id="F69" position="float" orientation="portrait"><label>Figures 484–489.</label><caption><p>Male genitalia (phallobase and aedeagus) <italic><tp:taxon-name>Omphale</tp:taxon-name></italic> spp.: <bold>484</bold> <italic><tp:taxon-name>Omphale salicis</tp:taxon-name></italic>, length of phallobase 0.27 mm <bold>485</bold> <italic><tp:taxon-name>Omphale theana</tp:taxon-name></italic>, length of phallobase 0.26 mm <bold>486</bold> <italic><tp:taxon-name>Omphale brevis</tp:taxon-name></italic>, length of phallobase 0.17 mm <bold>487</bold> <italic><tp:taxon-name>Omphale clymene</tp:taxon-name></italic>, length of phallobase 0.20 mm <bold>488</bold> <italic><tp:taxon-name>Omphale euphorbiae</tp:taxon-name></italic>, length of phallobase 0.21 mm <bold>489</bold> <italic><tp:taxon-name>Omphale incognita</tp:taxon-name></italic>, length of phallobase 0.27 mm.</p></caption><graphic xmlns:xlink="http://www.w3.org/1999/xlink" xlink:href="ZooKeys-232-001-g069.jpg" position="float" orientation="portrait" xlink:type="simple"/></fig><fig id="F70" position="float" orientation="portrait"><label>Figures 490–494.</label><caption><p>Male genitalia (phallobase and aedeagus) <italic><tp:taxon-name>Omphale</tp:taxon-name></italic> spp.: <bold>490</bold> <italic><tp:taxon-name>Omphale phruron</tp:taxon-name></italic>, length of phallobase 0.19 mm <bold>491</bold> <italic><tp:taxon-name>Omphale tenuicornis</tp:taxon-name></italic>, length of phallobase 0.24 mm <bold>492</bold> <italic><tp:taxon-name>Omphale aethiops</tp:taxon-name></italic>, length of phallobase 0.30 mm <bold>493</bold> <italic><tp:taxon-name>Omphale connectens</tp:taxon-name></italic>, length of phallobase 0.22 mm <bold>494</bold> <italic><tp:taxon-name>Omphale lugubris</tp:taxon-name></italic>, length of phallobase 0.27 mm.</p></caption><graphic xmlns:xlink="http://www.w3.org/1999/xlink" xlink:href="ZooKeys-232-001-g070.jpg" position="float" orientation="portrait" xlink:type="simple"/></fig><fig id="F71" position="float" orientation="portrait"><label>Figures 495–499.</label><caption><p>Male genitalia (phallobase and aedeagus) <italic><tp:taxon-name>Omphale</tp:taxon-name></italic> spp.: <bold>495</bold> <italic><tp:taxon-name>Omphale clypealis</tp:taxon-name></italic>, length of phallobase 0.21 mm <bold>496</bold> <italic><tp:taxon-name>Omphale parma</tp:taxon-name></italic>, length of phallobase 0.22 mm <bold>497</bold> <italic><tp:taxon-name>Omphale sulciscuta</tp:taxon-name></italic>, length of phallobase 0.24 mm <bold>498</bold> <italic><tp:taxon-name>Omphale obscura</tp:taxon-name></italic>, length of phallobase 0.22 mm <bold>499</bold> <italic><tp:taxon-name>Omphale erginnus</tp:taxon-name></italic>, length of phallobase 0.22 mm.</p></caption><graphic xmlns:xlink="http://www.w3.org/1999/xlink" xlink:href="ZooKeys-232-001-g071.jpg" position="float" orientation="portrait" xlink:type="simple"/></fig><fig id="F72" position="float" orientation="portrait"><label>Figures 500–501.</label><caption><p>Male genitalia (phallobase and aedeagus) <italic><tp:taxon-name>Omphale</tp:taxon-name></italic> spp.: <bold>500</bold> <italic><tp:taxon-name>Omphale isander</tp:taxon-name></italic>, length of phallobase 0.13 mm <bold>501</bold> <italic><tp:taxon-name>Omphale lugens</tp:taxon-name></italic>, length of phallobase 0.26 mm.</p></caption><graphic xmlns:xlink="http://www.w3.org/1999/xlink" xlink:href="ZooKeys-232-001-g072.jpg" position="float" orientation="portrait" xlink:type="simple"/></fig><fig id="F73" position="float" orientation="portrait"><label>Figures 502–517.</label><caption><p><italic><tp:taxon-name>Omphale</tp:taxon-name></italic> spp. distribution in Europe: <bold>502</bold> <italic><tp:taxon-name>Omphale admirabilis</tp:taxon-name></italic> <bold>503</bold> <italic><tp:taxon-name>Omphale breviventris</tp:taxon-name></italic> <bold>504</bold> <italic><tp:taxon-name>Omphale telephe</tp:taxon-name></italic> <bold>505</bold> <italic><tp:taxon-name>Omphale versicolor</tp:taxon-name></italic> <bold>506</bold> <italic><tp:taxon-name>Omphale acuminata</tp:taxon-name></italic> <bold>507</bold> <italic><tp:taxon-name>Omphale chryseis</tp:taxon-name></italic> <bold>508</bold> <italic><tp:taxon-name>Omphale cornula</tp:taxon-name></italic> <bold>509</bold> <italic><tp:taxon-name>Omphale salicis</tp:taxon-name></italic> <bold>510</bold> <italic><tp:taxon-name>Omphale theana</tp:taxon-name></italic> <bold>511</bold> <italic><tp:taxon-name>Omphale brevis</tp:taxon-name></italic> <bold>512</bold> <italic><tp:taxon-name>Omphale clymene</tp:taxon-name></italic> <bold>513</bold> <italic><tp:taxon-name>Omphale euphorbiae</tp:taxon-name></italic> <bold>514</bold> <italic><tp:taxon-name>Omphale incognita</tp:taxon-name></italic> <bold>515</bold> <italic><tp:taxon-name>Omphale lydia</tp:taxon-name></italic> <bold>516</bold> <italic><tp:taxon-name>Omphale matrana</tp:taxon-name></italic> <bold>517</bold> <italic><tp:taxon-name>Omphale nitens</tp:taxon-name></italic>.</p></caption><graphic xmlns:xlink="http://www.w3.org/1999/xlink" xlink:href="ZooKeys-232-001-g073.jpg" position="float" orientation="portrait" xlink:type="simple"/></fig><fig id="F74" position="float" orientation="portrait"><label>Figures 518–533.</label><caption><p><italic><tp:taxon-name>Omphale</tp:taxon-name></italic> spp. distribution in Europe: <bold>518</bold> <italic><tp:taxon-name>Omphale phruron</tp:taxon-name></italic> <bold>519</bold> <italic><tp:taxon-name>Omphale sti</tp:taxon-name></italic> <bold>520</bold> <italic><tp:taxon-name>Omphale tenuicornis</tp:taxon-name></italic> <bold>521</bold> <italic><tp:taxon-name>Omphale aethiops</tp:taxon-name></italic> <bold>522</bold> <italic><tp:taxon-name>Omphale connectens</tp:taxon-name></italic> <bold>523</bold> <italic><tp:taxon-name>Omphale dolichura</tp:taxon-name></italic> <bold>524</bold> <italic><tp:taxon-name>Omphale lugubris</tp:taxon-name></italic> <bold>525</bold> <italic><tp:taxon-name>Omphale clypealis</tp:taxon-name></italic> <bold>526</bold> <italic><tp:taxon-name>Omphale parma</tp:taxon-name></italic> <bold>527</bold> <italic><tp:taxon-name>Omphale brevibuccata</tp:taxon-name></italic> <bold>528</bold> <italic><tp:taxon-name>Omphale erugata</tp:taxon-name></italic> <bold>529</bold> <italic><tp:taxon-name>Omphale obscura</tp:taxon-name></italic> <bold>530</bold> <italic><tp:taxon-name>Omphale rossica</tp:taxon-name></italic> <bold>531</bold> <italic><tp:taxon-name>Omphale rubigus</tp:taxon-name></italic> <bold>532</bold> <italic><tp:taxon-name>Omphale sulciscuta</tp:taxon-name></italic> <bold>533</bold> <italic><tp:taxon-name>Omphale aceris</tp:taxon-name></italic>.</p></caption><graphic xmlns:xlink="http://www.w3.org/1999/xlink" xlink:href="ZooKeys-232-001-g074.jpg" position="float" orientation="portrait" xlink:type="simple"/></fig><fig id="F75" position="float" orientation="portrait"><label>Figures 534–538.</label><caption><p><italic><tp:taxon-name>Omphale</tp:taxon-name></italic> spp. distribution in Europe: <bold>534</bold> <italic><tp:taxon-name>Omphale erginnus</tp:taxon-name></italic> <bold>535</bold> <italic><tp:taxon-name>Omphale isander</tp:taxon-name></italic> <bold>536</bold> <italic><tp:taxon-name>Omphale lugens</tp:taxon-name></italic> <bold>537</bold> <italic><tp:taxon-name>Omphale melina</tp:taxon-name></italic> <bold>538</bold> <italic><tp:taxon-name>Omphale ochra</tp:taxon-name></italic>.</p></caption><graphic xmlns:xlink="http://www.w3.org/1999/xlink" xlink:href="ZooKeys-232-001-g075.jpg" position="float" orientation="portrait" xlink:type="simple"/></fig></tp:treatment-sec><ref-list><ref id="B30"><mixed-citation xmlns:xlink="http://www.w3.org/1999/xlink" xlink:type="simple"><person-group><name name-style="western"><surname>Graham</surname><given-names>MWRdeV</given-names></name></person-group> (<year>1963</year>)<article-title> Additions and corrections to the British list of Eulophidae (Hym., Chalcidoidea), with descriptions of some new species.</article-title><source>Transactions of the Society for British Entomology </source><volume>15</volume>: <fpage>167</fpage>-<lpage>275</lpage>.</mixed-citation></ref><ref id="B41"><mixed-citation xmlns:xlink="http://www.w3.org/1999/xlink" xlink:type="simple"><person-group><name name-style="western"><surname>Hansson</surname><given-names>C</given-names></name></person-group> (<year>2004</year>)<article-title> Eulophidae of Costa Rica, 2.</article-title><source>Memoirs of the American Entomological Institute </source><volume>75</volume>: <fpage>1</fpage>-<lpage>537</lpage>.</mixed-citation></ref><ref id="B8"><mixed-citation xmlns:xlink="http://www.w3.org/1999/xlink" xlink:type="simple"><person-group><name name-style="western"><surname>Bouček</surname><given-names>Z</given-names></name></person-group> (<year>1988</year>)<source> Australasian Chalcidoidea (Hymenoptera): A biosystematic revision of fourteen families, with a reclassification of species.</source><publisher-name>CAB International, Wallingford</publisher-name>, <publisher-loc>U.K.</publisher-loc>, <lpage>832</lpage> pp.</mixed-citation></ref><ref id="B52"><mixed-citation xmlns:xlink="http://www.w3.org/1999/xlink" xlink:type="simple"><person-group><name name-style="western"><surname>LaSalle</surname><given-names>J</given-names></name><name name-style="western"><surname>Schauff</surname><given-names>ME</given-names></name></person-group> (<year>1992</year>)<article-title> Preliminary studies on Neotropical Eulophidae (Hymenoptera: Chalcidoidea): Ashmead, Cameron, Howard and Walker species.</article-title><source>Contributions of the American Entomological Institute </source><volume>27</volume>: <fpage>1</fpage>-<lpage>47</lpage>.</mixed-citation></ref><ref id="B26"><mixed-citation xmlns:xlink="http://www.w3.org/1999/xlink" xlink:type="simple"><person-group><name name-style="western"><surname>Girault</surname><given-names>AA</given-names></name></person-group> (<year>1915</year>)<article-title> Australian Hymenoptera Chalcidoidea IV. Supplement. Memoirs of the Queensland Museum.</article-title><source>Supplement </source><volume>3</volume>: <fpage>180</fpage>-<lpage>299</lpage>.</mixed-citation></ref><ref id="B39"><mixed-citation xmlns:xlink="http://www.w3.org/1999/xlink" xlink:type="simple"><person-group><name name-style="western"><surname>Hansson</surname><given-names>C</given-names></name></person-group> (<year>1996b</year>)<article-title> Taxonomic revision of the Nearctic species of <italic>Omphale</italic>.</article-title><source>Entomologica Scandinavica Supplement </source><volume>49</volume>: <fpage>1</fpage>-<lpage>78</lpage>.</mixed-citation></ref><ref id="B66"><mixed-citation xmlns:xlink="http://www.w3.org/1999/xlink" xlink:type="simple"><person-group><name name-style="western"><surname>Schauff</surname><given-names>ME</given-names></name></person-group> (<year>1991</year>)<article-title> The Holarctic genera of Entedoninae (Hymenoptera: Eulophidae).</article-title><source>Contributions of the American Entomological Institute </source><volume>26</volume>: <fpage>1</fpage>-<lpage>109</lpage>.</mixed-citation></ref><ref id="B29"><mixed-citation xmlns:xlink="http://www.w3.org/1999/xlink" xlink:type="simple"><person-group><name name-style="western"><surname>Graham</surname><given-names>MWRdeV</given-names></name></person-group> (<year>1959</year>)<article-title> Keys to the British genera and species of Elachertinae, Eulophinae and Euderinae (Hym., Chalcidoidea).</article-title><source>Transactions of the Society for British Entomology </source><volume>13</volume>: <fpage>169</fpage>-<lpage>204</lpage>.</mixed-citation></ref><ref id="B63"><mixed-citation xmlns:xlink="http://www.w3.org/1999/xlink" xlink:type="simple"><person-group><name name-style="western"><surname>Peck</surname><given-names>O</given-names></name><name name-style="western"><surname>Bouček</surname><given-names>Z</given-names></name><name name-style="western"><surname>Hoffer</surname><given-names>A</given-names></name></person-group> (<year>1964</year>)<article-title> Keys to the Chalcidoidea of Czechoslovakia (Insecta: Hymenoptera).</article-title><source>Memoirs of the Entomological Society of Canada </source><volume>34</volume>: <fpage>1</fpage>-<lpage>120</lpage>. doi: <ext-link ext-link-type="uri" xlink:href="http://dx.doi.org/10.4039/entm9634fv" xlink:type="simple">10.4039/entm9634fv</ext-link></mixed-citation></ref><ref id="B67"><mixed-citation xmlns:xlink="http://www.w3.org/1999/xlink" xlink:type="simple"><person-group><name name-style="western"><surname>Schauff</surname><given-names>ME</given-names></name><name name-style="western"><surname>LaSalle</surname><given-names>J</given-names></name><name name-style="western"><surname>Coote</surname><given-names>LD</given-names></name></person-group> (<year>1997</year>)<article-title> Eulophidae.</article-title> In: <person-group><name name-style="western"><surname>Gibson</surname><given-names>GAP</given-names></name><name name-style="western"><surname>Huber</surname><given-names>JT</given-names></name><name name-style="western"><surname>Woolley</surname><given-names>JB</given-names></name></person-group> (<role>Eds</role>). <issue-title>Annotated Keys to the Genera of Nearctic Chalcidoidea (Hymenoptera).</issue-title><source>National Research Council Research Press. Ottawa, Ontario, Canada</source>: <fpage>327</fpage>-<lpage>381</lpage>.</mixed-citation></ref><ref id="B24"><mixed-citation xmlns:xlink="http://www.w3.org/1999/xlink" xlink:type="simple"><person-group><name name-style="western"><surname>Gijswijt</surname><given-names>MJ</given-names></name></person-group> (<year>1976</year>)<article-title> Notes on biology and distribution of the genus <italic>Omphale</italic> Haliday, 1833, with descriptions of two new species (Insecta, Hymenoptera, Eulophidae).</article-title><source>Bulletin, Zoologisch Museum, Universiteit van Amsterdam </source><volume>5</volume>: <fpage>77</fpage>-<lpage>84</lpage>.</mixed-citation></ref><ref id="B2"><mixed-citation xmlns:xlink="http://www.w3.org/1999/xlink" xlink:type="simple"><person-group><name name-style="western"><surname>Askew</surname><given-names>RR</given-names></name></person-group> (<year>2003</year>)<article-title> Observations on some British <italic>Omphale</italic> Haliday (Hym., Eulophidae) with descriptions of two new species.</article-title><source>Entomologists Monthly Magazine </source><volume>139</volume>: <fpage>29</fpage>-<lpage>37</lpage>.</mixed-citation></ref><ref id="B76"><mixed-citation xmlns:xlink="http://www.w3.org/1999/xlink" xlink:type="simple"><person-group><name name-style="western"><surname>Vidal</surname><given-names>S</given-names></name></person-group><role>(Ed)</role> (<year>1993</year>)<article-title> Determination list of entomophagous insects. No 12. Bulletin.</article-title><source>Section Regionale Ouest Palaearctique, Organisation Internationale de Lutte Biologique </source><volume>16</volume> (<issue>3</issue>): <fpage>1</fpage>-<lpage>56</lpage>.</mixed-citation></ref><ref id="B9"><mixed-citation xmlns:xlink="http://www.w3.org/1999/xlink" xlink:type="simple"><person-group><name name-style="western"><surname>Bouček</surname><given-names>Z</given-names></name><name name-style="western"><surname>Askew</surname><given-names>RR</given-names></name></person-group> (<year>1968</year>)<source> Palearctic Eulophidae, excl.</source><publisher-name>Tetrastichinae. Index of Entomophagous insects. Le Francois</publisher-name>, <publisher-loc>Paris</publisher-loc>, <lpage>254</lpage> pp.</mixed-citation></ref><ref id="B50"><mixed-citation xmlns:xlink="http://www.w3.org/1999/xlink" xlink:type="simple"><person-group><name name-style="western"><surname>Královič</surname><given-names>J</given-names></name></person-group> (<year>1964</year>)<article-title> Bedeutung der Parasiten der Luzerneblütengallmücke (<italic>Contarinia medicaginis</italic> Kieffer).</article-title><source>Biológia </source><volume>19</volume>: <fpage>263</fpage>-<lpage>271</lpage>.</mixed-citation></ref><ref id="B46"><mixed-citation xmlns:xlink="http://www.w3.org/1999/xlink" xlink:type="simple"><person-group><name name-style="western"><surname>Kamijo</surname><given-names>K</given-names></name></person-group> (<year>1986</year>)<article-title> Description of a new species of <italic>Desmatocharis</italic> Graham (Hymenoptera, Eulophidae), with notes on other species.</article-title><source>Kontyû </source><volume>54</volume>: <fpage>243</fpage>-<lpage>245</lpage>.</mixed-citation></ref><ref id="B14"><mixed-citation xmlns:xlink="http://www.w3.org/1999/xlink" xlink:type="simple"><person-group><name name-style="western"><surname>Dziurzynski</surname><given-names>A</given-names></name></person-group> (<year>1961</year>)<article-title> The inhabitants of the galls of <italic>Mikiola fagi</italic> Htg. Part I. Materials for the morphology and development of <italic>Mikiola fagi</italic> Htg. (Itoniidae), as well as of its endophagous primary parasite <italic>Secodes coactus</italic> Ratzb. (Chalcididae).</article-title><source>Acta Zoologia Cracoviensis </source><volume>6</volume>: <fpage>9</fpage>-<lpage>49</lpage>.</mixed-citation></ref><ref id="B13"><mixed-citation xmlns:xlink="http://www.w3.org/1999/xlink" xlink:type="simple"><person-group><name name-style="western"><surname>De Stefani</surname><given-names>T</given-names></name></person-group> (<year>1905</year>)<source> Contributo all’entomofauna del cecidii. Marcellia 3: 36–40, 113–114.</source></mixed-citation></ref><ref id="B73"><mixed-citation xmlns:xlink="http://www.w3.org/1999/xlink" xlink:type="simple"><person-group><name name-style="western"><surname>Szelényi</surname><given-names>G</given-names></name></person-group> (<year>1944</year>)<article-title> Contribution to the knowledge of the host relationship of the Chalcid-flies (Hym., Chalcidoidea). Yearbook of the official Phytosanit.</article-title><source>Services in Budapest </source><volume>2</volume>: <fpage>172</fpage>-<lpage>194</lpage>.</mixed-citation></ref><ref id="B82"><mixed-citation xmlns:xlink="http://www.w3.org/1999/xlink" xlink:type="simple"><person-group><name name-style="western"><surname>Williams</surname><given-names>IH</given-names></name></person-group> (<year>2003</year>)<source> Parasitoids of the brassica pod midge. In: Alford DV (ed.) Biocontrol of oilseed rape pests. Blackwell, Oxford, UK. </source>doi: <ext-link ext-link-type="uri" xlink:href="http://dx.doi.org/10.1002/9780470750988.ch7" xlink:type="simple">10.1002/9780470750988.ch7</ext-link></mixed-citation></ref><ref id="B55"><mixed-citation xmlns:xlink="http://www.w3.org/1999/xlink" xlink:type="simple"><person-group><name name-style="western"><surname>Murchie</surname><given-names>AK</given-names></name></person-group> (<year>1996</year>)<source> Parasitoids of cabbage seed weevil and brassica pod midge in oilseed rap. PhD thesis, University of Keele, UK.</source></mixed-citation></ref><ref id="B61"><mixed-citation xmlns:xlink="http://www.w3.org/1999/xlink" xlink:type="simple"><person-group><name name-style="western"><surname>Noyes</surname><given-names>JS</given-names></name></person-group> (<year>2012</year>)<source> Universal Chalcidoid Database <ext-link ext-link-type="uri" xlink:href="http://www.nhm.ac.uk/research-curation/research/projects/chalcidoids/database/" xlink:type="simple">http://www.nhm.ac.uk/research-curation/research/projects/chalcidoids/database/</ext-link>  [accessed June 2012]</source></mixed-citation></ref><ref id="B40"><mixed-citation xmlns:xlink="http://www.w3.org/1999/xlink" xlink:type="simple"><person-group><name name-style="western"><surname>Hansson</surname><given-names>C</given-names></name></person-group> (<year>1997</year>)<article-title> Mexican species of the genus <italic>Omphale</italic> Haliday (Hymenoptera: Eulophidae), a taxonomic study.</article-title><source>Journal of Hymenoptera Research </source><volume>6</volume>: <fpage>107</fpage>-<lpage>151</lpage>.</mixed-citation></ref></ref-list></tp:taxon-treatment>
