# Supplementary material for: Revision of the European species of Omphale Haliday (Hymenoptera, Chalcidoidea, Eulophidae)
Source: Zookeys. 2012 Oct 25;(232):1–157. doi: 10.3897/zookeys.232.3625 (PMC3494065; doi:10.3897/zookeys.232.3625)
Supplement: XML Treatment for Omphale admirabilis [file zookeys.232.3625-treatment2.xml]

<!DOCTYPE tp:taxon-treatment
  PUBLIC "-//TaxonX//DTD Taxonomic Treatment Publishing DTD v0 20100105//EN" "tax-treatment-NSO.dtd">
<tp:taxon-treatment xmlns:tp="http://www.plazi.org/taxpub"><tp:treatment-meta><mixed-citation publication-type="journal"><person-group><name><surname>Hansson</surname><given-names>Christer</given-names></name><name><surname>Shevtsova</surname><given-names>Ekaterina</given-names></name></person-group><article-title>Revision of the European species of 
                    <italic>Omphale</italic> Haliday (Hymenoptera, Chalcidoidea, Eulophidae)
                </article-title><source>Zookeys</source><day>25</day><month>10</month><year>2012</year><volume>2012</volume><issue>232</issue><fpage>1</fpage><lpage>157</lpage><pub-id pub-id-type="doi">10.3897/zookeys.232.3625</pub-id></mixed-citation></tp:treatment-meta><tp:nomenclature><tp:taxon-name>
                                <tp:taxon-name-part taxon-name-part-type="genus">Omphale</tp:taxon-name-part>
                                <tp:taxon-name-part taxon-name-part-type="species">admirabilis</tp:taxon-name-part>
                            <object-id xmlns:xlink="http://www.w3.org/1999/xlink" xlink:type="simple">http://species-id.net/wiki/Omphale_admirabilis</object-id>
								</tp:taxon-name><tp:taxon-authority>(Haliday)</tp:taxon-authority><xref ref-type="fig" rid="F1">Figures 4</xref><xref ref-type="fig" rid="F2">15</xref><xref ref-type="fig" rid="F3">–29</xref><xref ref-type="fig" rid="F68">479</xref><xref ref-type="fig" rid="F73">502</xref><tp:nomenclature-citation-list><tp:nomenclature-citation><tp:taxon-name>Smaragdites admirabilis</tp:taxon-name><comment> Haliday, 1833:419. Holotype male in OUMNH, examined.</comment></tp:nomenclature-citation><tp:nomenclature-citation><tp:taxon-name>Entedon admirabilis</tp:taxon-name><comment> (Haliday), <xref ref-type="bibr" rid="B65">Reinhard (1858)</xref>.</comment></tp:nomenclature-citation><tp:nomenclature-citation><tp:taxon-name>Omphale admirabilis</tp:taxon-name><comment> (Haliday), <xref ref-type="bibr" rid="B29">Graham (1959)</xref>.</comment></tp:nomenclature-citation><tp:nomenclature-citation><tp:taxon-name>Omphale admirabilis</tp:taxon-name><comment> (Haliday), <xref ref-type="bibr" rid="B30">Graham (1963)</xref>.</comment></tp:nomenclature-citation></tp:nomenclature-citation-list></tp:nomenclature><tp:treatment-sec sec-type="Material"><title>Material.</title><p><bold>Type material.</bold> <bold>Holotype</bold> male, type no. 616 in OUMNH. <bold>Additional material.</bold> 25♀ 13♂: France 4♀ (BMNH, RMNH), Sweden 1♀ 4♂ (CH, NHRS), United Kingdom 20♀ 9♂ (BMNH).</p></tp:treatment-sec><tp:treatment-sec sec-type="Diagnosis"><title>Diagnosis.</title><p>Lateral pronotum, prosternum and legs citron yellow to yellowish white (<xref ref-type="fig" rid="F2">Fig. 15</xref>), in male also with gena yellowish white; thoracic dorsum brilliant green metallic to brilliant golden red (<xref ref-type="fig" rid="F2">Figs 16, 17</xref>), with very fine engraved reticulation (<xref ref-type="fig" rid="F3">Figs 22, 26</xref>), hence shiny; postmarginal vein 2× as long as stigmal vein (<xref ref-type="fig" rid="F2">Fig. 20</xref>); male scape long (<xref ref-type="fig" rid="F3">Fig. 27</xref>), with almost ½ of length reaching above level of vertex.</p></tp:treatment-sec><tp:treatment-sec sec-type="Description"><title>Description.</title><p><italic>Female</italic>. Length of body 1.5–2.0 mm. Antenna with scape with outer surface white, inner surface with basal ½ white and apical ½ dark brown; pedicel and flagellum dark brown (<xref ref-type="fig" rid="F2">Fig. 15</xref>); pedicel + flagellum 1.8× as long as distance between eyes; first flagellomere 1.2× as long as second (<xref ref-type="fig" rid="F3">Fig. 23</xref>), and 1.0× as wide as second flagellomere; flagellomeres 1–4 with scattered short setae (<xref ref-type="fig" rid="F3">Fig. 23</xref>); clava 2-segmented (<xref ref-type="fig" rid="F3">Fig. 23</xref>). Face golden green (<xref ref-type="fig" rid="F2">Fig. 18</xref>), with very weak striae (<xref ref-type="fig" rid="F3">Fig. 24</xref>); clypeus golden green, smooth, rectangular, 1.7× as wide as high; gena dark brown with golden tinges, to purple metallic; lower frons bright green metallic, with raised reticulation, smooth below level of toruli; interscrobal area with raised reticulation; antennal scrobes join frontal suture separately; frontal suture V-shaped; upper frons golden red with very weak reticulation, shiny; vertex golden green to golden red, smooth outside ocellar triangle, with engraved reticulation inside triangle (<xref ref-type="fig" rid="F3">Fig. 25</xref>). Occipital margin rounded (<xref ref-type="fig" rid="F3">Fig. 25</xref>).</p><p><!--PageBreak-->Mesoscutum bright golden green, or golden red (<xref ref-type="fig" rid="F2">Fig. 16</xref>), with engraved reticulation (<xref ref-type="fig" rid="F3">Fig. 22</xref>), midlobe with two pairs of setae; notauli as indistinct impressions in posterior ½. Scutellum bright golden green, or golden red (<xref ref-type="fig" rid="F2">Fig. 16</xref>), with engraved reticulation (<xref ref-type="fig" rid="F3">Fig. 22</xref>); 1.1× as long as wide, with anterior margin smoothly curved<!--PageBreak--> forwards. Axillae blue to green metallic (<xref ref-type="fig" rid="F2">Fig. 16</xref>). Dorsellum green metallic (<xref ref-type="fig" rid="F2">Fig. 16</xref>), smooth and flat (<xref ref-type="fig" rid="F3">Fig. 22</xref>), 0.4× as long as wide, and 0.6× as long as length of median propodeum. Lateral pronotum and propleuron citron yellow to yellowish white (<xref ref-type="fig" rid="F2">Fig. 15</xref>); prepectus green metallic, in three specimens citron yellow or yellowish white; acropleuron citron yellow to yellowish white; mesepisternum golden green with upper part citron yellow to yellowish white; upper mesepimeron golden green to golden red; lower mesepimeron dark brown with metallic tinges; transepimeral sulcus very weakly curved forwards. Propodeum green metallic (<xref ref-type="fig" rid="F2">Fig. 16</xref>), smooth (<xref ref-type="fig" rid="F3">Fig. 22</xref>), with an anteromedian fovea; propodeal callus with two setae. Legs citron yellow to yellow<!--PageBreak-->ish white (<xref ref-type="fig" rid="F2">Fig. 15</xref>); midleg with first tarsomere 0.3× as long as length of tarsus. Forewing transparent (<xref ref-type="fig" rid="F2">Fig. 20</xref>), veins yellowish brown and setae dark brown; speculum closed; admarginal setae 8–11, arising from both marginal vein and from membrane behind vein; radial cell bare in upper ½, setose in lower ½; postmarginal vein 2.0× as long as stigmal vein; stigmal vein slightly enlarged. Hind wing (<xref ref-type="fig" rid="F2">Fig. 20</xref>) transparent, apex rounded. Forewing WIP (<xref ref-type="fig" rid="F2">Fig. 21</xref>) with apical ⅓ blue, basal ⅔ with diagonal bands in yellow, magenta and blue.<!--PageBreak--></p><p>Petiole dark brown to yellow. Gaster golden with green metallic tinges, to golden red with first tergite green metallic, smooth, elongate and 1.4–1.6× as long as length of mesosoma; 7<sup>th</sup> tergite 0.1× as long as length of gaster.</p><p><italic>Male</italic>. Length of body 1.1–1.6 mm. Features as in female except as follows. Antenna with scape with outer surface yellowish white, inner surface with basal ½ white and apical ½ green metallic, narrow in basal ½ and then rapidly expanding towards apex (<xref ref-type="fig" rid="F3">Fig. 27</xref>), elongate with almost ½ the length above the level of vertex; pedicel and flagellum pale brown; pedicel + flagellum 3.3× as long as distance between eyes; flagellomeres 1–4 with scattered setae; clava 1-segmented. Face greenish blue metallic (<xref ref-type="fig" rid="F2">Fig. 19</xref>), smooth; clypeus greenish blue metallic, smooth, rectangular, 2.0× as wide as high; gena yellowish white; lower frons golden to bright golden green (<xref ref-type="fig" rid="F2">Fig. 19</xref>), smooth (<xref ref-type="fig" rid="F3">Fig. 28</xref>); interscrobal area smooth; upper frons red metallic, smooth; vertex golden red.</p><p>Pronotum, propleuron and prepectus yellowish white. Mesoscutum golden red (<xref ref-type="fig" rid="F2">Fig. 17</xref>). Scutellum golden red (<xref ref-type="fig" rid="F2">Fig. 17</xref>) to golden green; 1.2× as long as wide. Axillae green metallic (<xref ref-type="fig" rid="F2">Fig. 17</xref>). Dorsellum green metallic with red tinges (<xref ref-type="fig" rid="F2">Fig. 17</xref>), smooth and slightly convex to almost flat (<xref ref-type="fig" rid="F3">Fig. 26</xref>). Acropleuron yellowish white; mesepisternum golden green. Propodeum golden with green and red metallic tinges (<xref ref-type="fig" rid="F2">Fig. 17</xref>). Legs yellowish white. Forewing transparent, veins and setae dark brown; admarginal setae 8–9, arising from both marginal vein and membrane below vein.</p><p>Petiole yellowish white. Gaster with first tergite golden red, remaining tergites dark brown with metallic tinges, with a pale spot across median part of tergites 1–2, 1.0–1.1× as long as length of mesosoma. Phallobase and aedeagus as in <xref ref-type="fig" rid="F68">Fig. 479</xref>.</p><fig id="F1" position="float" orientation="portrait"><label>Figures 1–14.</label><caption><p><italic><tp:taxon-name>Omphale</tp:taxon-name></italic> spp.: <bold>1</bold> <italic><tp:taxon-name>Omphale chryseis</tp:taxon-name></italic>, 2nd flagellomere, female <bold>2</bold> <italic><tp:taxon-name>Omphale lugens</tp:taxon-name></italic>, 2nd flagellomere, female <bold>3</bold> <italic><tp:taxon-name>Omphale phruron</tp:taxon-name></italic>, 2nd flagellomere, male <bold>4</bold> <italic><tp:taxon-name>Omphale admirabilis</tp:taxon-name></italic>, 2nd flagellomere, male <bold>5</bold> <italic><tp:taxon-name>Omphale connectens</tp:taxon-name></italic>, head in frontal view, female <bold>6</bold> <italic><tp:taxon-name>Omphale lugens</tp:taxon-name></italic>, head in frontal view, female <bold>7</bold> <italic><tp:taxon-name>Omphale sulciscuta</tp:taxon-name></italic>, vertex, female <bold>8</bold> <italic><tp:taxon-name>Omphale acuminata</tp:taxon-name></italic>, vertex, female <bold>9</bold> <italic><tp:taxon-name>Omphale sulciscuta</tp:taxon-name></italic>, inner part of forewing, arrows point at admarginal setae <bold>10</bold> <italic><tp:taxon-name>Omphale connectens</tp:taxon-name></italic>, inner part of forewing, arrows point at admarginal setae <bold>11</bold> <italic><tp:taxon-name>Omphale salicis</tp:taxon-name></italic>, part of forewing, arrow points at bare radial cell <bold>12</bold> <italic><tp:taxon-name>Omphale aethiops</tp:taxon-name></italic>, part of forewing, arrow points at hairy radial cell <bold>13</bold> <italic><tp:taxon-name>Omphale phruron</tp:taxon-name></italic>, base of forewing, speculum closed <bold>14</bold> <italic><tp:taxon-name>Omphale clypealis</tp:taxon-name></italic>, base of forewing, speculum open.</p></caption><graphic xmlns:xlink="http://www.w3.org/1999/xlink" xlink:href="ZooKeys-232-001-g001.jpg" position="float" orientation="portrait" xlink:type="simple"/></fig><fig id="F2" position="float" orientation="portrait"><label>Figures 15–21.</label><caption><p><italic><tp:taxon-name>Omphale admirabilis</tp:taxon-name></italic>: <bold>15</bold> habitus in lateral view, female, length of specimen 1.8 mm <bold>16</bold> thoracic dorsum, female <bold>17</bold> thoracic dorsum, male <bold>18</bold> head in frontal view, female <bold>19</bold> head in frontal view, male <bold>20</bold> transparent wings, female <bold>21</bold> wing interference patterns, female.</p></caption><graphic xmlns:xlink="http://www.w3.org/1999/xlink" xlink:href="ZooKeys-232-001-g002.jpg" position="float" orientation="portrait" xlink:type="simple"/></fig><fig id="F3" position="float" orientation="portrait"><label>Figures 22–29.</label><caption><p><italic><tp:taxon-name>Omphale admirabilis</tp:taxon-name></italic>: <bold>22</bold> thoracic dorsum, female <bold>23</bold> antenna, female <bold>24</bold> head in frontal view, female <bold>25</bold> vertex, female <bold>26</bold> thoracic dorsum, male <bold>27</bold> antenna, male <bold>28</bold> head in frontal view, male <bold>29</bold> vertex, male.</p></caption><graphic xmlns:xlink="http://www.w3.org/1999/xlink" xlink:href="ZooKeys-232-001-g003.jpg" position="float" orientation="portrait" xlink:type="simple"/></fig></tp:treatment-sec><tp:treatment-sec sec-type="Hosts"><title>Hosts. </title><p>Unknown.</p></tp:treatment-sec><tp:treatment-sec sec-type="Distribution"><title>Distribution.</title><p>Austria (<xref ref-type="bibr" rid="B9">Bouček and Askew 1968</xref>), Czech Republic (<xref ref-type="bibr" rid="B9">Bouček and Askew 1968</xref>), France (<bold>new record</bold>), Sweden (<xref ref-type="bibr" rid="B43">Hedqvist 2003</xref>), United Kingdom (<xref ref-type="bibr" rid="B36">Haliday 1833</xref>) (<xref ref-type="fig" rid="F73">Fig. 502</xref>).</p></tp:treatment-sec><tp:treatment-sec><!--Section generated to contain objects referenced in tp:taxon-treatment.--><fig id="F68" position="float" orientation="portrait"><label>Figures 478–483.</label><caption><p>Male genitalia (phallobase+aedeagus): <bold>478</bold> <italic><tp:taxon-name>Entedon fufius</tp:taxon-name></italic> (Walker) (<tp:taxon-name>Hymenoptera</tp:taxon-name>: <tp:taxon-name>Eulophidae</tp:taxon-name>: <tp:taxon-name>Entedoninae</tp:taxon-name>), phallobase to the left, aedeagus to the right, abbreviations: aa = aedeagal apo-demes, di = digitus, ds = digital spines, lp = length of phallobase, ps = parameral setae, pv = penis valve, vr = volsellar ridge, vs = volsellar setae <bold>479–483</bold> <italic><tp:taxon-name>Omphale</tp:taxon-name></italic> spp.: <bold>479</bold> <italic><tp:taxon-name>Omphale admirabilis</tp:taxon-name></italic>, length of phallobase 0.30 mm <bold>480</bold> <italic><tp:taxon-name>Omphale telephe</tp:taxon-name></italic>, length of phallobase 0.32 mm <bold>481</bold> <italic><tp:taxon-name>Omphale versicolor</tp:taxon-name></italic>, length of phallobase 0.31 mm <bold>482</bold> <italic><tp:taxon-name>Omphale chryseis</tp:taxon-name></italic>, length of phallobase 0.25 mm <bold>483</bold> <italic><tp:taxon-name>Omphale cornula</tp:taxon-name></italic>, length of phallobase 0.24 mm.</p></caption><graphic xmlns:xlink="http://www.w3.org/1999/xlink" xlink:href="ZooKeys-232-001-g068.jpg" position="float" orientation="portrait" xlink:type="simple"/></fig><fig id="F73" position="float" orientation="portrait"><label>Figures 502–517.</label><caption><p><italic><tp:taxon-name>Omphale</tp:taxon-name></italic> spp. distribution in Europe: <bold>502</bold> <italic><tp:taxon-name>Omphale admirabilis</tp:taxon-name></italic> <bold>503</bold> <italic><tp:taxon-name>Omphale breviventris</tp:taxon-name></italic> <bold>504</bold> <italic><tp:taxon-name>Omphale telephe</tp:taxon-name></italic> <bold>505</bold> <italic><tp:taxon-name>Omphale versicolor</tp:taxon-name></italic> <bold>506</bold> <italic><tp:taxon-name>Omphale acuminata</tp:taxon-name></italic> <bold>507</bold> <italic><tp:taxon-name>Omphale chryseis</tp:taxon-name></italic> <bold>508</bold> <italic><tp:taxon-name>Omphale cornula</tp:taxon-name></italic> <bold>509</bold> <italic><tp:taxon-name>Omphale salicis</tp:taxon-name></italic> <bold>510</bold> <italic><tp:taxon-name>Omphale theana</tp:taxon-name></italic> <bold>511</bold> <italic><tp:taxon-name>Omphale brevis</tp:taxon-name></italic> <bold>512</bold> <italic><tp:taxon-name>Omphale clymene</tp:taxon-name></italic> <bold>513</bold> <italic><tp:taxon-name>Omphale euphorbiae</tp:taxon-name></italic> <bold>514</bold> <italic><tp:taxon-name>Omphale incognita</tp:taxon-name></italic> <bold>515</bold> <italic><tp:taxon-name>Omphale lydia</tp:taxon-name></italic> <bold>516</bold> <italic><tp:taxon-name>Omphale matrana</tp:taxon-name></italic> <bold>517</bold> <italic><tp:taxon-name>Omphale nitens</tp:taxon-name></italic>.</p></caption><graphic xmlns:xlink="http://www.w3.org/1999/xlink" xlink:href="ZooKeys-232-001-g073.jpg" position="float" orientation="portrait" xlink:type="simple"/></fig></tp:treatment-sec><ref-list><ref id="B65"><mixed-citation xmlns:xlink="http://www.w3.org/1999/xlink" xlink:type="simple"><person-group><name name-style="western"><surname>Reinhard</surname><given-names>H</given-names></name></person-group> (<year>1858</year>)<article-title> Beiträge zur Geschichte und Synonymie der Pteromalinen.</article-title><source>Berlin Entomologischer Zeitschrift </source><volume>2</volume>: <fpage>10</fpage>-<lpage>23</lpage>. doi: <ext-link ext-link-type="uri" xlink:href="http://dx.doi.org/10.1002/mmnd.18580020104" xlink:type="simple">10.1002/mmnd.18580020104</ext-link></mixed-citation></ref><ref id="B29"><mixed-citation xmlns:xlink="http://www.w3.org/1999/xlink" xlink:type="simple"><person-group><name name-style="western"><surname>Graham</surname><given-names>MWRdeV</given-names></name></person-group> (<year>1959</year>)<article-title> Keys to the British genera and species of Elachertinae, Eulophinae and Euderinae (Hym., Chalcidoidea).</article-title><source>Transactions of the Society for British Entomology </source><volume>13</volume>: <fpage>169</fpage>-<lpage>204</lpage>.</mixed-citation></ref><ref id="B30"><mixed-citation xmlns:xlink="http://www.w3.org/1999/xlink" xlink:type="simple"><person-group><name name-style="western"><surname>Graham</surname><given-names>MWRdeV</given-names></name></person-group> (<year>1963</year>)<article-title> Additions and corrections to the British list of Eulophidae (Hym., Chalcidoidea), with descriptions of some new species.</article-title><source>Transactions of the Society for British Entomology </source><volume>15</volume>: <fpage>167</fpage>-<lpage>275</lpage>.</mixed-citation></ref><ref id="B9"><mixed-citation xmlns:xlink="http://www.w3.org/1999/xlink" xlink:type="simple"><person-group><name name-style="western"><surname>Bouček</surname><given-names>Z</given-names></name><name name-style="western"><surname>Askew</surname><given-names>RR</given-names></name></person-group> (<year>1968</year>)<source> Palearctic Eulophidae, excl.</source><publisher-name>Tetrastichinae. Index of Entomophagous insects. Le Francois</publisher-name>, <publisher-loc>Paris</publisher-loc>, <lpage>254</lpage> pp.</mixed-citation></ref><ref id="B43"><mixed-citation xmlns:xlink="http://www.w3.org/1999/xlink" xlink:type="simple"><person-group><name name-style="western"><surname>Hedqvist</surname><given-names>KJ</given-names></name></person-group> (<year>2003</year>)<article-title> Katalog över svenska Chalcidoidea.</article-title><source>Entomologisk Tidskrift </source><volume>124</volume>: <fpage>73</fpage>-<lpage>133</lpage>.</mixed-citation></ref><ref id="B36"><mixed-citation xmlns:xlink="http://www.w3.org/1999/xlink" xlink:type="simple"><person-group><name name-style="western"><surname>Haliday</surname><given-names>AH</given-names></name></person-group> (<year>1833</year>)<article-title> An essay on the classification of the parasitic Hymenoptera of Britain, which correspond with the Ichneumones minuti of Linnaeus.</article-title><source>Entomologists Magazine </source><volume>1</volume>: <fpage>333</fpage>-<lpage>350</lpage>.</mixed-citation></ref></ref-list></tp:taxon-treatment>
