# Supplementary material for: Revision of the European species of Omphale Haliday (Hymenoptera, Chalcidoidea, Eulophidae)
Source: Zookeys. 2012 Oct 25;(232):1–157. doi: 10.3897/zookeys.232.3625 (PMC3494065; doi:10.3897/zookeys.232.3625)
Supplement: XML Treatment for Omphale breviventris [file zookeys.232.3625-treatment3.xml]

<!DOCTYPE tp:taxon-treatment
  PUBLIC "-//TaxonX//DTD Taxonomic Treatment Publishing DTD v0 20100105//EN" "tax-treatment-NSO.dtd">
<tp:taxon-treatment xmlns:tp="http://www.plazi.org/taxpub"><tp:treatment-meta><mixed-citation publication-type="journal"><person-group><name><surname>Hansson</surname><given-names>Christer</given-names></name><name><surname>Shevtsova</surname><given-names>Ekaterina</given-names></name></person-group><article-title>Revision of the European species of 
                    <italic>Omphale</italic> Haliday (Hymenoptera, Chalcidoidea, Eulophidae)
                </article-title><source>Zookeys</source><day>25</day><month>10</month><year>2012</year><volume>2012</volume><issue>232</issue><fpage>1</fpage><lpage>157</lpage><pub-id pub-id-type="doi">10.3897/zookeys.232.3625</pub-id></mixed-citation></tp:treatment-meta><tp:nomenclature><tp:taxon-name>
                                <tp:taxon-name-part taxon-name-part-type="genus">Omphale</tp:taxon-name-part>
                                <tp:taxon-name-part taxon-name-part-type="species">breviventris</tp:taxon-name-part>
                            <object-id xmlns:xlink="http://www.w3.org/1999/xlink" xlink:type="simple">http://species-id.net/wiki/Omphale_breviventris</object-id>
								</tp:taxon-name><tp:taxon-authority>Graham</tp:taxon-authority><xref ref-type="fig" rid="F4">Figures 30</xref><xref ref-type="fig" rid="F5">–38</xref><xref ref-type="fig" rid="F73">503</xref><tp:nomenclature-citation-list><tp:nomenclature-citation><tp:taxon-name>Omphale breviventris</tp:taxon-name><comment> Graham, 1970:207. Holotype female in OUMNH, examined.</comment></tp:nomenclature-citation></tp:nomenclature-citation-list></tp:nomenclature><tp:treatment-sec sec-type="Material"><title>Material.</title><p><bold>Type material.</bold> <bold>Holotype</bold> female, type no. 1222 in OUMNH, paratype 1♀ (BMNH). <bold>Additional material.</bold> 5♀: Germany 2♀ (RMNH), Netherlands 1♀ (RMNH), United Kingdom 2♀ (BMNH).</p></tp:treatment-sec><tp:treatment-sec sec-type="Diagnosis"><title>Diagnosis.</title><p>Gaster short, as long as length of mesosoma; scape and legs yellowish white to citron yellow (<xref ref-type="fig" rid="F4">Fig. 30</xref>); head and mesosoma bright metallic (green with golden tinges, golden red) (<xref ref-type="fig" rid="F4">Figs 31, 32</xref>).</p></tp:treatment-sec><tp:treatment-sec sec-type="Description"><title>Description.</title><p><italic>Female</italic>. Length of body 1.4–1.9 mm. Antenna with scape yellowish white to citron yellow with apical ½ of dorsal edge dark brown; pedicel dark brown; <!--PageBreak-->flagellum dark brown with golden tinges; pedicel + flagellum 2.1× as long as distance between eyes; first flagellomere 1.2× as long and 1.0× as wide as second flagellomere (<xref ref-type="fig" rid="F5">Fig. 36</xref>); flagellomeres with scattered short setae; clava 2-segmented. Face bright green metallic with golden tinges (<xref ref-type="fig" rid="F4">Fig. 31</xref>), strigose; clypeus bright green metallic with golden tinges, smooth, rectangular, 1.4× as wide as high; gena bright green metallic with golden tinges; lower frons bright green metallic with golden tinges, with raised reti-culation (<xref ref-type="fig" rid="F5">Fig. 37</xref>), subtorular area smooth; interscrobal area with raised reticulation; antennal scrobes join frontal suture separately; frontal suture V-shaped; upper frons bright green metallic with golden tinges, with engraved reticulation; vertex golden red, with engraved reticulation. Occipital margin rounded (<xref ref-type="fig" rid="F5">Fig. 38</xref>).</p><p>Mesoscutum golden with green tinges (<xref ref-type="fig" rid="F4">Fig. 32</xref>), to golden red, with engraved reticulation (<xref ref-type="fig" rid="F5">Fig. 35</xref>), midlobe with two pairs of setae; notauli as indistinct impressions. Scutellum golden with lateral and posterior margins green metallic (<xref ref-type="fig" rid="F4">Fig. 32</xref>), to golden red, with engraved reticulation (<xref ref-type="fig" rid="F5">Fig. 35</xref>); 1.2× as long as wide, with ant<!--PageBreak-->erior margin smoothly and weakly curved forwards. Axillae green metallic (<xref ref-type="fig" rid="F4">Fig. 32</xref>). Dorsellum bluish green (<xref ref-type="fig" rid="F4">Fig. 32</xref>), smooth and flat with raised lateral and posterior margins (<xref ref-type="fig" rid="F5">Fig. 35</xref>), 0.5× as long as wide, and 0.6× as long as length of median propodeum. Lateral pronotum, propleuron and prepectus green metallic with golden tinges (<xref ref-type="fig" rid="F4">Fig. 30</xref>); acropleuron dark brown; mesepisternum golden red; upper mes-epimeron green metallic with golden tinges; lower mesepimeron dark brown with golden tinges; transepimeral sulcus very weakly curved forwards. Propodeum green metallic with golden tinges (<xref ref-type="fig" rid="F4">Fig. 32</xref>), smooth with a small fovea anteromedially (<xref ref-type="fig" rid="F5">Fig. 35</xref>); propodeal callus with two setae. Legs yellowish white to citron yellow, <!--PageBreak-->hind coxa brown at very base; midleg with first tarsomere 0.3× as long as length of tarsus. Forewing transparent, veins yellowish white and setae dark brown (<xref ref-type="fig" rid="F4">Fig. 33</xref>); speculum closed; admarginal setae 8–12, arising from both marginal vein and wing membrane; radial cell setose; postmarginal vein 1.0× as long as stigmal vein; stigmal vein slender. Hind wing transparent, apex rounded (<xref ref-type="fig" rid="F4">Fig. 33</xref>). Forewing WIP (<xref ref-type="fig" rid="F4">Fig. 34</xref>) as in <italic><tp:taxon-name>Omphale admirabilis</tp:taxon-name></italic> with apical ⅓ blue, and basal ⅔ with diagonal bands in yellow, magenta and blue.</p><p>Petiole dark brown. Gaster golden with green tinges, short, 1.0× as long as length of mesosoma; 7<sup>th</sup> tergite 0.06× as long as length of gaster.</p><p><italic>Male</italic>. Unknown.</p><fig id="F4" position="float" orientation="portrait"><label>Figures 30–34.</label><caption><p><italic><tp:taxon-name>Omphale breviventris</tp:taxon-name></italic>, female: <bold>30</bold> habitus in lateral view, length of specimen 1.7 mm <bold>31</bold> head in frontal view <bold>32</bold> thoracic dorsum <bold>33</bold> transparent wings <bold>34</bold> wing interference patterns.</p></caption><graphic xmlns:xlink="http://www.w3.org/1999/xlink" xlink:href="ZooKeys-232-001-g004.jpg" position="float" orientation="portrait" xlink:type="simple"/></fig><fig id="F5" position="float" orientation="portrait"><label>Figures 35–42.</label><caption><p><italic><tp:taxon-name>Omphale</tp:taxon-name></italic> spp., females:<bold>35–38</bold>. <italic><tp:taxon-name>Omphale breviventris</tp:taxon-name></italic>: <bold>35</bold> thoracic dorsum <bold>36</bold> antenna <bold>37</bold> head in frontal view <bold>38</bold> vertex <bold>39–42</bold>. <italic><tp:taxon-name>Omphale acuminata</tp:taxon-name></italic>: <bold>39</bold> thoracic dorsum <bold>40</bold> antenna <bold>41</bold> head in frontal view <bold>42</bold> vertex.</p></caption><graphic xmlns:xlink="http://www.w3.org/1999/xlink" xlink:href="ZooKeys-232-001-g005.jpg" position="float" orientation="portrait" xlink:type="simple"/></fig></tp:treatment-sec><tp:treatment-sec sec-type="Hosts"><title>Hosts.</title><p>Unknown.</p></tp:treatment-sec><tp:treatment-sec sec-type="Distribution"><title>Distribution.</title><p>Germany (<xref ref-type="bibr" rid="B31">Graham 1970</xref>), Netherlands (<xref ref-type="bibr" rid="B24">Gijswijt 1976</xref>), United Kingdom (<xref ref-type="bibr" rid="B31">Graham 1970</xref>) (<xref ref-type="fig" rid="F73">Fig. 503</xref>).</p></tp:treatment-sec><tp:treatment-sec><!--Section generated to contain objects referenced in tp:taxon-treatment.--><fig id="F73" position="float" orientation="portrait"><label>Figures 502–517.</label><caption><p><italic><tp:taxon-name>Omphale</tp:taxon-name></italic> spp. distribution in Europe: <bold>502</bold> <italic><tp:taxon-name>Omphale admirabilis</tp:taxon-name></italic> <bold>503</bold> <italic><tp:taxon-name>Omphale breviventris</tp:taxon-name></italic> <bold>504</bold> <italic><tp:taxon-name>Omphale telephe</tp:taxon-name></italic> <bold>505</bold> <italic><tp:taxon-name>Omphale versicolor</tp:taxon-name></italic> <bold>506</bold> <italic><tp:taxon-name>Omphale acuminata</tp:taxon-name></italic> <bold>507</bold> <italic><tp:taxon-name>Omphale chryseis</tp:taxon-name></italic> <bold>508</bold> <italic><tp:taxon-name>Omphale cornula</tp:taxon-name></italic> <bold>509</bold> <italic><tp:taxon-name>Omphale salicis</tp:taxon-name></italic> <bold>510</bold> <italic><tp:taxon-name>Omphale theana</tp:taxon-name></italic> <bold>511</bold> <italic><tp:taxon-name>Omphale brevis</tp:taxon-name></italic> <bold>512</bold> <italic><tp:taxon-name>Omphale clymene</tp:taxon-name></italic> <bold>513</bold> <italic><tp:taxon-name>Omphale euphorbiae</tp:taxon-name></italic> <bold>514</bold> <italic><tp:taxon-name>Omphale incognita</tp:taxon-name></italic> <bold>515</bold> <italic><tp:taxon-name>Omphale lydia</tp:taxon-name></italic> <bold>516</bold> <italic><tp:taxon-name>Omphale matrana</tp:taxon-name></italic> <bold>517</bold> <italic><tp:taxon-name>Omphale nitens</tp:taxon-name></italic>.</p></caption><graphic xmlns:xlink="http://www.w3.org/1999/xlink" xlink:href="ZooKeys-232-001-g073.jpg" position="float" orientation="portrait" xlink:type="simple"/></fig></tp:treatment-sec><ref-list><ref id="B31"><mixed-citation xmlns:xlink="http://www.w3.org/1999/xlink" xlink:type="simple"><person-group><name name-style="western"><surname>Graham</surname><given-names>MWRdeV</given-names></name></person-group> (<year>1970</year>)<article-title> A new species of <italic>Omphale</italic> (Hym., Chalcidoidea: Eulophidae) from Germany and Britain.</article-title><source>The Entomologist </source><volume>103</volume>: <fpage>207</fpage>-<lpage>209</lpage>.</mixed-citation></ref><ref id="B24"><mixed-citation xmlns:xlink="http://www.w3.org/1999/xlink" xlink:type="simple"><person-group><name name-style="western"><surname>Gijswijt</surname><given-names>MJ</given-names></name></person-group> (<year>1976</year>)<article-title> Notes on biology and distribution of the genus <italic>Omphale</italic> Haliday, 1833, with descriptions of two new species (Insecta, Hymenoptera, Eulophidae).</article-title><source>Bulletin, Zoologisch Museum, Universiteit van Amsterdam </source><volume>5</volume>: <fpage>77</fpage>-<lpage>84</lpage>.</mixed-citation></ref></ref-list></tp:taxon-treatment>
