# Supplementary material for: Revision of the European species of Omphale Haliday (Hymenoptera, Chalcidoidea, Eulophidae)
Source: Zookeys. 2012 Oct 25;(232):1–157. doi: 10.3897/zookeys.232.3625 (PMC3494065; doi:10.3897/zookeys.232.3625)
Supplement: XML Treatment for Omphale telephe [file zookeys.232.3625-treatment4.xml]

<!DOCTYPE tp:taxon-treatment
  PUBLIC "-//TaxonX//DTD Taxonomic Treatment Publishing DTD v0 20100105//EN" "tax-treatment-NSO.dtd">
<tp:taxon-treatment xmlns:tp="http://www.plazi.org/taxpub"><tp:treatment-meta><mixed-citation publication-type="journal"><person-group><name><surname>Hansson</surname><given-names>Christer</given-names></name><name><surname>Shevtsova</surname><given-names>Ekaterina</given-names></name></person-group><article-title>Revision of the European species of 
                    <italic>Omphale</italic> Haliday (Hymenoptera, Chalcidoidea, Eulophidae)
                </article-title><source>Zookeys</source><day>25</day><month>10</month><year>2012</year><volume>2012</volume><issue>232</issue><fpage>1</fpage><lpage>157</lpage><pub-id pub-id-type="doi">10.3897/zookeys.232.3625</pub-id></mixed-citation></tp:treatment-meta><tp:nomenclature><tp:taxon-name>
                                <tp:taxon-name-part taxon-name-part-type="genus">Omphale</tp:taxon-name-part>
                                <tp:taxon-name-part taxon-name-part-type="species">telephe</tp:taxon-name-part>
                            <object-id xmlns:xlink="http://www.w3.org/1999/xlink" xlink:type="simple">http://species-id.net/wiki/Omphale_telephe</object-id>
								</tp:taxon-name><tp:taxon-authority>(Walker)</tp:taxon-authority><xref ref-type="fig" rid="F1">Figures 4</xref><xref ref-type="fig" rid="F6">43</xref><xref ref-type="fig" rid="F7">–57</xref><xref ref-type="fig" rid="F68">480</xref><xref ref-type="fig" rid="F73">504</xref><tp:nomenclature-citation-list><tp:nomenclature-citation><tp:taxon-name>Entedon telephe</tp:taxon-name><comment> Walker, 1839:75. Lectotype male in BMNH, examined.</comment></tp:nomenclature-citation><tp:nomenclature-citation><tp:taxon-name>Omphale telephe</tp:taxon-name><comment> (Walker), <xref ref-type="bibr" rid="B30">Graham (1963)</xref>.</comment></tp:nomenclature-citation></tp:nomenclature-citation-list></tp:nomenclature><tp:treatment-sec sec-type="Material"><title>Material.</title><p><bold>Type material.</bold> Lectotype male, type no. 5.2715 in BMNH. <bold>Additional material.</bold> 134♀ 21♂: Germany 1♀ (RMNH), Netherlands 3♀ (RMNH), Sweden 6♀ 3♂ (CH, LUZM, NHRS, RMNH), United Kingdom 123♀ 19♂ (BMNH).</p></tp:treatment-sec><tp:treatment-sec sec-type="Diagnosis"><title>Diagnosis.</title><p>Row of admarginal setae with some, or most, from membrane behind marginal vein and radial cell setose (<xref ref-type="fig" rid="F6">Fig. 48</xref>); postmarginal vein 0.7–0.8× as long as stigmal vein, stigmal vein usually enlarged (but narrow in some specimens); face between lower corner of eye and clypeus strigose (<xref ref-type="fig" rid="F7">Fig. 52</xref>); female flagellum with a strong constriction between flagellomeres 4 and 5, clava thus 1-segmented (<xref ref-type="fig" rid="F7">Fig. 51</xref>); transepimeral sulcus straight; scutellum usually golden purple and mesoscutum golden with green tinges (<xref ref-type="fig" rid="F6">Figs 44, 45</xref>); forewing WIP with a narrow elongate area with bands in yellow, magenta and blue just behind marginal vein (<xref ref-type="fig" rid="F6">Fig. 49</xref>).</p></tp:treatment-sec><tp:treatment-sec sec-type="Description"><title>Description.</title><p><italic>Female</italic>. Length of body 1.3<bold>–</bold>2.0 mm. Antenna with scape yellowish brown with dorsal margin dark brown; pedicel and flagellum dark brown; pedicel + flagellum 1.8× as long as distance between eyes; first flagellomere 1.2× as long and 1.1× as wide as second flagellomere (<xref ref-type="fig" rid="F7">Fig. 51</xref>); flagellomeres 2–4 ventrally with two sets of setae, one attached at base and one in apical ⅓ of flagellomere; clava 1-segmented. Face green metallic (<xref ref-type="fig" rid="F6">Fig. 46</xref>), strigose (<xref ref-type="fig" rid="F7">Fig. 52</xref>); clypeus green metallic, smooth or with weak and coarse longitudinal striae, semicircular and 1.9× as wide as high; gena purple metallic or golden purple; lower frons golden green, with raised reticulation; interscrobal area golden, smooth with weak reticulation in upper ⅓; antennal scrobes join on frontal suture; frontal suture V-shaped; upper frons golden green or golden<!--PageBreak--> purple with weak reticulation; vertex golden purple to golden red, inside ocellar triangle with engraved weak reticulation, outside triangle smooth (<xref ref-type="fig" rid="F7">Fig. 53</xref>). Occipital margin rounded (<xref ref-type="fig" rid="F7">Fig. 53</xref>).</p><p><!--PageBreak-->Mesoscutum golden with green tinges (<xref ref-type="fig" rid="F6">Fig. 44</xref>), with engraved reticulation (<xref ref-type="fig" rid="F7">Fig. 50</xref>), midlobe with two pairs of setae; notauli as indistinct impressions in posterior ½. Scutellum golden purple (<xref ref-type="fig" rid="F6">Fig. 44</xref>) with engraved reticulation and with posterior margin smooth (<xref ref-type="fig" rid="F7">Fig. 50</xref>); 1.1× as long as wide, with anterior margin<!--PageBreak--> smoothly curved forwards. Axillae golden purple (<xref ref-type="fig" rid="F6">Fig. 44</xref>). Dorsellum golden purple (<xref ref-type="fig" rid="F6">Fig. 44</xref>), smooth and slightly convex (<xref ref-type="fig" rid="F7">Fig. 50</xref>), 0.5× as long as wide, and 0.8× as long as length of median propodeum. Lateral pronotum golden purple (<xref ref-type="fig" rid="F6">Fig. 43</xref>); propleuron golden green; prepectus golden green; acropleuron dark brown; mes-episternum golden purple; upper mesepimeron blue metallic with purple metallic tinges; lower mesepimeron blue or green metallic; transepimeral sulcus straight. Propodeum golden green (<xref ref-type="fig" rid="F6">Fig. 44</xref>), smooth (<xref ref-type="fig" rid="F7">Fig. 50</xref>), in large specimens with weak reticulation; propodeal callus with two setae. Fore- and midcoxae yellowish brown with base pale brown, hind coxa with basal ½ dark brown with purple or green metallic tinges and apical ½ yellowish brown (<xref ref-type="fig" rid="F6">Fig. 43</xref>), some large specimens with all coxae dark brown and metallic; femora pale brown to dark brown; tibiae yellowish brown; foretarsus dark brown, mid- and hind tarsi yellowish brown; midleg with first tarsomere 0.3× as long as length of tarsus. Forewing transparent, veins yellowish brown and setae dark brown (<xref ref-type="fig" rid="F6">Fig. 48</xref>); speculum closed; admarginal setae 8–11, arising mainly from membrane below vein; radial cell setose; postmarginal vein 0.7–0.8× as long as stigmal vein; stigmal vein usually enlarged but sometimes long and slender. Hind wing transparent, apex rounded (<xref ref-type="fig" rid="F6">Fig. 48</xref>). Forewing WIP (<xref ref-type="fig" rid="F6">Fig. 49</xref>) magenta with narrow margin in blue, area just behind marginal vein with thin lines in yellow, magenta and blue.</p><p>Petiole yellowish brown to pale brown. Gaster with first tergite golden green, remaining tergites golden purple, elongate and 1.4–1.5× as long as length of mesosoma; 7<sup>th</sup> tergite 0.1× as long as length of gaster.</p><p><italic>Male</italic>. Length of body 1.4<bold>–</bold>1.8 mm. Features as in female except as follows. Antenna with scape golden green with basal ¼ yellowish white; pedicel + flagellum 2.5× as long as distance between eyes; flagellomeres 1–4 with scattered setae (<xref ref-type="fig" rid="F7">Fig. 55</xref>). Face golden green with part close to eyes golden red (<xref ref-type="fig" rid="F6">Fig. 47</xref>); clypeus golden green, with weak but coarse carinae, shiny, trapezoid; gena purple metallic; antennal scrobes join frontal suture separately (<xref ref-type="fig" rid="F7">Fig. 56</xref>); upper frons golden red, with very weak reticulation and shiny; vertex golden red with purple metallic tinges.</p><p>Mesoscutum golden red to golden green (<xref ref-type="fig" rid="F6">Fig. 45</xref>). Scutellum purple with posterior ⅓ golden (<xref ref-type="fig" rid="F6">Fig. 45</xref>); 1.3× as long as wide. Axillae golden (<xref ref-type="fig" rid="F6">Fig. 45</xref>). Dorsellum 0.7× as long as wide, and 0.7× as long as length of median propodeum. Entire lateral mesosoma purple metallic. Propodeum golden red with green metallic tinges (<xref ref-type="fig" rid="F6">Fig. 45</xref>). Legs with coxae yellowish brown, hind coxa with basal 1/5 brown metallic; femora yellowish brown to dark brown; fore- and midtarsi dark yellowish brown, hind tarsus yellowish brown; admarginal setae 6–10; postmarginal vein 0.9–1.0× as long as stigmal vein.</p><p>Petiole brown. Gaster with first tergite golden, remaining tergites dark brown metallic, 1.1× as long as length of mesosoma. Phallobase and aedeagus as in <xref ref-type="fig" rid="F68">Fig. 480</xref>.</p><fig id="F6" position="float" orientation="portrait"><label>Figures 43–49.</label><caption><p><italic><tp:taxon-name>Omphale telephe</tp:taxon-name></italic>: <bold>43</bold> habitus in lateral view, female, length of specimen 1.7 mm <bold>44</bold> thoracic dorsum, female <bold>45</bold> thoracic dorsum, male <bold>46</bold> head in frontal view, female <bold>47</bold> head in frontal view, male <bold>48</bold> transparent wings, female <bold>49</bold> wing interference patterns, female.</p></caption><graphic xmlns:xlink="http://www.w3.org/1999/xlink" xlink:href="ZooKeys-232-001-g006.jpg" position="float" orientation="portrait" xlink:type="simple"/></fig><fig id="F7" position="float" orientation="portrait"><label>Figures 50–57.</label><caption><p><italic><tp:taxon-name>Omphale telephe</tp:taxon-name></italic>: <bold>50</bold> thoracic dorsum, female <bold>51</bold> antenna, female <bold>52</bold> head in frontal view, female <bold>53</bold> vertex, female <bold>54</bold> thoracic dorsum, male <bold>55</bold> antenna, male <bold>56</bold> head in frontal view, male <bold>57</bold> vertex, male.</p></caption><graphic xmlns:xlink="http://www.w3.org/1999/xlink" xlink:href="ZooKeys-232-001-g007.jpg" position="float" orientation="portrait" xlink:type="simple"/></fig></tp:treatment-sec><tp:treatment-sec sec-type="Hosts"><title>Hosts.</title><p>Unknown.</p></tp:treatment-sec><tp:treatment-sec sec-type="Distribution"><title>Distribution.</title><p>Germany (<bold>new record</bold>), Netherlands (<xref ref-type="bibr" rid="B24">Gijswijt 1976</xref>), Sweden (<xref ref-type="bibr" rid="B37">Hansson 1991</xref>), United Kingdom (<xref ref-type="bibr" rid="B79">Walker 1839</xref>) (<xref ref-type="fig" rid="F73">Fig. 504</xref>).</p></tp:treatment-sec><tp:treatment-sec><!--Section generated to contain objects referenced in tp:taxon-treatment.--><fig id="F1" position="float" orientation="portrait"><label>Figures 1–14.</label><caption><p><italic><tp:taxon-name>Omphale</tp:taxon-name></italic> spp.: <bold>1</bold> <italic><tp:taxon-name>Omphale chryseis</tp:taxon-name></italic>, 2nd flagellomere, female <bold>2</bold> <italic><tp:taxon-name>Omphale lugens</tp:taxon-name></italic>, 2nd flagellomere, female <bold>3</bold> <italic><tp:taxon-name>Omphale phruron</tp:taxon-name></italic>, 2nd flagellomere, male <bold>4</bold> <italic><tp:taxon-name>Omphale admirabilis</tp:taxon-name></italic>, 2nd flagellomere, male <bold>5</bold> <italic><tp:taxon-name>Omphale connectens</tp:taxon-name></italic>, head in frontal view, female <bold>6</bold> <italic><tp:taxon-name>Omphale lugens</tp:taxon-name></italic>, head in frontal view, female <bold>7</bold> <italic><tp:taxon-name>Omphale sulciscuta</tp:taxon-name></italic>, vertex, female <bold>8</bold> <italic><tp:taxon-name>Omphale acuminata</tp:taxon-name></italic>, vertex, female <bold>9</bold> <italic><tp:taxon-name>Omphale sulciscuta</tp:taxon-name></italic>, inner part of forewing, arrows point at admarginal setae <bold>10</bold> <italic><tp:taxon-name>Omphale connectens</tp:taxon-name></italic>, inner part of forewing, arrows point at admarginal setae <bold>11</bold> <italic><tp:taxon-name>Omphale salicis</tp:taxon-name></italic>, part of forewing, arrow points at bare radial cell <bold>12</bold> <italic><tp:taxon-name>Omphale aethiops</tp:taxon-name></italic>, part of forewing, arrow points at hairy radial cell <bold>13</bold> <italic><tp:taxon-name>Omphale phruron</tp:taxon-name></italic>, base of forewing, speculum closed <bold>14</bold> <italic><tp:taxon-name>Omphale clypealis</tp:taxon-name></italic>, base of forewing, speculum open.</p></caption><graphic xmlns:xlink="http://www.w3.org/1999/xlink" xlink:href="ZooKeys-232-001-g001.jpg" position="float" orientation="portrait" xlink:type="simple"/></fig><fig id="F68" position="float" orientation="portrait"><label>Figures 478–483.</label><caption><p>Male genitalia (phallobase+aedeagus): <bold>478</bold> <italic><tp:taxon-name>Entedon fufius</tp:taxon-name></italic> (Walker) (<tp:taxon-name>Hymenoptera</tp:taxon-name>: <tp:taxon-name>Eulophidae</tp:taxon-name>: <tp:taxon-name>Entedoninae</tp:taxon-name>), phallobase to the left, aedeagus to the right, abbreviations: aa = aedeagal apo-demes, di = digitus, ds = digital spines, lp = length of phallobase, ps = parameral setae, pv = penis valve, vr = volsellar ridge, vs = volsellar setae <bold>479–483</bold> <italic><tp:taxon-name>Omphale</tp:taxon-name></italic> spp.: <bold>479</bold> <italic><tp:taxon-name>Omphale admirabilis</tp:taxon-name></italic>, length of phallobase 0.30 mm <bold>480</bold> <italic><tp:taxon-name>Omphale telephe</tp:taxon-name></italic>, length of phallobase 0.32 mm <bold>481</bold> <italic><tp:taxon-name>Omphale versicolor</tp:taxon-name></italic>, length of phallobase 0.31 mm <bold>482</bold> <italic><tp:taxon-name>Omphale chryseis</tp:taxon-name></italic>, length of phallobase 0.25 mm <bold>483</bold> <italic><tp:taxon-name>Omphale cornula</tp:taxon-name></italic>, length of phallobase 0.24 mm.</p></caption><graphic xmlns:xlink="http://www.w3.org/1999/xlink" xlink:href="ZooKeys-232-001-g068.jpg" position="float" orientation="portrait" xlink:type="simple"/></fig><fig id="F73" position="float" orientation="portrait"><label>Figures 502–517.</label><caption><p><italic><tp:taxon-name>Omphale</tp:taxon-name></italic> spp. distribution in Europe: <bold>502</bold> <italic><tp:taxon-name>Omphale admirabilis</tp:taxon-name></italic> <bold>503</bold> <italic><tp:taxon-name>Omphale breviventris</tp:taxon-name></italic> <bold>504</bold> <italic><tp:taxon-name>Omphale telephe</tp:taxon-name></italic> <bold>505</bold> <italic><tp:taxon-name>Omphale versicolor</tp:taxon-name></italic> <bold>506</bold> <italic><tp:taxon-name>Omphale acuminata</tp:taxon-name></italic> <bold>507</bold> <italic><tp:taxon-name>Omphale chryseis</tp:taxon-name></italic> <bold>508</bold> <italic><tp:taxon-name>Omphale cornula</tp:taxon-name></italic> <bold>509</bold> <italic><tp:taxon-name>Omphale salicis</tp:taxon-name></italic> <bold>510</bold> <italic><tp:taxon-name>Omphale theana</tp:taxon-name></italic> <bold>511</bold> <italic><tp:taxon-name>Omphale brevis</tp:taxon-name></italic> <bold>512</bold> <italic><tp:taxon-name>Omphale clymene</tp:taxon-name></italic> <bold>513</bold> <italic><tp:taxon-name>Omphale euphorbiae</tp:taxon-name></italic> <bold>514</bold> <italic><tp:taxon-name>Omphale incognita</tp:taxon-name></italic> <bold>515</bold> <italic><tp:taxon-name>Omphale lydia</tp:taxon-name></italic> <bold>516</bold> <italic><tp:taxon-name>Omphale matrana</tp:taxon-name></italic> <bold>517</bold> <italic><tp:taxon-name>Omphale nitens</tp:taxon-name></italic>.</p></caption><graphic xmlns:xlink="http://www.w3.org/1999/xlink" xlink:href="ZooKeys-232-001-g073.jpg" position="float" orientation="portrait" xlink:type="simple"/></fig></tp:treatment-sec><ref-list><ref id="B30"><mixed-citation xmlns:xlink="http://www.w3.org/1999/xlink" xlink:type="simple"><person-group><name name-style="western"><surname>Graham</surname><given-names>MWRdeV</given-names></name></person-group> (<year>1963</year>)<article-title> Additions and corrections to the British list of Eulophidae (Hym., Chalcidoidea), with descriptions of some new species.</article-title><source>Transactions of the Society for British Entomology </source><volume>15</volume>: <fpage>167</fpage>-<lpage>275</lpage>.</mixed-citation></ref><ref id="B24"><mixed-citation xmlns:xlink="http://www.w3.org/1999/xlink" xlink:type="simple"><person-group><name name-style="western"><surname>Gijswijt</surname><given-names>MJ</given-names></name></person-group> (<year>1976</year>)<article-title> Notes on biology and distribution of the genus <italic>Omphale</italic> Haliday, 1833, with descriptions of two new species (Insecta, Hymenoptera, Eulophidae).</article-title><source>Bulletin, Zoologisch Museum, Universiteit van Amsterdam </source><volume>5</volume>: <fpage>77</fpage>-<lpage>84</lpage>.</mixed-citation></ref><ref id="B37"><mixed-citation xmlns:xlink="http://www.w3.org/1999/xlink" xlink:type="simple"><person-group><name name-style="western"><surname>Hansson</surname><given-names>C</given-names></name></person-group> (<year>1991</year>)<article-title> A catalogue of the Chalcidoidea (Hymenoptera) described by C.G. Thomson, with a checklist of Swedish species.</article-title><source>Entomologica Scandinavica Supplement </source><volume>38</volume>: <fpage>1</fpage>-<lpage>70</lpage>.</mixed-citation></ref><ref id="B79"><mixed-citation xmlns:xlink="http://www.w3.org/1999/xlink" xlink:type="simple"><person-group><name name-style="western"><surname>Walker</surname><given-names>F</given-names></name></person-group> (<year>1839</year>)<source> Monographia Chalciditum I., London, 330 pp.</source></mixed-citation></ref></ref-list></tp:taxon-treatment>
