# Supplementary material for: Revision of the European species of Omphale Haliday (Hymenoptera, Chalcidoidea, Eulophidae)
Source: Zookeys. 2012 Oct 25;(232):1–157. doi: 10.3897/zookeys.232.3625 (PMC3494065; doi:10.3897/zookeys.232.3625)
Supplement: XML Treatment for Omphale versicolor [file zookeys.232.3625-treatment5.xml]

<!DOCTYPE tp:taxon-treatment
  PUBLIC "-//TaxonX//DTD Taxonomic Treatment Publishing DTD v0 20100105//EN" "tax-treatment-NSO.dtd">
<tp:taxon-treatment xmlns:tp="http://www.plazi.org/taxpub"><tp:treatment-meta><mixed-citation publication-type="journal"><person-group><name><surname>Hansson</surname><given-names>Christer</given-names></name><name><surname>Shevtsova</surname><given-names>Ekaterina</given-names></name></person-group><article-title>Revision of the European species of 
                    <italic>Omphale</italic> Haliday (Hymenoptera, Chalcidoidea, Eulophidae)
                </article-title><source>Zookeys</source><day>25</day><month>10</month><year>2012</year><volume>2012</volume><issue>232</issue><fpage>1</fpage><lpage>157</lpage><pub-id pub-id-type="doi">10.3897/zookeys.232.3625</pub-id></mixed-citation></tp:treatment-meta><tp:nomenclature><tp:taxon-name>
                                <tp:taxon-name-part taxon-name-part-type="genus">Omphale</tp:taxon-name-part>
                                <tp:taxon-name-part taxon-name-part-type="species">versicolor</tp:taxon-name-part>
                            <object-id xmlns:xlink="http://www.w3.org/1999/xlink" xlink:type="simple">http://species-id.net/wiki/Omphale_versicolor</object-id>
								</tp:taxon-name><tp:taxon-authority>(Nees)</tp:taxon-authority><xref ref-type="fig" rid="F8">Figures 58</xref><xref ref-type="fig" rid="F9">–72</xref><xref ref-type="fig" rid="F68">481</xref><xref ref-type="fig" rid="F73">505</xref><tp:nomenclature-citation-list><tp:nomenclature-citation><tp:taxon-name>Eulophus versicolor</tp:taxon-name><comment> Nees, 1834:169. Neotype female in LUZM, examined.</comment></tp:nomenclature-citation><tp:nomenclature-citation><tp:taxon-name>Entedon anthylla</tp:taxon-name><comment> Walker, 1839:85. Lectotype female in BMNH, examined. Syno-nymized by <xref ref-type="bibr" rid="B30">Graham (1963</xref>:260).</comment></tp:nomenclature-citation><tp:nomenclature-citation><tp:taxon-name>Derostenus (Omphale) versicolor</tp:taxon-name><comment> (Nees), <xref ref-type="bibr" rid="B75">Thomson (1878</xref>:269).</comment></tp:nomenclature-citation><tp:nomenclature-citation><tp:taxon-name>Omphale versicolor</tp:taxon-name><comment> (Nees), <xref ref-type="bibr" rid="B29">Graham (1959</xref>:201).</comment></tp:nomenclature-citation><tp:nomenclature-citation><tp:taxon-name>Omphale versicolor</tp:taxon-name><comment> (Nees), <xref ref-type="bibr" rid="B30">Graham (1963</xref>:260).</comment></tp:nomenclature-citation><tp:nomenclature-citation><tp:taxon-name>Omphale versicolor</tp:taxon-name><comment> (Nees), <xref ref-type="bibr" rid="B39">Hansson (1996b</xref>:17).</comment></tp:nomenclature-citation></tp:nomenclature-citation-list></tp:nomenclature><tp:treatment-sec sec-type="Material"><title>Material.</title><p><bold>Type material.</bold> Neotype female of <italic><tp:taxon-name>Eulophus versicolor</tp:taxon-name></italic>, type no. 118:1 in LUZM, and lectotype female of <italic><tp:taxon-name>Entedon anthylla</tp:taxon-name></italic>, type no. 5.2039 in BMNH. <bold>Additional material.</bold> 173♀ 65♂: France 9♀ (BMNH, RMNH), Germany 1♀ (RMNH), Netherlands 2♀ (RMNH), Slovenia 1♀ (RMNH), Sweden 111♀ 23♂ (BMNH, CH, LUZM, NHRS, RMNH), United Kingdom 53♀ 42♂ (BMNH).</p></tp:treatment-sec><tp:treatment-sec sec-type="Diagnosis"><title>Diagnosis.</title><p>Forewing with open speculum, enlarged stigmal vein and with radial cell hairy (<xref ref-type="fig" rid="F8">Fig. 63</xref>); scutellum usually metallic purple (<xref ref-type="fig" rid="F8">Figs 59, 60</xref>); upper mesepimeron metallic purple (<xref ref-type="fig" rid="F8">Fig. 58</xref>); legs yellow to yellowish white (<xref ref-type="fig" rid="F8">Fig. 58</xref>); antennal scrobes join frontal suture separately (<xref ref-type="fig" rid="F9">Figs 67, 71</xref>); clypeus with same colour as face (<xref ref-type="fig" rid="F8">Figs 61, 62</xref>); face strigose (<xref ref-type="fig" rid="F9">Figs 67, 71</xref>); female antenna with basal ½ of first flagellomere as wide as 2<sup>nd</sup> but then gradually narrows off towards apex (<xref ref-type="fig" rid="F9">Fig. 66</xref>); male scape elongate, reaching above level of vertex, narrow in basal ⅓ and enlarged in apical ⅔ (<xref ref-type="fig" rid="F9">Fig. 70</xref>).</p></tp:treatment-sec><tp:treatment-sec sec-type="Description"><title>Description.</title><p><italic>Female</italic>. Length of body 1.4–2.3 mm. Antenna with scape with outer surface yellowish brown, inner surface with basal ⅓ yellow to yellowish white and apical ⅔ pale brown; pedicel and flagellum dark brown and metallic; pedicel + flagellum 2.0× as long as distance between eyes; first flagellomere 1.1–1.3× as long as second flagellomere, at base with same width as second and gradually narrowing towards apex (<xref ref-type="fig" rid="F9">Fig. 66</xref>); flagellomeres 1–3 with ventral setae short, basal setae not reaching apex of flagellomere attached to; longitudinal sensilla on flagellomeres scattered; clava 2-segmented. Face green metallic with golden tinges, to bluish green metallic (<xref ref-type="fig" rid="F8">Fig. 61</xref>), strigose (<xref ref-type="fig" rid="F9">Fig. 67</xref>); clypeus green metallic, to bluish green metallic, smooth, rectangular to trapezoid, 1.2× as wide as high; gena golden red with green tinges, to golden green; lower frons green metallic with golden tinges, with raised reticulation, subtorular area smooth, interscrobal area with raised reticulation; antennal scrobes join frontal suture separately; frontal suture U-shaped; upper frons golden red with green tinges, to golden green with engraved reticulation; vertex golden red with green tinges, with engraved reticulation (<xref ref-type="fig" rid="F9">Fig. 68</xref>). Occipital margin rounded (<xref ref-type="fig" rid="F9">Fig. 68</xref>).</p><p>Mesoscutum green metallic with golden tinges (<xref ref-type="fig" rid="F8">Fig. 59</xref>), to bluish green metallic, with engraved reticulation (<xref ref-type="fig" rid="F9">Fig. 65</xref>), midlobe with two pairs of setae; notauli as indistinct impressions in posterior ½. Scutellum purple metallic (<xref ref-type="fig" rid="F8">Fig. 59</xref>) to golden red, occasionally golden green, with engraved and weak reticulation (<xref ref-type="fig" rid="F9">Fig. 65</xref>); 1.2× as long<!--PageBreak--> as wide, with anterior margin smoothly curved forwards. Axillae green metallic with golden tinges (<xref ref-type="fig" rid="F8">Fig. 59</xref>). Dorsellum green metallic (<xref ref-type="fig" rid="F8">Fig. 59</xref>), smooth and flat (<xref ref-type="fig" rid="F9">Fig. 65</xref>), 0.3× as long as wide, and 0.5–0.6× as long as length of median propodeum. Lateral <!--PageBreak-->pronotum green metallic with golden and red tinges (<xref ref-type="fig" rid="F8">Fig. 58</xref>); propleuron greenish blue metallic; prepectus green metallic to golden red; acropleuron dark brown; mesepi-sternum golden, to golden red; upper mesepimeron brown with purple metallic shine; lower mesepimeron brown metallic; transepimeral sulcus curved forwards. Propodeum green metallic (<xref ref-type="fig" rid="F8">Fig. 59</xref>), smooth with a fovea anteromedially (<xref ref-type="fig" rid="F9">Fig. 65</xref>); propodeal callus with two setae. Foreleg yellow to yellowish white with base of coxa pale brown and tarsus dark brown (<xref ref-type="fig" rid="F8">Fig. 58</xref>); midleg yellow to yellowish white, with tarsomere 3 and 4 brown to yellowish brown, first tarsomere 0.3× as long as length of tarsus; hind leg yellow to yellowish white with base of coxa brown and tarsus pale brown with tarsomere 4<!--PageBreak--> brown to yellowish brown. Forewing transparent, veins yellowish brown and setae dark brown (<xref ref-type="fig" rid="F8">Fig. 63</xref>); speculum open; admarginal setae 10–19, arising mainly from wing membrane; radial cell setose; postmarginal vein 0.8× as long as stigmal vein; stigmal vein enlarged. Hind wing transparent, apex rounded (<xref ref-type="fig" rid="F8">Fig. 63</xref>). Forewing WIP (<xref ref-type="fig" rid="F8">Fig. 64</xref>) with apical ½ yellow, basal ½ with wide bands in magenta, blue and yellow.</p><p>Petiole pale brown to yellowish brown. Gaster with tergite 1 green metallic, tergites 2–7 brown with green, red and golden tinges, elongate and 1.7–2.0× as long as length of mesosoma; 7<sup>th</sup> tergite 0.2× as long as length of gaster; 7<sup>th</sup> tergite with hairless basal part smooth and apical hairy part sculptured.</p><p><italic>Male</italic>. Length of body 1.1–1.7 mm. Features as in female except as follows. Antenna (<xref ref-type="fig" rid="F9">Fig. 70</xref>) with scape long, apical ⅓ reaching above level of vertex, narrow in basal ⅓ and yellowish white, expanded in apical ⅔ which is brown non metallic on outer surface and brown with strong green metallic shine on inner surface; pedicel with same metallic shine as inner upper surface of scape; flagellum brown with golden tinges; pedicel + flagellum 2.7× as long as distance between eyes; first flagellomere 1.2–1.3× as long as second; flagellomeres with scattered setae; clava 1-segmented. Face green metallic (<xref ref-type="fig" rid="F8">Fig. 62</xref>), sometimes with blue tinges; clypeus green metallic, rectangular; gena golden red; lower frons green metallic with golden tinges and upper ⅓ bronze, with raised weak reticulation (<xref ref-type="fig" rid="F9">Fig. 71</xref>); interscrobal area with raised weak reticulation in upper ⅓; upper frons bright golden red and smooth.</p><p>Mesoscutum green metallic (<xref ref-type="fig" rid="F8">Fig. 60</xref>), midlobe with strong yellowish red shine and sidelobes with golden tinges. Scutellum purple metallic (<xref ref-type="fig" rid="F8">Fig. 60</xref>), occasionally golden green or bluish green metallic; 1.3–1.4× as long as wide. Axillae green metallic with purple tinges (<xref ref-type="fig" rid="F8">Fig. 60</xref>). Dorsellum brown with green metallic tinges (<xref ref-type="fig" rid="F8">Fig. 60</xref>), 0.5× as long as wide, and 0.5–0.7× as long as length of median propodeum. Propleuron and prepectus green metallic; mesepisternum golden red, sometimes with green tinges; upper mesepimeron purple metallic; lower mesepimeron brown purple metallic tinges. Propodeum brown with green metallic tinges (<xref ref-type="fig" rid="F8">Fig. 60</xref>). Legs yellowish-white, tarsi pale brown. Forewing veins and setae dark brown; admarginal setae 16–19, arising mainly from wing membrane; postmarginal vein 1.1× as long as stigmal vein.</p><p>Petiole pale brown. Gaster with tergite 1 green metallic, tergites 2–7 brown, 1.1–1.2× as long as length of mesosoma. Phallobase and aedeagus as in <xref ref-type="fig" rid="F68">Fig. 481</xref>.</p><fig id="F8" position="float" orientation="portrait"><label>Figures 58–64</label><caption><p>. <italic><tp:taxon-name>Omphale versicolor</tp:taxon-name></italic>: <bold>58</bold> habitus in lateral view, female, length of specimen 2.0 mm <bold>59</bold> thoracic dorsum, female <bold>60</bold> thoracic dorsum, male <bold>61</bold> head in frontal view, female <bold>62</bold> head in frontal view, male <bold>63</bold> transparent wings, female <bold>64</bold> wing interference patterns, female.</p></caption><graphic xmlns:xlink="http://www.w3.org/1999/xlink" xlink:href="ZooKeys-232-001-g008.jpg" position="float" orientation="portrait" xlink:type="simple"/></fig><fig id="F9" position="float" orientation="portrait"><label>Figures 65–72.</label><caption><p><italic><tp:taxon-name>Omphale versicolor</tp:taxon-name></italic>: <bold>65</bold> thoracic dorsum, female <bold>66</bold> antenna, female <bold>67</bold> head in frontal view, female <bold>68</bold> vertex, female <bold>69</bold> thoracic dorsum, male <bold>70</bold> antenna, male <bold>71</bold> head in frontal view, male <bold>72</bold> vertex, male.</p></caption><graphic xmlns:xlink="http://www.w3.org/1999/xlink" xlink:href="ZooKeys-232-001-g009.jpg" position="float" orientation="portrait" xlink:type="simple"/></fig></tp:treatment-sec><tp:treatment-sec sec-type="Host"><title>Host.</title><p>Unknown.</p></tp:treatment-sec><tp:treatment-sec sec-type="Distribution"><title>Distribution.</title><p>Czech Republic (<xref ref-type="bibr" rid="B9">Bouček and Askew 1968</xref>), France (<bold>new record</bold>), Germany (<xref ref-type="bibr" rid="B58">Nees 1834</xref>), Hungary (<xref ref-type="bibr" rid="B18">Erdös 1956</xref>), Netherlands (<bold>new record</bold>), Slovenia (<bold>new record</bold>), Sweden (<xref ref-type="bibr" rid="B75">Thomson 1878</xref>), United Kingdom (<xref ref-type="bibr" rid="B79">Walker 1839</xref>); Canada and USA (<xref ref-type="bibr" rid="B39">Hansson 1996b</xref>) (<xref ref-type="fig" rid="F73">Fig. 505</xref>).</p></tp:treatment-sec><tp:treatment-sec><!--Section generated to contain objects referenced in tp:taxon-treatment.--><fig id="F68" position="float" orientation="portrait"><label>Figures 478–483.</label><caption><p>Male genitalia (phallobase+aedeagus): <bold>478</bold> <italic><tp:taxon-name>Entedon fufius</tp:taxon-name></italic> (Walker) (<tp:taxon-name>Hymenoptera</tp:taxon-name>: <tp:taxon-name>Eulophidae</tp:taxon-name>: <tp:taxon-name>Entedoninae</tp:taxon-name>), phallobase to the left, aedeagus to the right, abbreviations: aa = aedeagal apo-demes, di = digitus, ds = digital spines, lp = length of phallobase, ps = parameral setae, pv = penis valve, vr = volsellar ridge, vs = volsellar setae <bold>479–483</bold> <italic><tp:taxon-name>Omphale</tp:taxon-name></italic> spp.: <bold>479</bold> <italic><tp:taxon-name>Omphale admirabilis</tp:taxon-name></italic>, length of phallobase 0.30 mm <bold>480</bold> <italic><tp:taxon-name>Omphale telephe</tp:taxon-name></italic>, length of phallobase 0.32 mm <bold>481</bold> <italic><tp:taxon-name>Omphale versicolor</tp:taxon-name></italic>, length of phallobase 0.31 mm <bold>482</bold> <italic><tp:taxon-name>Omphale chryseis</tp:taxon-name></italic>, length of phallobase 0.25 mm <bold>483</bold> <italic><tp:taxon-name>Omphale cornula</tp:taxon-name></italic>, length of phallobase 0.24 mm.</p></caption><graphic xmlns:xlink="http://www.w3.org/1999/xlink" xlink:href="ZooKeys-232-001-g068.jpg" position="float" orientation="portrait" xlink:type="simple"/></fig><fig id="F73" position="float" orientation="portrait"><label>Figures 502–517.</label><caption><p><italic><tp:taxon-name>Omphale</tp:taxon-name></italic> spp. distribution in Europe: <bold>502</bold> <italic><tp:taxon-name>Omphale admirabilis</tp:taxon-name></italic> <bold>503</bold> <italic><tp:taxon-name>Omphale breviventris</tp:taxon-name></italic> <bold>504</bold> <italic><tp:taxon-name>Omphale telephe</tp:taxon-name></italic> <bold>505</bold> <italic><tp:taxon-name>Omphale versicolor</tp:taxon-name></italic> <bold>506</bold> <italic><tp:taxon-name>Omphale acuminata</tp:taxon-name></italic> <bold>507</bold> <italic><tp:taxon-name>Omphale chryseis</tp:taxon-name></italic> <bold>508</bold> <italic><tp:taxon-name>Omphale cornula</tp:taxon-name></italic> <bold>509</bold> <italic><tp:taxon-name>Omphale salicis</tp:taxon-name></italic> <bold>510</bold> <italic><tp:taxon-name>Omphale theana</tp:taxon-name></italic> <bold>511</bold> <italic><tp:taxon-name>Omphale brevis</tp:taxon-name></italic> <bold>512</bold> <italic><tp:taxon-name>Omphale clymene</tp:taxon-name></italic> <bold>513</bold> <italic><tp:taxon-name>Omphale euphorbiae</tp:taxon-name></italic> <bold>514</bold> <italic><tp:taxon-name>Omphale incognita</tp:taxon-name></italic> <bold>515</bold> <italic><tp:taxon-name>Omphale lydia</tp:taxon-name></italic> <bold>516</bold> <italic><tp:taxon-name>Omphale matrana</tp:taxon-name></italic> <bold>517</bold> <italic><tp:taxon-name>Omphale nitens</tp:taxon-name></italic>.</p></caption><graphic xmlns:xlink="http://www.w3.org/1999/xlink" xlink:href="ZooKeys-232-001-g073.jpg" position="float" orientation="portrait" xlink:type="simple"/></fig></tp:treatment-sec><ref-list><ref id="B30"><mixed-citation xmlns:xlink="http://www.w3.org/1999/xlink" xlink:type="simple"><person-group><name name-style="western"><surname>Graham</surname><given-names>MWRdeV</given-names></name></person-group> (<year>1963</year>)<article-title> Additions and corrections to the British list of Eulophidae (Hym., Chalcidoidea), with descriptions of some new species.</article-title><source>Transactions of the Society for British Entomology </source><volume>15</volume>: <fpage>167</fpage>-<lpage>275</lpage>.</mixed-citation></ref><ref id="B75"><mixed-citation xmlns:xlink="http://www.w3.org/1999/xlink" xlink:type="simple"><person-group><name name-style="western"><surname>Thomson</surname><given-names>CG</given-names></name></person-group> (<year>1878</year>)<article-title> Hymenoptera Scandinaviae.</article-title><source>Lundae </source><volume>5</volume>: <fpage>1</fpage>-<lpage>307</lpage>. doi: <ext-link ext-link-type="uri" xlink:href="http://dx.doi.org/10.1038/005001a0" xlink:type="simple">10.1038/005001a0</ext-link></mixed-citation></ref><ref id="B29"><mixed-citation xmlns:xlink="http://www.w3.org/1999/xlink" xlink:type="simple"><person-group><name name-style="western"><surname>Graham</surname><given-names>MWRdeV</given-names></name></person-group> (<year>1959</year>)<article-title> Keys to the British genera and species of Elachertinae, Eulophinae and Euderinae (Hym., Chalcidoidea).</article-title><source>Transactions of the Society for British Entomology </source><volume>13</volume>: <fpage>169</fpage>-<lpage>204</lpage>.</mixed-citation></ref><ref id="B39"><mixed-citation xmlns:xlink="http://www.w3.org/1999/xlink" xlink:type="simple"><person-group><name name-style="western"><surname>Hansson</surname><given-names>C</given-names></name></person-group> (<year>1996b</year>)<article-title> Taxonomic revision of the Nearctic species of <italic>Omphale</italic>.</article-title><source>Entomologica Scandinavica Supplement </source><volume>49</volume>: <fpage>1</fpage>-<lpage>78</lpage>.</mixed-citation></ref><ref id="B9"><mixed-citation xmlns:xlink="http://www.w3.org/1999/xlink" xlink:type="simple"><person-group><name name-style="western"><surname>Bouček</surname><given-names>Z</given-names></name><name name-style="western"><surname>Askew</surname><given-names>RR</given-names></name></person-group> (<year>1968</year>)<source> Palearctic Eulophidae, excl.</source><publisher-name>Tetrastichinae. Index of Entomophagous insects. Le Francois</publisher-name>, <publisher-loc>Paris</publisher-loc>, <lpage>254</lpage> pp.</mixed-citation></ref><ref id="B58"><mixed-citation xmlns:xlink="http://www.w3.org/1999/xlink" xlink:type="simple"><person-group><name name-style="western"><surname>Nees ab Esenbeck</surname><given-names>CG</given-names></name></person-group> (<year>1834</year>)<source> Hymenopterorum Ichneumonibus affinium monographiae, genera europaea et species illustrantes. Stuttgart et Tubingae, 448 pp.</source></mixed-citation></ref><ref id="B18"><mixed-citation xmlns:xlink="http://www.w3.org/1999/xlink" xlink:type="simple"><person-group><name name-style="western"><surname>Erdös</surname><given-names>J</given-names></name></person-group> (<year>1956</year>)<article-title> Additamente ad cognitionem faunae Chalcidoidarum in Hungaria et regionibus finitimis VI 19 Eulophidae. Folia Entomologica Hungarica (s.n.</article-title><source>) </source><volume>9</volume>: <fpage>1</fpage>-<lpage>64</lpage>.</mixed-citation></ref><ref id="B79"><mixed-citation xmlns:xlink="http://www.w3.org/1999/xlink" xlink:type="simple"><person-group><name name-style="western"><surname>Walker</surname><given-names>F</given-names></name></person-group> (<year>1839</year>)<source> Monographia Chalciditum I., London, 330 pp.</source></mixed-citation></ref></ref-list></tp:taxon-treatment>
