# Supplementary material for: Revision of the European species of Omphale Haliday (Hymenoptera, Chalcidoidea, Eulophidae)
Source: Zookeys. 2012 Oct 25;(232):1–157. doi: 10.3897/zookeys.232.3625 (PMC3494065; doi:10.3897/zookeys.232.3625)
Supplement: XML Treatment for Omphale acuminata [file zookeys.232.3625-treatment6.xml]

<!DOCTYPE tp:taxon-treatment
  PUBLIC "-//TaxonX//DTD Taxonomic Treatment Publishing DTD v0 20100105//EN" "tax-treatment-NSO.dtd">
<tp:taxon-treatment xmlns:tp="http://www.plazi.org/taxpub"><tp:treatment-meta><mixed-citation publication-type="journal"><person-group><name><surname>Hansson</surname><given-names>Christer</given-names></name><name><surname>Shevtsova</surname><given-names>Ekaterina</given-names></name></person-group><article-title>Revision of the European species of 
                    <italic>Omphale</italic> Haliday (Hymenoptera, Chalcidoidea, Eulophidae)
                </article-title><source>Zookeys</source><day>25</day><month>10</month><year>2012</year><volume>2012</volume><issue>232</issue><fpage>1</fpage><lpage>157</lpage><pub-id pub-id-type="doi">10.3897/zookeys.232.3625</pub-id></mixed-citation></tp:treatment-meta><tp:nomenclature><tp:taxon-name>
                                <tp:taxon-name-part taxon-name-part-type="genus">Omphale</tp:taxon-name-part>
                                <tp:taxon-name-part taxon-name-part-type="species">acuminata</tp:taxon-name-part>
                            <object-id xmlns:xlink="http://www.w3.org/1999/xlink" xlink:type="simple">http://species-id.net/wiki/Omphale_acuminata</object-id>
								</tp:taxon-name><tp:taxon-authority>Gijswijt</tp:taxon-authority><xref ref-type="fig" rid="F1">Figures 8</xref><xref ref-type="fig" rid="F5">39–42</xref><xref ref-type="fig" rid="F10">73–77</xref><xref ref-type="fig" rid="F73">506</xref><xref ref-type="fig" rid="F76">539</xref><tp:nomenclature-citation-list><tp:nomenclature-citation><tp:taxon-name>Omphale acuminata</tp:taxon-name><comment> Gijswijt, 1976:79. Holotype female in RMNH, examined.</comment></tp:nomenclature-citation><tp:nomenclature-citation><tp:taxon-name>Omphale acuminata</tp:taxon-name><comment> Gijswijt, <xref ref-type="bibr" rid="B2">Askew (2003)</xref>.</comment></tp:nomenclature-citation></tp:nomenclature-citation-list></tp:nomenclature><tp:treatment-sec sec-type="Material"><title>Material.</title><p><bold>Type material.</bold> <bold>Holotype</bold> female in RMNH. <bold>Additional material.</bold> 86♀: Germany 1♀ (RMNH), Russia 69♀ (BMNH, CH, LUZM), Sweden 13♀ (BMNH, CH, LUZM), United Kingdom 3♀ (BMNH).</p></tp:treatment-sec><tp:treatment-sec sec-type="Diagnosis"><title>Diagnosis.</title><p>Coxae yellowish white to yellowish brown (<xref ref-type="fig" rid="F10">Fig. 73</xref>); forewing short and high (<xref ref-type="fig" rid="F10">Fig. 76</xref>) with 2–5 admarginal setae and a long radial cell; mesepisternum yellowish brown with metallic tinges (<xref ref-type="fig" rid="F10">Fig. 73</xref>); scutellum frequently with pale and weakly metallic parts; female flagellomeres 2-4 ventrally with one set of setae attached subbasally and reaching beyond apex of flagellomere attached to (<xref ref-type="fig" rid="F5">Fig. 40</xref>). Very similar to <italic><tp:taxon-name>Omphale theana</tp:taxon-name></italic>, differs only in the length of 7<sup>th</sup> gastral tergite in female, which is shorter in <italic><tp:taxon-name>Omphale acuminata</tp:taxon-name></italic> (ratio length/width at base= 0.6–1.1, average= 0.9, n= 59), see above under “Morphometric analyses…” and in having a different WIP – forewing with two large areas with different colours in <italic><tp:taxon-name>Omphale acuminata</tp:taxon-name></italic> (<xref ref-type="fig" rid="F10">Fig. 77</xref>), but with a single colour in <italic><tp:taxon-name>Omphale theana</tp:taxon-name></italic> (<xref ref-type="fig" rid="F17">Fig. 129</xref>).</p></tp:treatment-sec><tp:treatment-sec sec-type="Description"><title>Description.</title><p><italic>Female</italic>. Length of body 1.2–2.0 mm. Antenna with scape pale brown with base yellowish white and dorsal edge dark brown, to yellowish brown with apical ¼ and dorsal edge dark brown; pedicel and flagellum dark brown; pedicel + flagellum 2.1× as long as distance between eyes; first flagellomere 1.0× as long and 1.3× as wide as second flagellomere (<xref ref-type="fig" rid="F6">Fig. 40</xref>); flagellomeres 2–4 ventrally with one set of setae attached subbasally and reaching beyond apex of flagellomere attached to; longitudinal <!--PageBreak-->sensilla on flagellomeres about as long as flagellomere attached to; clava 2-segmented. Face bluish green metallic (<xref ref-type="fig" rid="F10">Fig. 74</xref>), strigose (<xref ref-type="fig" rid="F5">Fig. 41</xref>); clypeus bluish green metallic, smooth, trapezoid, 1.3× as wide as high; gena pale brown with metallic tinges, to dark brown with green metallic tinges; lower frons bluish green metallic with parts close to eyes and antennal scrobes purple metallic, with engraved strong reticulation, subtorular area smooth; interscrobal area brown with metallic tinges, smooth; antennal scrobes join on frontal suture; frontal suture V-shaped; upper frons golden with engraved weak reticulation; vertex golden green with blue tinges, with engraved very weak reticulation (<xref ref-type="fig" rid="F5">Fig. 42</xref>). Occipital margin rounded (<xref ref-type="fig" rid="F5">Fig. 42</xref>).<!--PageBreak--></p><p>Mesoscutum bluish green metallic with golden tinges (<xref ref-type="fig" rid="F10">Fig. 75</xref>), with engraved reticulation (<xref ref-type="fig" rid="F5">Fig. 39</xref>), midlobe with one pair (posterior pair) of setae; anterior ½ of notauli as wide grooves and posterior ½ as indistinct impressions. Scutellum golden with green metallic tinges (<xref ref-type="fig" rid="F10">Fig. 75</xref>), with engraved reticulation (<xref ref-type="fig" rid="F5">Fig. 39</xref>), or dark brown metallic with sides and anterior margin yellowish brown with metallic tinges; 1.2× as long as wide, with anterior margin smoothly curved forwards. Axillae golden (<xref ref-type="fig" rid="F10">Fig. 75</xref>). Dorsellum golden purple (<xref ref-type="fig" rid="F10">Fig. 75</xref>), smooth and slightly convex (<xref ref-type="fig" rid="F5">Fig. 39</xref>), 0.4× as long as wide, and 0.7× as long as length of median propodeum. Lateral pronotum brown with metallic tinges (<xref ref-type="fig" rid="F10">Fig. 73</xref>); prepectus yellowish brown to brown with metallic tinges; mesepisternum yellowish brown with metallic tinges; transepimeral sulcus weakly curved forwards. Propodeum dark brown with golden green tinges (<xref ref-type="fig" rid="F10">Fig. 75</xref>), median part with purple metallic tinges, smooth (<xref ref-type="fig" rid="F5">Fig. 39</xref>); propodeal callus with two setae. Coxae yellowish white to yellowish brown (<xref ref-type="fig" rid="F10">Fig. 73</xref>), hind coxae with base brown with metallic tinges; fore- and midfemora yellowish white, hind femur yellowish brown; tibiae yellowish white; tarsi yellowish white to yellowish brown with 4<sup>th</sup> tarsomere darker; midleg with first tarsomere 0.4× as long as length of tarsus. Forewing transparent, veins yellowish brown and setae dark brown (<xref ref-type="fig" rid="F10">Fig. 76</xref>); speculum closed; admarginal setae 2–5, arising from marginal vein; radial cell bare and long, 2.4× as long as length of postmarginal vein; postmarginal vein 1.0–1.2× as long as stigmal vein; stigmal vein very narrow at base, expanding rapidly from base. Hind wing transparent, apex pointed (<xref ref-type="fig" rid="F10">Fig. 76</xref>). Forewing WIP (<xref ref-type="fig" rid="F10">Fig. 77</xref>) with apical ½ magenta and basal ½ yellow.</p><p>Petiole yellowish brown. Gaster with tergites 1–6 yellowish brown with posterior margin brown, 7<sup>th</sup> tergite brown to dark brown; gaster elongate and 1.6–1.8× as long as length of mesosoma; 7<sup>th</sup> tergite 0.6–1.1× as long as its basal width.</p><p><italic>Male</italic>. Unknown.</p><fig id="F10" position="float" orientation="portrait"><label>Figures 73–77.</label><caption><p><italic><tp:taxon-name>Omphale acuminata</tp:taxon-name></italic>, female: <bold>73</bold> habitus in lateral view, length of specimen 1.8 mm <bold>74</bold> head in frontal view <bold>75</bold> thoracic dorsum <bold>76</bold> transparent wings <bold>77</bold> wing interference patterns.</p></caption><graphic xmlns:xlink="http://www.w3.org/1999/xlink" xlink:href="ZooKeys-232-001-g010.jpg" position="float" orientation="portrait" xlink:type="simple"/></fig></tp:treatment-sec><tp:treatment-sec sec-type="Host"><title>Host.</title><p>Unknown.</p></tp:treatment-sec><tp:treatment-sec sec-type="Distribution"><title>Distribution.</title><p>France (<xref ref-type="bibr" rid="B2">Askew 2003</xref>), Germany (<bold>new record</bold>), Greece (<xref ref-type="bibr" rid="B24">Gijswijt 1976</xref>), Russia (<bold>new record</bold>), Sweden (<xref ref-type="bibr" rid="B37">Hansson 1991</xref>), United Kingdom (<xref ref-type="bibr" rid="B2">Askew 2003</xref>) (<xref ref-type="fig" rid="F73">Fig. 506</xref>).</p></tp:treatment-sec><tp:treatment-sec sec-type="Remarks"><title>Remarks.</title><p>Males are not known for <italic><tp:taxon-name>Omphale acuminata</tp:taxon-name></italic> and as species group classification relies heavily on characters in male genitalia the placement of <italic><tp:taxon-name>Omphale acuminata</tp:taxon-name></italic> in the <italic>salicis</italic> group is provisional. However, the female of <italic><tp:taxon-name>Omphale acuminata</tp:taxon-name></italic> is very similar to the female of <italic><tp:taxon-name>Omphale theana</tp:taxon-name></italic> and until males are found <italic><tp:taxon-name>Omphale acuminata</tp:taxon-name></italic> is best placed in the <italic>salicis</italic> group.</p></tp:treatment-sec><tp:treatment-sec><!--Section generated to contain objects referenced in tp:taxon-treatment.--><fig id="F1" position="float" orientation="portrait"><label>Figures 1–14.</label><caption><p><italic><tp:taxon-name>Omphale</tp:taxon-name></italic> spp.: <bold>1</bold> <italic><tp:taxon-name>Omphale chryseis</tp:taxon-name></italic>, 2nd flagellomere, female <bold>2</bold> <italic><tp:taxon-name>Omphale lugens</tp:taxon-name></italic>, 2nd flagellomere, female <bold>3</bold> <italic><tp:taxon-name>Omphale phruron</tp:taxon-name></italic>, 2nd flagellomere, male <bold>4</bold> <italic><tp:taxon-name>Omphale admirabilis</tp:taxon-name></italic>, 2nd flagellomere, male <bold>5</bold> <italic><tp:taxon-name>Omphale connectens</tp:taxon-name></italic>, head in frontal view, female <bold>6</bold> <italic><tp:taxon-name>Omphale lugens</tp:taxon-name></italic>, head in frontal view, female <bold>7</bold> <italic><tp:taxon-name>Omphale sulciscuta</tp:taxon-name></italic>, vertex, female <bold>8</bold> <italic><tp:taxon-name>Omphale acuminata</tp:taxon-name></italic>, vertex, female <bold>9</bold> <italic><tp:taxon-name>Omphale sulciscuta</tp:taxon-name></italic>, inner part of forewing, arrows point at admarginal setae <bold>10</bold> <italic><tp:taxon-name>Omphale connectens</tp:taxon-name></italic>, inner part of forewing, arrows point at admarginal setae <bold>11</bold> <italic><tp:taxon-name>Omphale salicis</tp:taxon-name></italic>, part of forewing, arrow points at bare radial cell <bold>12</bold> <italic><tp:taxon-name>Omphale aethiops</tp:taxon-name></italic>, part of forewing, arrow points at hairy radial cell <bold>13</bold> <italic><tp:taxon-name>Omphale phruron</tp:taxon-name></italic>, base of forewing, speculum closed <bold>14</bold> <italic><tp:taxon-name>Omphale clypealis</tp:taxon-name></italic>, base of forewing, speculum open.</p></caption><graphic xmlns:xlink="http://www.w3.org/1999/xlink" xlink:href="ZooKeys-232-001-g001.jpg" position="float" orientation="portrait" xlink:type="simple"/></fig><fig id="F5" position="float" orientation="portrait"><label>Figures 35–42.</label><caption><p><italic><tp:taxon-name>Omphale</tp:taxon-name></italic> spp., females:<bold>35–38</bold>. <italic><tp:taxon-name>Omphale breviventris</tp:taxon-name></italic>: <bold>35</bold> thoracic dorsum <bold>36</bold> antenna <bold>37</bold> head in frontal view <bold>38</bold> vertex <bold>39–42</bold>. <italic><tp:taxon-name>Omphale acuminata</tp:taxon-name></italic>: <bold>39</bold> thoracic dorsum <bold>40</bold> antenna <bold>41</bold> head in frontal view <bold>42</bold> vertex.</p></caption><graphic xmlns:xlink="http://www.w3.org/1999/xlink" xlink:href="ZooKeys-232-001-g005.jpg" position="float" orientation="portrait" xlink:type="simple"/></fig><fig id="F73" position="float" orientation="portrait"><label>Figures 502–517.</label><caption><p><italic><tp:taxon-name>Omphale</tp:taxon-name></italic> spp. distribution in Europe: <bold>502</bold> <italic><tp:taxon-name>Omphale admirabilis</tp:taxon-name></italic> <bold>503</bold> <italic><tp:taxon-name>Omphale breviventris</tp:taxon-name></italic> <bold>504</bold> <italic><tp:taxon-name>Omphale telephe</tp:taxon-name></italic> <bold>505</bold> <italic><tp:taxon-name>Omphale versicolor</tp:taxon-name></italic> <bold>506</bold> <italic><tp:taxon-name>Omphale acuminata</tp:taxon-name></italic> <bold>507</bold> <italic><tp:taxon-name>Omphale chryseis</tp:taxon-name></italic> <bold>508</bold> <italic><tp:taxon-name>Omphale cornula</tp:taxon-name></italic> <bold>509</bold> <italic><tp:taxon-name>Omphale salicis</tp:taxon-name></italic> <bold>510</bold> <italic><tp:taxon-name>Omphale theana</tp:taxon-name></italic> <bold>511</bold> <italic><tp:taxon-name>Omphale brevis</tp:taxon-name></italic> <bold>512</bold> <italic><tp:taxon-name>Omphale clymene</tp:taxon-name></italic> <bold>513</bold> <italic><tp:taxon-name>Omphale euphorbiae</tp:taxon-name></italic> <bold>514</bold> <italic><tp:taxon-name>Omphale incognita</tp:taxon-name></italic> <bold>515</bold> <italic><tp:taxon-name>Omphale lydia</tp:taxon-name></italic> <bold>516</bold> <italic><tp:taxon-name>Omphale matrana</tp:taxon-name></italic> <bold>517</bold> <italic><tp:taxon-name>Omphale nitens</tp:taxon-name></italic>.</p></caption><graphic xmlns:xlink="http://www.w3.org/1999/xlink" xlink:href="ZooKeys-232-001-g073.jpg" position="float" orientation="portrait" xlink:type="simple"/></fig><fig id="F76" position="float" orientation="portrait"><label>Figures 539–540.</label><caption><p>Scatter diagrams to compare length/width of 7th gastral tergite in female: <bold>539</bold> <italic><tp:taxon-name>Omphale acuminata</tp:taxon-name></italic> (red diamonds), n = 59, mean = 0.9 and <italic><tp:taxon-name>Omphale theana</tp:taxon-name></italic> (pink squares), n = 156, mean = 1.3 <bold>540</bold> <italic><tp:taxon-name>Omphale chryseis</tp:taxon-name></italic> (green diamonds), n = 53, mean = 1.6 and <italic><tp:taxon-name>Omphale salicis</tp:taxon-name></italic> (green squares), n = 109, mean = 2.6.</p></caption><graphic xmlns:xlink="http://www.w3.org/1999/xlink" xlink:href="ZooKeys-232-001-g076.jpg" position="float" orientation="portrait" xlink:type="simple"/></fig><fig id="F17" position="float" orientation="portrait"><label>Figures 123–129.</label><caption><p><italic><tp:taxon-name>Omphale theana</tp:taxon-name></italic>: <bold>123</bold> habitus in lateral view, female, length of specimen 2.1 mm <bold>124</bold> thoracic dorsum, female <bold>125</bold> thoracic dorsum, male <bold>126</bold> head in frontal view, female <bold>127</bold> head in frontal view, male <bold>128</bold> transparent wings, female <bold>129</bold> wing interference patterns, female.</p></caption><graphic xmlns:xlink="http://www.w3.org/1999/xlink" xlink:href="ZooKeys-232-001-g017.jpg" position="float" orientation="portrait" xlink:type="simple"/></fig><fig id="F6" position="float" orientation="portrait"><label>Figures 43–49.</label><caption><p><italic><tp:taxon-name>Omphale telephe</tp:taxon-name></italic>: <bold>43</bold> habitus in lateral view, female, length of specimen 1.7 mm <bold>44</bold> thoracic dorsum, female <bold>45</bold> thoracic dorsum, male <bold>46</bold> head in frontal view, female <bold>47</bold> head in frontal view, male <bold>48</bold> transparent wings, female <bold>49</bold> wing interference patterns, female.</p></caption><graphic xmlns:xlink="http://www.w3.org/1999/xlink" xlink:href="ZooKeys-232-001-g006.jpg" position="float" orientation="portrait" xlink:type="simple"/></fig></tp:treatment-sec><ref-list><ref id="B2"><mixed-citation xmlns:xlink="http://www.w3.org/1999/xlink" xlink:type="simple"><person-group><name name-style="western"><surname>Askew</surname><given-names>RR</given-names></name></person-group> (<year>2003</year>)<article-title> Observations on some British <italic>Omphale</italic> Haliday (Hym., Eulophidae) with descriptions of two new species.</article-title><source>Entomologists Monthly Magazine </source><volume>139</volume>: <fpage>29</fpage>-<lpage>37</lpage>.</mixed-citation></ref><ref id="B24"><mixed-citation xmlns:xlink="http://www.w3.org/1999/xlink" xlink:type="simple"><person-group><name name-style="western"><surname>Gijswijt</surname><given-names>MJ</given-names></name></person-group> (<year>1976</year>)<article-title> Notes on biology and distribution of the genus <italic>Omphale</italic> Haliday, 1833, with descriptions of two new species (Insecta, Hymenoptera, Eulophidae).</article-title><source>Bulletin, Zoologisch Museum, Universiteit van Amsterdam </source><volume>5</volume>: <fpage>77</fpage>-<lpage>84</lpage>.</mixed-citation></ref><ref id="B37"><mixed-citation xmlns:xlink="http://www.w3.org/1999/xlink" xlink:type="simple"><person-group><name name-style="western"><surname>Hansson</surname><given-names>C</given-names></name></person-group> (<year>1991</year>)<article-title> A catalogue of the Chalcidoidea (Hymenoptera) described by C.G. Thomson, with a checklist of Swedish species.</article-title><source>Entomologica Scandinavica Supplement </source><volume>38</volume>: <fpage>1</fpage>-<lpage>70</lpage>.</mixed-citation></ref></ref-list></tp:taxon-treatment>
