# Supplementary material for: Revision of the European species of Omphale Haliday (Hymenoptera, Chalcidoidea, Eulophidae)
Source: Zookeys. 2012 Oct 25;(232):1–157. doi: 10.3897/zookeys.232.3625 (PMC3494065; doi:10.3897/zookeys.232.3625)
Supplement: XML Treatment for Omphale chryseis [file zookeys.232.3625-treatment7.xml]

<!DOCTYPE tp:taxon-treatment
  PUBLIC "-//TaxonX//DTD Taxonomic Treatment Publishing DTD v0 20100105//EN" "tax-treatment-NSO.dtd">
<tp:taxon-treatment xmlns:tp="http://www.plazi.org/taxpub"><tp:treatment-meta><mixed-citation publication-type="journal"><person-group><name><surname>Hansson</surname><given-names>Christer</given-names></name><name><surname>Shevtsova</surname><given-names>Ekaterina</given-names></name></person-group><article-title>Revision of the European species of 
                    <italic>Omphale</italic> Haliday (Hymenoptera, Chalcidoidea, Eulophidae)
                </article-title><source>Zookeys</source><day>25</day><month>10</month><year>2012</year><volume>2012</volume><issue>232</issue><fpage>1</fpage><lpage>157</lpage><pub-id pub-id-type="doi">10.3897/zookeys.232.3625</pub-id></mixed-citation></tp:treatment-meta><tp:nomenclature><tp:taxon-name>
                                <tp:taxon-name-part taxon-name-part-type="genus">Omphale</tp:taxon-name-part>
                                <tp:taxon-name-part taxon-name-part-type="species">chryseis</tp:taxon-name-part>
                            <object-id xmlns:xlink="http://www.w3.org/1999/xlink" xlink:type="simple">http://species-id.net/wiki/Omphale_chryseis</object-id>
								</tp:taxon-name><tp:taxon-authority>Graham</tp:taxon-authority><xref ref-type="fig" rid="F1">Figures 1</xref><xref ref-type="fig" rid="F11">78</xref><xref ref-type="fig" rid="F12">–92</xref><xref ref-type="fig" rid="F68">482</xref><xref ref-type="fig" rid="F73">507</xref><xref ref-type="fig" rid="F76">540</xref><tp:nomenclature-citation-list><tp:nomenclature-citation><tp:taxon-name>Omphale chryseis</tp:taxon-name><comment> Graham, 1963:255. Holotype female in OUMNH, examined.</comment></tp:nomenclature-citation></tp:nomenclature-citation-list></tp:nomenclature><tp:treatment-sec sec-type="Material"><title>Material.</title><p><bold>Type material.</bold> <bold>Holotype</bold> female, type no. 1294 in OUMNH. <bold>Additional material.</bold> 826♀ 248♂: France 2♀ 2♂ (BMNH, RMNH), Germany 12♀ <!--PageBreak-->(CH, LUZM, RMNH), Hungary 48♀ 1♂ (BMNH, CH), Netherlands 1♀ 2♂ (RMNH), Poland 1♀ 1♂ (BMNH), Romania 5♀ (BMNH, CH), Russia 2♂ (CH), Spain 1♂ (RMNH), Sweden 753♀ 238♂ (BMNH, CH, LUZM, NHRS), United Kingdom 4♀ 1♂ (BMNH).</p></tp:treatment-sec><tp:treatment-sec sec-type="Diagnosis"><title>Diagnosis.</title><p>Legs with fore- and midcoxae predominantly pale and hind coxa predominantly metallic (<xref ref-type="fig" rid="F11">Fig. 78</xref>), femora predominantly brown, tibiae yellowish brown and tarsi predominantly dark brown; female with gaster elongate, 1.7–2.1× as long as length of mesosoma, and with 7<sup>th</sup> gastral tergite 1.1–4.2× (average= 1.6, n= 53) as long as width at base; female flagellomeres 1–4 ventrally with two sets of long setae, one attached subbasally and one attached medially or subapically (<xref ref-type="fig" rid="F12">Fig. 86</xref>), male flagellomeres 1–4 each with a basal whorls of setae and with scattered setae apical to whorl (<xref ref-type="fig" rid="F12">Fig. 90</xref>); male scape predominantly dark and metallic; female forewing with 5–12 (average= 7.5, n= 53) admarginal setae, male with 7–9 admarginal setae; head and thoracic dorsum usually bluish green metallic (<xref ref-type="fig" rid="F11">Figs 79–82</xref>). Similar to <italic><tp:taxon-name>Omphale salicis</tp:taxon-name></italic> from which it can be distinguished through the colour of coxae – fore- and midcoxae pale and hind coxa dark in <italic><tp:taxon-name>Omphale chryseis</tp:taxon-name></italic>, all coxae dark in <italic><tp:taxon-name>Omphale salicis</tp:taxon-name></italic>; <italic><tp:taxon-name>Omphale chryseis</tp:taxon-name></italic> on average has a shorter 7<sup>th</sup> gastral tergite in female. These species can also be separated through their WIP in forewings: <italic><tp:taxon-name>Omphale chryseis</tp:taxon-name></italic> apical ½ yellow and basal ½ with wide bands in magenta, blue and yellow (<xref ref-type="fig" rid="F11">Fig. 84</xref>), <italic><tp:taxon-name>Omphale salicis</tp:taxon-name></italic> has a narrow straight yellow line from stigmal vein to hind margin of wing separating an apical blue and a basal magenta area (<xref ref-type="fig" rid="F15">Fig. 114</xref>).</p></tp:treatment-sec><tp:treatment-sec sec-type="Description"><title>Description.</title><p><italic>Female</italic>. Length of body 1.4–2.1 mm. Antenna with scape yellowish white with apical ⅓ and entire dorsal edge dark brown; pedicel and flagellum dark brown; pedicel + flagellum 1.9× as long as distance between eyes; first flagellomere 1.1× as long and 1.4× as wide as second flagellomere (<xref ref-type="fig" rid="F12">Fig. 86</xref>); flagellomeres 1–4 ventrally with two sets of long setae, one attached subbasally and one attached medially or subapically; longitudinal sensilla on flagellomeres as long as flagellomere attached to; clava 2-segmented. Face bluish green metallic (<xref ref-type="fig" rid="F11">Fig. 81</xref>), strigose (<xref ref-type="fig" rid="F12">Fig. 87</xref>); clypeus bluish green metallic, smooth or with weak reticulation, semicircular to trapezoid, 1.4× as wide as high; gena greenish blue metallic; lower frons bluish purple to bluish green metallic, with engraved rather strong reticulation; interscrobal area with engraved weak reticulation; antennal scrobes join on frontal suture; frontal suture V-shaped; upper frons bluish green metallic with engraved weak reticulation; vertex bluish green metallic, to golden green, with engraved very weak reticulation, partly smooth outside ocellar triangle (<xref ref-type="fig" rid="F12">Fig. 88</xref>). Occipital margin rounded (<xref ref-type="fig" rid="F12">Fig. 88</xref>).</p><p>Mesoscutum bluish green metallic (<xref ref-type="fig" rid="F11">Fig. 79</xref>) with or without purple metallic tinges, with engraved reticulation (<xref ref-type="fig" rid="F12">Fig. 85</xref>), midlobe with two pairs of setae; notauli as indistinct impressions in posterior ½. Scutellum bluish green metallic (<xref ref-type="fig" rid="F11">Fig. 79</xref>), with engraved reticulation (<xref ref-type="fig" rid="F12">Fig. 85</xref>); 1.2× as long as wide, with anterior margin smoothly curved forwards. Axillae bluish green metallic (<xref ref-type="fig" rid="F11">Fig. 79</xref>). Dorsellum golden green (<xref ref-type="fig" rid="F11">Fig. 79</xref>), smooth and convex (<xref ref-type="fig" rid="F12">Fig. 85</xref>), 0.2× as long as wide, and 0.6× as long as length of median propodeum. Lateral pronotum and propleuron bluish purple to bluish green metallic (<xref ref-type="fig" rid="F11">Fig. 78</xref>); prepectus dark brown with bluish green metallic tinges; acropleuron<!--PageBreak--> and mesepisternum pale brown and shiny; mesepimeron golden green with blue metallic tinges; transepimeral sulcus curved forwards. Propodeum bluish green metallic (<xref ref-type="fig" rid="F11">Fig. 79</xref>), smooth (<xref ref-type="fig" rid="F12">Fig. 85</xref>); propodeal callus with two setae. Fore- and midcoxae yellowish white with base pale brown (<xref ref-type="fig" rid="F11">Fig. 78</xref>), hind coxa predominantly bluish green metal<!--PageBreak-->lic with purple tinges with apical part yellowish brown; femora predominantly pale brown to dark brown with apical part yellowish brown; tibiae yellowish brown; tarsi predominantly dark brown, mid- and hind tarsi with first tarsomere paler; midleg with first tarsomere 0.4× as long as length of tarsus. Forewing transparent, veins pale brown and setae dark brown (<xref ref-type="fig" rid="F11">Fig. 83</xref>); speculum closed; admarginal setae 6–11, arising from marginal vein; radial cell bare and long, 2.2× as long as length of postmarginal vein; postmarginal vein 0.9× as long as stigmal vein; stigmal vein long and slightly enlarged. Hind wing transparent, apex rounded (<xref ref-type="fig" rid="F11">Fig. 83</xref>). Forewing WIP (<xref ref-type="fig" rid="F11">Fig. 84</xref>) with apical ½ yellow and basal ½ with wide bands in magenta, blue and yellow.</p><p>Petiole dark brown. Gaster dark brown, tergites 1 and 6 with bluish green metallic tinges, 2–5 with golden purple tinges, 7 with golden green tinges, smooth, elongate and 1.7–2.1× as long as length of mesosoma; 7<sup>th</sup> tergite 0.2–0.3× as long as length of gaster.</p><p><italic>Male</italic>. Length of body 1.2–1.5 mm. Features as in female except as follows. Antenna with scape dark brown with blue or green metallic tinges, with basal ⅓–¼ yellowish white; pedicel + flagellum 2.8× as long as distance between eyes; flagellomeres with scattered setae (<xref ref-type="fig" rid="F12">Fig. 90</xref>); clava 1-segmented. Face bluish green to green metallic (<xref ref-type="fig" rid="F11">Fig. 82</xref>); clypeus bluish green to green metallic, smooth, trapezoid (<xref ref-type="fig" rid="F12">Fig. 91</xref>), 1.6× as wide as high; gena golden red to golden green; lower frons golden green to bluish green metallic, with engraved and strong reticulation; interscrobal area with weak reticulation; upper frons golden green to bluish green metallic; vertex golden green with red metallic tinges, with engraved weak reticulation (<xref ref-type="fig" rid="F12">Fig. 92</xref>).</p><p>Axillae golden green (<xref ref-type="fig" rid="F11">Fig. 80</xref>). Dorsellum bluish green metallic (<xref ref-type="fig" rid="F11">Fig. 80</xref>), smooth or with weak reticulation and convex (<xref ref-type="fig" rid="F12">Fig. 89</xref>), 0.3× as long as wide, and 0.4× as long as length of median propodeum. Lateral pronotum and propleuron bluish green metallic; prepectus bluish green metallic; acropleuron and mesepisternum pale brown with metallic tinges; mesepimeron golden green. Midleg with first tarsomere 0.3× as long as length of tarsus. Forewing admarginal setae 7–9.</p><p>Petiole dark brown. Gaster with first tergite bluish green metallic, remaining tergites dark brown to black with golden and green metallic tinges, smooth, 1.1–1.4× as long as length of mesosoma. Phallobase and aedeagus as in <xref ref-type="fig" rid="F68">Fig. 482</xref>.</p><fig id="F11" position="float" orientation="portrait"><label>Figures 78–84.</label><caption><p><italic><tp:taxon-name>Omphale chryseis</tp:taxon-name></italic>: <bold>78</bold> habitus in lateral view, female, length of specimen 1.9 mm <bold>79</bold> thoracic dorsum, female <bold>80</bold> thoracic dorsum, male <bold>81</bold> head in frontal view, female <bold>82</bold> head in frontal view, male <bold>83</bold> transparent wings, female <bold>84</bold> wing interference patterns, female.</p></caption><graphic xmlns:xlink="http://www.w3.org/1999/xlink" xlink:href="ZooKeys-232-001-g011.jpg" position="float" orientation="portrait" xlink:type="simple"/></fig><fig id="F12" position="float" orientation="portrait"><label>Figures 85–92.</label><caption><p><italic><tp:taxon-name>Omphale chryseis</tp:taxon-name></italic>: <bold>85</bold> thoracic dorsum, female <bold>86</bold> antenna, female <bold>87</bold> head in frontal view, female <bold>88</bold> vertex, female <bold>89</bold> thoracic dorsum, male <bold>90</bold> antenna, male <bold>91</bold> head in frontal view, male <bold>92</bold> vertex, male.</p></caption><graphic xmlns:xlink="http://www.w3.org/1999/xlink" xlink:href="ZooKeys-232-001-g012.jpg" position="float" orientation="portrait" xlink:type="simple"/></fig></tp:treatment-sec><tp:treatment-sec sec-type="Host"><title>Host.</title><p><italic><tp:taxon-name>Contarinia medicaginis</tp:taxon-name></italic> (<tp:taxon-name>Diptera</tp:taxon-name>: <tp:taxon-name>Cecidomyiidae</tp:taxon-name>) (<xref ref-type="bibr" rid="B9">Bouček and Askew 1968</xref>) - endoparasite of larvae (<xref ref-type="bibr" rid="B50">Královič 1964</xref>).</p></tp:treatment-sec><tp:treatment-sec sec-type="Distribution"><title>Distribution.</title><p>Czech Republic (<xref ref-type="bibr" rid="B9">Bouček and Askew 1968</xref>), France (<xref ref-type="bibr" rid="B9">Bouček and Askew 1968</xref>), Germany (<xref ref-type="bibr" rid="B24">Gijswijt 1976</xref>), Hungary (<bold>new record</bold>), Netherlands (<bold>new record</bold>), Poland (<bold>new record</bold>), Romania (<bold>new record</bold>), Russia (St. Petersburg area) (<bold>new record</bold>), Spain (<bold>new record</bold>), Sweden (<xref ref-type="bibr" rid="B9">Bouček and Askew 1968</xref>), United Kingdom (<xref ref-type="bibr" rid="B30">Graham 1963</xref>) (<xref ref-type="fig" rid="F73">Fig. 507</xref>).</p></tp:treatment-sec><tp:treatment-sec sec-type="Remarks"><title>Remarks.</title><p>The description of <italic><tp:taxon-name>Omphale chryseis</tp:taxon-name></italic> was based on three female specimens and it is possible that these represent two different species. <xref ref-type="bibr" rid="B30">Graham (1963)</xref> described the colour of coxae as “green, pale at apex, or fore- and midcoxae pale testaceous and dark at base only”. We have only examined the holotype, not the paratypes, and the holotype has pale fore- and midcoxae, and a dark hind coxa, and this is how we interpret<!--PageBreak--> <italic><tp:taxon-name>Omphale chryseis</tp:taxon-name></italic>, of which we have examined over a thousand specimens – this species is easily collected when sweeping <italic><tp:taxon-name>Medicago</tp:taxon-name></italic>. The specimen(s) in the type series with all coxae green is probably <italic><tp:taxon-name>Omphale salicis</tp:taxon-name></italic> with a short gaster. Graham distinguished <italic><tp:taxon-name>Omphale chryseis</tp:taxon-name></italic> from <italic><tp:taxon-name>Omphale salicis</tp:taxon-name></italic> mainly in the length of the female gaster (the male of <italic><tp:taxon-name>Omphale chryseis</tp:taxon-name></italic> was unknown to Graham). As shown above, the length of female gaster in these two species is highly variable and cannot be trusted to separate them.</p></tp:treatment-sec><tp:treatment-sec><!--Section generated to contain objects referenced in tp:taxon-treatment.--><fig id="F1" position="float" orientation="portrait"><label>Figures 1–14.</label><caption><p><italic><tp:taxon-name>Omphale</tp:taxon-name></italic> spp.: <bold>1</bold> <italic><tp:taxon-name>Omphale chryseis</tp:taxon-name></italic>, 2nd flagellomere, female <bold>2</bold> <italic><tp:taxon-name>Omphale lugens</tp:taxon-name></italic>, 2nd flagellomere, female <bold>3</bold> <italic><tp:taxon-name>Omphale phruron</tp:taxon-name></italic>, 2nd flagellomere, male <bold>4</bold> <italic><tp:taxon-name>Omphale admirabilis</tp:taxon-name></italic>, 2nd flagellomere, male <bold>5</bold> <italic><tp:taxon-name>Omphale connectens</tp:taxon-name></italic>, head in frontal view, female <bold>6</bold> <italic><tp:taxon-name>Omphale lugens</tp:taxon-name></italic>, head in frontal view, female <bold>7</bold> <italic><tp:taxon-name>Omphale sulciscuta</tp:taxon-name></italic>, vertex, female <bold>8</bold> <italic><tp:taxon-name>Omphale acuminata</tp:taxon-name></italic>, vertex, female <bold>9</bold> <italic><tp:taxon-name>Omphale sulciscuta</tp:taxon-name></italic>, inner part of forewing, arrows point at admarginal setae <bold>10</bold> <italic><tp:taxon-name>Omphale connectens</tp:taxon-name></italic>, inner part of forewing, arrows point at admarginal setae <bold>11</bold> <italic><tp:taxon-name>Omphale salicis</tp:taxon-name></italic>, part of forewing, arrow points at bare radial cell <bold>12</bold> <italic><tp:taxon-name>Omphale aethiops</tp:taxon-name></italic>, part of forewing, arrow points at hairy radial cell <bold>13</bold> <italic><tp:taxon-name>Omphale phruron</tp:taxon-name></italic>, base of forewing, speculum closed <bold>14</bold> <italic><tp:taxon-name>Omphale clypealis</tp:taxon-name></italic>, base of forewing, speculum open.</p></caption><graphic xmlns:xlink="http://www.w3.org/1999/xlink" xlink:href="ZooKeys-232-001-g001.jpg" position="float" orientation="portrait" xlink:type="simple"/></fig><fig id="F68" position="float" orientation="portrait"><label>Figures 478–483.</label><caption><p>Male genitalia (phallobase+aedeagus): <bold>478</bold> <italic><tp:taxon-name>Entedon fufius</tp:taxon-name></italic> (Walker) (<tp:taxon-name>Hymenoptera</tp:taxon-name>: <tp:taxon-name>Eulophidae</tp:taxon-name>: <tp:taxon-name>Entedoninae</tp:taxon-name>), phallobase to the left, aedeagus to the right, abbreviations: aa = aedeagal apo-demes, di = digitus, ds = digital spines, lp = length of phallobase, ps = parameral setae, pv = penis valve, vr = volsellar ridge, vs = volsellar setae <bold>479–483</bold> <italic><tp:taxon-name>Omphale</tp:taxon-name></italic> spp.: <bold>479</bold> <italic><tp:taxon-name>Omphale admirabilis</tp:taxon-name></italic>, length of phallobase 0.30 mm <bold>480</bold> <italic><tp:taxon-name>Omphale telephe</tp:taxon-name></italic>, length of phallobase 0.32 mm <bold>481</bold> <italic><tp:taxon-name>Omphale versicolor</tp:taxon-name></italic>, length of phallobase 0.31 mm <bold>482</bold> <italic><tp:taxon-name>Omphale chryseis</tp:taxon-name></italic>, length of phallobase 0.25 mm <bold>483</bold> <italic><tp:taxon-name>Omphale cornula</tp:taxon-name></italic>, length of phallobase 0.24 mm.</p></caption><graphic xmlns:xlink="http://www.w3.org/1999/xlink" xlink:href="ZooKeys-232-001-g068.jpg" position="float" orientation="portrait" xlink:type="simple"/></fig><fig id="F73" position="float" orientation="portrait"><label>Figures 502–517.</label><caption><p><italic><tp:taxon-name>Omphale</tp:taxon-name></italic> spp. distribution in Europe: <bold>502</bold> <italic><tp:taxon-name>Omphale admirabilis</tp:taxon-name></italic> <bold>503</bold> <italic><tp:taxon-name>Omphale breviventris</tp:taxon-name></italic> <bold>504</bold> <italic><tp:taxon-name>Omphale telephe</tp:taxon-name></italic> <bold>505</bold> <italic><tp:taxon-name>Omphale versicolor</tp:taxon-name></italic> <bold>506</bold> <italic><tp:taxon-name>Omphale acuminata</tp:taxon-name></italic> <bold>507</bold> <italic><tp:taxon-name>Omphale chryseis</tp:taxon-name></italic> <bold>508</bold> <italic><tp:taxon-name>Omphale cornula</tp:taxon-name></italic> <bold>509</bold> <italic><tp:taxon-name>Omphale salicis</tp:taxon-name></italic> <bold>510</bold> <italic><tp:taxon-name>Omphale theana</tp:taxon-name></italic> <bold>511</bold> <italic><tp:taxon-name>Omphale brevis</tp:taxon-name></italic> <bold>512</bold> <italic><tp:taxon-name>Omphale clymene</tp:taxon-name></italic> <bold>513</bold> <italic><tp:taxon-name>Omphale euphorbiae</tp:taxon-name></italic> <bold>514</bold> <italic><tp:taxon-name>Omphale incognita</tp:taxon-name></italic> <bold>515</bold> <italic><tp:taxon-name>Omphale lydia</tp:taxon-name></italic> <bold>516</bold> <italic><tp:taxon-name>Omphale matrana</tp:taxon-name></italic> <bold>517</bold> <italic><tp:taxon-name>Omphale nitens</tp:taxon-name></italic>.</p></caption><graphic xmlns:xlink="http://www.w3.org/1999/xlink" xlink:href="ZooKeys-232-001-g073.jpg" position="float" orientation="portrait" xlink:type="simple"/></fig><fig id="F76" position="float" orientation="portrait"><label>Figures 539–540.</label><caption><p>Scatter diagrams to compare length/width of 7th gastral tergite in female: <bold>539</bold> <italic><tp:taxon-name>Omphale acuminata</tp:taxon-name></italic> (red diamonds), n = 59, mean = 0.9 and <italic><tp:taxon-name>Omphale theana</tp:taxon-name></italic> (pink squares), n = 156, mean = 1.3 <bold>540</bold> <italic><tp:taxon-name>Omphale chryseis</tp:taxon-name></italic> (green diamonds), n = 53, mean = 1.6 and <italic><tp:taxon-name>Omphale salicis</tp:taxon-name></italic> (green squares), n = 109, mean = 2.6.</p></caption><graphic xmlns:xlink="http://www.w3.org/1999/xlink" xlink:href="ZooKeys-232-001-g076.jpg" position="float" orientation="portrait" xlink:type="simple"/></fig><fig id="F15" position="float" orientation="portrait"><label>Figures 108–114.</label><caption><p><italic><tp:taxon-name>Omphale salicis</tp:taxon-name></italic>: <bold>108</bold> habitus in lateral view, female, length of specimen 2.3 mm <bold>109</bold> thoracic dorsum, female <bold>110</bold> thoracic dorsum, male <bold>111</bold> head in frontal view, female <bold>112</bold> head in frontal view, male <bold>113</bold> transparent wings, female <bold>114</bold> wing interference patterns, female.</p></caption><graphic xmlns:xlink="http://www.w3.org/1999/xlink" xlink:href="ZooKeys-232-001-g015.jpg" position="float" orientation="portrait" xlink:type="simple"/></fig></tp:treatment-sec><ref-list><ref id="B9"><mixed-citation xmlns:xlink="http://www.w3.org/1999/xlink" xlink:type="simple"><person-group><name name-style="western"><surname>Bouček</surname><given-names>Z</given-names></name><name name-style="western"><surname>Askew</surname><given-names>RR</given-names></name></person-group> (<year>1968</year>)<source> Palearctic Eulophidae, excl.</source><publisher-name>Tetrastichinae. Index of Entomophagous insects. Le Francois</publisher-name>, <publisher-loc>Paris</publisher-loc>, <lpage>254</lpage> pp.</mixed-citation></ref><ref id="B50"><mixed-citation xmlns:xlink="http://www.w3.org/1999/xlink" xlink:type="simple"><person-group><name name-style="western"><surname>Královič</surname><given-names>J</given-names></name></person-group> (<year>1964</year>)<article-title> Bedeutung der Parasiten der Luzerneblütengallmücke (<italic>Contarinia medicaginis</italic> Kieffer).</article-title><source>Biológia </source><volume>19</volume>: <fpage>263</fpage>-<lpage>271</lpage>.</mixed-citation></ref><ref id="B24"><mixed-citation xmlns:xlink="http://www.w3.org/1999/xlink" xlink:type="simple"><person-group><name name-style="western"><surname>Gijswijt</surname><given-names>MJ</given-names></name></person-group> (<year>1976</year>)<article-title> Notes on biology and distribution of the genus <italic>Omphale</italic> Haliday, 1833, with descriptions of two new species (Insecta, Hymenoptera, Eulophidae).</article-title><source>Bulletin, Zoologisch Museum, Universiteit van Amsterdam </source><volume>5</volume>: <fpage>77</fpage>-<lpage>84</lpage>.</mixed-citation></ref><ref id="B30"><mixed-citation xmlns:xlink="http://www.w3.org/1999/xlink" xlink:type="simple"><person-group><name name-style="western"><surname>Graham</surname><given-names>MWRdeV</given-names></name></person-group> (<year>1963</year>)<article-title> Additions and corrections to the British list of Eulophidae (Hym., Chalcidoidea), with descriptions of some new species.</article-title><source>Transactions of the Society for British Entomology </source><volume>15</volume>: <fpage>167</fpage>-<lpage>275</lpage>.</mixed-citation></ref></ref-list></tp:taxon-treatment>
