# Supplementary material for: Revision of the European species of Omphale Haliday (Hymenoptera, Chalcidoidea, Eulophidae)
Source: Zookeys. 2012 Oct 25;(232):1–157. doi: 10.3897/zookeys.232.3625 (PMC3494065; doi:10.3897/zookeys.232.3625)
Supplement: XML Treatment for Omphale cornula [file zookeys.232.3625-treatment8.xml]

<!DOCTYPE tp:taxon-treatment
  PUBLIC "-//TaxonX//DTD Taxonomic Treatment Publishing DTD v0 20100105//EN" "tax-treatment-NSO.dtd">
<tp:taxon-treatment xmlns:tp="http://www.plazi.org/taxpub"><tp:treatment-meta><mixed-citation publication-type="journal"><person-group><name><surname>Hansson</surname><given-names>Christer</given-names></name><name><surname>Shevtsova</surname><given-names>Ekaterina</given-names></name></person-group><article-title>Revision of the European species of 
                    <italic>Omphale</italic> Haliday (Hymenoptera, Chalcidoidea, Eulophidae)
                </article-title><source>Zookeys</source><day>25</day><month>10</month><year>2012</year><volume>2012</volume><issue>232</issue><fpage>1</fpage><lpage>157</lpage><pub-id pub-id-type="doi">10.3897/zookeys.232.3625</pub-id></mixed-citation></tp:treatment-meta><tp:nomenclature><tp:taxon-name>
                                <tp:taxon-name-part taxon-name-part-type="genus">Omphale</tp:taxon-name-part>
                                <tp:taxon-name-part taxon-name-part-type="species">cornula</tp:taxon-name-part>
                            <object-id xmlns:xlink="http://www.w3.org/1999/xlink" xlink:type="simple">urn:lsid:zoobank.org:act:A32F508A-0FA0-466A-9835-57DAE227E203</object-id>
								<object-id xmlns:xlink="http://www.w3.org/1999/xlink" xlink:type="simple">http://species-id.net/wiki/Omphale_cornula</object-id>
								</tp:taxon-name><tp:taxon-status xmlns:xlink="http://www.w3.org/1999/xlink" xlink:type="simple">sp. n.</tp:taxon-status><xref ref-type="fig" rid="F13">Figures 93</xref><xref ref-type="fig" rid="F14">–107</xref><xref ref-type="fig" rid="F68">483</xref><xref ref-type="fig" rid="F73">508</xref></tp:nomenclature><tp:treatment-sec sec-type="Material"><title>Material.</title><p><bold>Holotype</bold> female (ZMUC), glued to a card, labelled: “DENMARK: E-Jutland, Glatved, <named-content xmlns:xlink="http://www.w3.org/1999/xlink" content-type="dwc:verbatimCoordinates" xlink:type="simple">56°17'N, 10°50'E</named-content>, 16.vii.2003, T. Munk”. <bold>Paratypes</bold>. 10♀ 4♂: DENMARK: 1♀ from same locality as holotype but collected 11.vii.2005 (ZMUC). FRANCE: 1♀ “Dordogne, Les Eyzies, 4.viii.1974, M.W.R. de V. Graham” (BMNH); 1♀ “Dordogne, nr. Allas “Thomas” (3) 5.viii.1974, M.W.R. de V. Graham” (BMNH); 2♂ “Dordogne, nr. St Cyprien (Castels marsh) (2), 5.viii.1974, M.W.R. de V. Graham” (BMNH); 1♀ from same locality as previous but collected 7.viii.1974 (BMNH); 1♀ “Dept Jura, Viry, 21.vii.1971, M.J. Gijswijt” (RMNH); 1♀ “Gavarnie, Soula de Sarre, 1400–1450 m, 16.vii.1975, A.C. &amp; W.N. Ellis” (RMNH). NETHERLANDS: 1♀ “Kenn-duin, 18.viii.1965, M.J. Gijswijt” (RMNH). SWEDEN: 1♀ 1♂ “Skåne, Vomb, <named-content xmlns:xlink="http://www.w3.org/1999/xlink" content-type="dwc:verbatimCoordinates" xlink:type="simple">55°40'N, 13°33'E</named-content>, 1.viii.1984, C. Hansson” (BMNH); 1♀ from same locality as previous but collected 18.vii.2006 (BMNH); 1♀ “Skåne, Silvåkra, 13.vii.1979, C. Hansson” (CH). UNITED KINGDOM: 1♂ “England, Surrey, Coulsdon Common, Happy Valley, 14.vii.1979, J.S. Noyes” (BMNH).</p></tp:treatment-sec><tp:treatment-sec sec-type="Diagnosis"><title>Diagnosis.</title><p>Female flagellum short (<xref ref-type="fig" rid="F13">Figs 93</xref>, <xref ref-type="fig" rid="F14">101</xref>), pedicel and flagellum 1.5× as long as distance between eyes; thoracic dorsum bluish green metallic, scutellum usually with lateral parts pale or palish (<xref ref-type="fig" rid="F13">Figs 94, 95</xref>); all coxae metallic (<xref ref-type="fig" rid="F13">Fig. 93</xref>); female gaster 1.3–1.5× as long as mesosoma.</p></tp:treatment-sec><tp:treatment-sec sec-type="Description"><title>Description.</title><p><italic>Female</italic>. Length of body 1.2–1.5 mm. Antenna with scape pale brown with dorsal edge dark brown; pedicel and flagellum dark brown; pedicel + flagellum 1.5× as long as distance between eyes; first flagellomere 1.2× as long and 1.2× as wide as second flagellomere (<xref ref-type="fig" rid="F14">Fig. 101</xref>); flagellomeres 2–4 ventrally with one set of setae attached subbasally and reaching beyond apex of flagellomere attached to; clava 2-segmented. Face bluish purple metallic (<xref ref-type="fig" rid="F13">Fig. 96</xref>), strigose <xref ref-type="fig" rid="F14">Fig. 102</xref>; clypeus golden green, smooth, semicircular, 2.0× as wide as high; gena golden green; lower frons with parts between antennal scrobes and eyes bluish purple metallic, with strong reticulation, interscrobal area and parts below level of toruli golden green, with weak reticulation; antennal scrobes join on frontal suture; frontal suture V-shaped; upper frons golden green, with weak reticulation; vertex bluish green metallic, with very weak reticulation (<xref ref-type="fig" rid="F14">Fig. 103</xref>). Occipital margin rounded (<xref ref-type="fig" rid="F14">Fig. 103</xref>).</p><p>Mesoscutum bluish green metallic (<xref ref-type="fig" rid="F13">Fig. 94</xref>), with engraved reticulation (<xref ref-type="fig" rid="F14">Fig. 100</xref>), midlobe with one pair of setae (posterior pair); notauli as narrow grooves in anterior ½ and as indistinct impressions in posterior ½. Scutellum bluish green metallic, holotype with lateral parts dark brown with bluish green metallic tinges, one paratype with three wide longitudinal stripes, with lateral stripes pale brown with metallic tinges and median stripe bluish-green metallic (as in <xref ref-type="fig" rid="F27">Fig. 200</xref>), one paratype with scutellum bluish green metallic with anterior corners yellowish brown (<xref ref-type="fig" rid="F13">Fig. 94</xref>); with engraved reticulation (<xref ref-type="fig" rid="F14">Fig. 100</xref>); 1.0× as long as wide, with anterior margin smoothly curved forward. Axillae bluish green metallic (<xref ref-type="fig" rid="F13">Fig. 94</xref>). Dorsellum brown with metallic tinges<!--PageBreak--> (<xref ref-type="fig" rid="F13">Fig. 94</xref>), smooth and convex (<xref ref-type="fig" rid="F14">Fig. 100</xref>), 0.3× as long as wide, and 0.8× as long as length of median propodeum. Entire lateral mesosoma bluish green metallic (<xref ref-type="fig" rid="F13">Fig. 93</xref>); transepimeral sulcus curved forwards. Propodeum with median part golden green and <!--PageBreak-->lateral parts bluish green metallic (<xref ref-type="fig" rid="F13">Fig. 94</xref>), smooth (<xref ref-type="fig" rid="F14">Fig. 100</xref>); propodeal callus with two setae. Legs with coxae bluish green metallic (<xref ref-type="fig" rid="F13">Fig. 93</xref>); femora dark brown; tibiae yellowish brown to pale brown; tarsi dark brown; midleg with first tarsomere 0.3× as long as length of tarsus. Forewing transparent, veins yellowish brown and setae dark brown (<xref ref-type="fig" rid="F13">Fig. 98</xref>); speculum closed; admarginal setae 4–7 arising from marginal vein; radial cell bare; postmarginal vein 1.2× as long as stigmal vein; stigmal vein slender. Hind wing transparent, apex pointed (<xref ref-type="fig" rid="F13">Fig. 98</xref>). Forewing WIP (<xref ref-type="fig" rid="F13">Fig. 99</xref>) with apical ½ a mix of yellow and magenta, basal ½ magenta, surface close to foremargin blue.<!--PageBreak--></p><p>Petiole dark brown. Gaster dark brown with bluish green to bluish purple metallic tinges, elongate ovate and 1.2–1.5× as long as length of mesosoma; 7<sup>th</sup> tergite short, 0.3× as long as wide and 0.05× as long as length of gaster.</p><p><italic>Male</italic>. Length of body 1.0–1.2 mm. Features as in female except as follows. Scape golden green with base yellowish brown, pedicel and flagellum dark brown metallic; pedicel + flagellum 2.3× as long as distance between eyes; flagellomeres 1-4 with verticillate setae and with setae reaching beyond apex of flagellomere attached to, without scattered setae apical to basal whorl (<xref ref-type="fig" rid="F14">Fig. 105</xref>); clava 1-segmented. Face golden green (<xref ref-type="fig" rid="F13">Fig. 97</xref>), strigose (<xref ref-type="fig" rid="F14">Fig. 106</xref>); clypeus golden green, with irregular sculpture, trapezoid, 1.6× as wide as high; gena golden green or golden red; lower frons golden green, with weak reticulation; antennal scrobes join on frontal suture; frontal suture V-shaped; upper frons golden red, with weak reticulation; vertex golden red, with engraved weak reticulation (<xref ref-type="fig" rid="F14">Fig. 107</xref>).</p><p>Mesoscutum golden green (<xref ref-type="fig" rid="F13">Fig. 95</xref>) or golden, with engraved reticulation (<xref ref-type="fig" rid="F14">Fig. 104</xref>), midlobe with one pair of setae (posterior pair). Scutellum golden green with sides yellowish brown (<xref ref-type="fig" rid="F13">Fig. 95</xref>); 1.1× as long as wide. Axillae golden green (<xref ref-type="fig" rid="F13">Fig. 95</xref>). Dorsellum dark brown with metallic green tinges (<xref ref-type="fig" rid="F13">Fig. 95</xref>), concave and smooth (<xref ref-type="fig" rid="F14">Fig. 104</xref>), 0.3× as long as wide, and 0.4× as long as length of median propodeum. Propodeum golden with red tinges. Lateral pronotum, prepectus, mesepisternum and mesepi-meron metallic bluish green. Legs with coxae and femora dark brown metallic; tibiae yellowish brown to pale brown; foretarsus dark brown, mid- and hind tarsi yellowish brown. Forewing admarginal setae 4.</p><p>Gaster dark brown with metallic tinges, 1.0–1.3× as long as length of mesosoma. Phallobase and aedeagus as in <xref ref-type="fig" rid="F68">Fig. 483</xref>.</p><fig id="F13" position="float" orientation="portrait"><label>Figures 93–99.</label><caption><p><italic><tp:taxon-name>Omphale cornula</tp:taxon-name></italic>: <bold>93</bold> habitus in lateral view, female, length of specimen 1.5 mm <bold>94</bold> thoracic dorsum, female <bold>95</bold> thoracic dorsum, male <bold>96</bold> head in frontal view, female <bold>97</bold> head in frontal view, male <bold>98</bold> transparent wings, female <bold>99</bold> wing interference patterns, female.</p></caption><graphic xmlns:xlink="http://www.w3.org/1999/xlink" xlink:href="ZooKeys-232-001-g013.jpg" position="float" orientation="portrait" xlink:type="simple"/></fig><fig id="F14" position="float" orientation="portrait"><label>Figures 100–107.</label><caption><p><italic><tp:taxon-name>Omphale cornula</tp:taxon-name></italic>: <bold>100</bold> thoracic dorsum, female <bold>101</bold> antenna, female <bold>102</bold> head in frontal view, female <bold>103</bold> vertex, female <bold>104</bold> thoracic dorsum, male <bold>105</bold> antenna, male <bold>106</bold> head in frontal view, male <bold>107</bold> vertex, male.</p></caption><graphic xmlns:xlink="http://www.w3.org/1999/xlink" xlink:href="ZooKeys-232-001-g014.jpg" position="float" orientation="portrait" xlink:type="simple"/></fig></tp:treatment-sec><tp:treatment-sec sec-type="Host"><title>Host.</title><p>Unknown.</p></tp:treatment-sec><tp:treatment-sec sec-type="Distribution"><title>Distribution.</title><p>Denmark, France, Netherlands, Sweden, United Kingdom (<xref ref-type="fig" rid="F73">Fig. 508</xref>).</p></tp:treatment-sec><tp:treatment-sec sec-type="Etymology"><title>Etymology.</title><p>From the Latin <italic>cornu</italic> = horn, <italic>cornula</italic> is a diminutive form, referring to the short antennae.</p></tp:treatment-sec><tp:treatment-sec><!--Section generated to contain objects referenced in tp:taxon-treatment.--><fig id="F68" position="float" orientation="portrait"><label>Figures 478–483.</label><caption><p>Male genitalia (phallobase+aedeagus): <bold>478</bold> <italic><tp:taxon-name>Entedon fufius</tp:taxon-name></italic> (Walker) (<tp:taxon-name>Hymenoptera</tp:taxon-name>: <tp:taxon-name>Eulophidae</tp:taxon-name>: <tp:taxon-name>Entedoninae</tp:taxon-name>), phallobase to the left, aedeagus to the right, abbreviations: aa = aedeagal apo-demes, di = digitus, ds = digital spines, lp = length of phallobase, ps = parameral setae, pv = penis valve, vr = volsellar ridge, vs = volsellar setae <bold>479–483</bold> <italic><tp:taxon-name>Omphale</tp:taxon-name></italic> spp.: <bold>479</bold> <italic><tp:taxon-name>Omphale admirabilis</tp:taxon-name></italic>, length of phallobase 0.30 mm <bold>480</bold> <italic><tp:taxon-name>Omphale telephe</tp:taxon-name></italic>, length of phallobase 0.32 mm <bold>481</bold> <italic><tp:taxon-name>Omphale versicolor</tp:taxon-name></italic>, length of phallobase 0.31 mm <bold>482</bold> <italic><tp:taxon-name>Omphale chryseis</tp:taxon-name></italic>, length of phallobase 0.25 mm <bold>483</bold> <italic><tp:taxon-name>Omphale cornula</tp:taxon-name></italic>, length of phallobase 0.24 mm.</p></caption><graphic xmlns:xlink="http://www.w3.org/1999/xlink" xlink:href="ZooKeys-232-001-g068.jpg" position="float" orientation="portrait" xlink:type="simple"/></fig><fig id="F73" position="float" orientation="portrait"><label>Figures 502–517.</label><caption><p><italic><tp:taxon-name>Omphale</tp:taxon-name></italic> spp. distribution in Europe: <bold>502</bold> <italic><tp:taxon-name>Omphale admirabilis</tp:taxon-name></italic> <bold>503</bold> <italic><tp:taxon-name>Omphale breviventris</tp:taxon-name></italic> <bold>504</bold> <italic><tp:taxon-name>Omphale telephe</tp:taxon-name></italic> <bold>505</bold> <italic><tp:taxon-name>Omphale versicolor</tp:taxon-name></italic> <bold>506</bold> <italic><tp:taxon-name>Omphale acuminata</tp:taxon-name></italic> <bold>507</bold> <italic><tp:taxon-name>Omphale chryseis</tp:taxon-name></italic> <bold>508</bold> <italic><tp:taxon-name>Omphale cornula</tp:taxon-name></italic> <bold>509</bold> <italic><tp:taxon-name>Omphale salicis</tp:taxon-name></italic> <bold>510</bold> <italic><tp:taxon-name>Omphale theana</tp:taxon-name></italic> <bold>511</bold> <italic><tp:taxon-name>Omphale brevis</tp:taxon-name></italic> <bold>512</bold> <italic><tp:taxon-name>Omphale clymene</tp:taxon-name></italic> <bold>513</bold> <italic><tp:taxon-name>Omphale euphorbiae</tp:taxon-name></italic> <bold>514</bold> <italic><tp:taxon-name>Omphale incognita</tp:taxon-name></italic> <bold>515</bold> <italic><tp:taxon-name>Omphale lydia</tp:taxon-name></italic> <bold>516</bold> <italic><tp:taxon-name>Omphale matrana</tp:taxon-name></italic> <bold>517</bold> <italic><tp:taxon-name>Omphale nitens</tp:taxon-name></italic>.</p></caption><graphic xmlns:xlink="http://www.w3.org/1999/xlink" xlink:href="ZooKeys-232-001-g073.jpg" position="float" orientation="portrait" xlink:type="simple"/></fig><fig id="F27" position="float" orientation="portrait"><label>Figures 198–202.</label><caption><p><italic><tp:taxon-name>Omphale lydia</tp:taxon-name></italic>, female: <bold>198</bold> habitus in lateral view, length of specimen 1.7 mm <bold>199</bold> head in frontal view <bold>200</bold> thoracic dorsum <bold>201</bold> transparent wings <bold>202</bold> wing interference patterns.</p></caption><graphic xmlns:xlink="http://www.w3.org/1999/xlink" xlink:href="ZooKeys-232-001-g027.jpg" position="float" orientation="portrait" xlink:type="simple"/></fig></tp:treatment-sec></tp:taxon-treatment>
