# Supplementary material for: Revision of the European species of Omphale Haliday (Hymenoptera, Chalcidoidea, Eulophidae)
Source: Zookeys. 2012 Oct 25;(232):1–157. doi: 10.3897/zookeys.232.3625 (PMC3494065; doi:10.3897/zookeys.232.3625)
Supplement: XML Treatment for Omphale salicis [file zookeys.232.3625-treatment9.xml]

<!DOCTYPE tp:taxon-treatment
  PUBLIC "-//TaxonX//DTD Taxonomic Treatment Publishing DTD v0 20100105//EN" "tax-treatment-NSO.dtd">
<tp:taxon-treatment xmlns:tp="http://www.plazi.org/taxpub"><tp:treatment-meta><mixed-citation publication-type="journal"><person-group><name><surname>Hansson</surname><given-names>Christer</given-names></name><name><surname>Shevtsova</surname><given-names>Ekaterina</given-names></name></person-group><article-title>Revision of the European species of 
                    <italic>Omphale</italic> Haliday (Hymenoptera, Chalcidoidea, Eulophidae)
                </article-title><source>Zookeys</source><day>25</day><month>10</month><year>2012</year><volume>2012</volume><issue>232</issue><fpage>1</fpage><lpage>157</lpage><pub-id pub-id-type="doi">10.3897/zookeys.232.3625</pub-id></mixed-citation></tp:treatment-meta><tp:nomenclature><tp:taxon-name>
                                <tp:taxon-name-part taxon-name-part-type="genus">Omphale</tp:taxon-name-part>
                                <tp:taxon-name-part taxon-name-part-type="species">salicis</tp:taxon-name-part>
                            <object-id xmlns:xlink="http://www.w3.org/1999/xlink" xlink:type="simple">http://species-id.net/wiki/Omphale_salicis</object-id>
								</tp:taxon-name><tp:taxon-authority>Haliday</tp:taxon-authority><xref ref-type="fig" rid="F1">Figures 11</xref><xref ref-type="fig" rid="F15">108</xref><xref ref-type="fig" rid="F16">–122</xref><xref ref-type="fig" rid="F69">484</xref><xref ref-type="fig" rid="F73">509</xref><tp:nomenclature-citation-list><tp:nomenclature-citation><tp:taxon-name>Omphale salicis</tp:taxon-name><comment> Haliday, 1833:339. Lectotype female in NMID, not examined.</comment></tp:nomenclature-citation><tp:nomenclature-citation><tp:taxon-name>Eulophus subulatus</tp:taxon-name><comment> Nees, 1834:167. Type not located. Synonymized by <xref ref-type="bibr" rid="B75">Thomson (1878</xref>:268).</comment></tp:nomenclature-citation><tp:nomenclature-citation><tp:taxon-name>Eulophus terebrator</tp:taxon-name><comment> Förster, 1841:42. Type not located. Synonymized by <xref ref-type="bibr" rid="B9">Bouček and Askew (1968</xref>:135).</comment></tp:nomenclature-citation><tp:nomenclature-citation><tp:taxon-name>Omphale salicis</tp:taxon-name><comment> Haliday (<xref ref-type="bibr" rid="B30">Graham 1963</xref>).</comment></tp:nomenclature-citation><tp:nomenclature-citation><tp:taxon-name>Omphale salicis</tp:taxon-name><comment> Haliday (<xref ref-type="bibr" rid="B39">Hansson 1996b</xref>).</comment></tp:nomenclature-citation></tp:nomenclature-citation-list></tp:nomenclature><tp:treatment-sec sec-type="Material"><title>Material.</title><p><bold>Type material.</bold> We have been unable to examine any material from the museum in NMID and we base our interpretation of <italic><tp:taxon-name>Omphale salicis</tp:taxon-name></italic> on the information in <!--PageBreak--><xref ref-type="bibr" rid="B30">Graham (1963)</xref> where the lectotype for <italic><tp:taxon-name>Omphale salicis</tp:taxon-name></italic> was designated. <bold>Additional material.</bold> 269♀ 70♂: Austria 1♀ (RMNH), Czech Republic 1♀ 2♂ (BMNH, RMNH), France 3♀ 5♂ (RMNH), Germany 1♀ 2♂ (RMNH), Greece 1♀ (LUZM), Hungary 2♀ (BMNH, RMNH), Ireland 5♀ 3♂ (BMNH), Italy 3♀ (RMNH), Norway 2♀ (LUZM), Portugal 1♀ (RMNH), Russia 22♀ 1♂ (CH, LUZM), Sweden 100♀ 23♂ (BMNH, CH, LUZM, RMNH), Switzerland 1♀ (RMNH), United Kingdom 126♀ 34♂ (BMNH, CH).</p></tp:treatment-sec><tp:treatment-sec sec-type="Diagnosis"><title>Diagnosis.</title><p>Female 7th gastral tergite 1.4–4.5× (average= 2.6, n= 109) as long as its basal width; coxae in both sexes predominantly dark and metallic (<xref ref-type="fig" rid="F15">Fig. 108</xref>); female forewing with 6–14 (average= 8, n= 109) admarginal setae, male with 6–12 admarginal setae; female flagellomeres 1–4 ventrally with two sets of long setae, one attached subbasally and one attached medially or subapically (<xref ref-type="fig" rid="F16">Fig. 116</xref>), male flagellomeres 1–4 each with a basal whorl of setae and with scattered setae apical to whorl (<xref ref-type="fig" rid="F16">Fig. 120</xref>). Similar to <italic><tp:taxon-name>Omphale chryseis</tp:taxon-name></italic> but with all coxae dark and metallic, and female on average with a longer 7<sup>th</sup> gastral tergite. These species can also be separated through their WIP in forewings: <italic><tp:taxon-name>Omphale salicis</tp:taxon-name></italic> has a narrow straight yellow line from stigmal vein to hind margin of wing separating an apical blue and a basal magenta area (<xref ref-type="fig" rid="F15">Fig. 114</xref>), <italic><tp:taxon-name>Omphale chryseis</tp:taxon-name></italic> has apical ½ yellow and basal ½ with wide bands in magenta, blue and yellow (<xref ref-type="fig" rid="F11">Fig. 84</xref>). Also similar to <italic><tp:taxon-name>Omphale theana</tp:taxon-name></italic> but with more admarginal setae in forewing, female flagellomeres 1–4 ventrally with two sets of long setae, coxae predominantly dark and metallic, mesosoma predominantly dark and metallic, scutellum very occasionally with sides brownish; forewing WIPs different: <italic><tp:taxon-name>Omphale salicis</tp:taxon-name></italic> with apical and basal halves with different colours (<xref ref-type="fig" rid="F15">Fig. 114</xref>), <italic><tp:taxon-name>Omphale theana</tp:taxon-name></italic> with one colour (<xref ref-type="fig" rid="F17">Fig. 129</xref>).</p></tp:treatment-sec><tp:treatment-sec sec-type="Description"><title>Description.</title><p><italic>Female</italic>. Length of body 1.4–3.1 mm. Antenna with scape brown with dorsal margin dark brown; pedicel and flagellum dark brown; pedicel + flagellum 2.0× as long as distance between eyes; first flagellomere 1.1× as long and 1.0× as wide as second flagellomere (<xref ref-type="fig" rid="F16">Fig. 116</xref>); flagellomeres 1–4 ventrally with two sets of long setae, one attached subbasally and one attached medially or subapically; clava 2-segmented. Face golden green to bluish green metallic (<xref ref-type="fig" rid="F15">Fig. 111</xref>), strigose-reticulate (<xref ref-type="fig" rid="F16">Fig. 117</xref>); clypeus golden green, smooth, semicircular, 1.6× as wide as high; gena golden green with or without red metallic tinges; lower frons including interscrobal area golden green, green or bluish green metallic, with strong reticulation; antennal scrobes join frontal suture separately; frontal suture V-shaped; upper frons golden, with very weak reticulation; vertex golden red with green tinges, with very weak reticulation (<xref ref-type="fig" rid="F16">Fig. 118</xref>). Occipital margin rounded (<xref ref-type="fig" rid="F16">Fig. 118</xref>).</p><p>Mesoscutum golden green, green or bluish green metallic (<xref ref-type="fig" rid="F15">Fig. 109</xref>), occasionally golden red, with engraved reticulation (<xref ref-type="fig" rid="F16">Fig. 115</xref>), midlobe with 1–2 pairs of setae; notauli as indistinct impressions in posterior ½. Scutellum golden green, green or bluish green metallic (<xref ref-type="fig" rid="F15">Fig. 109</xref>), occasionally golden red, very rarely with lateral parts brown with metallic tinges, with engraved and weak reticulation (<xref ref-type="fig" rid="F16">Fig. 115</xref>), 1.2× as long as wide, with anterior margin smoothly curved forward. Axillae golden green or green metallic (<xref ref-type="fig" rid="F15">Fig. 109</xref>). Dorsellum golden green (<xref ref-type="fig" rid="F15">Fig. 109</xref>), convex and smooth (<xref ref-type="fig" rid="F16">Fig. 115</xref>), 0.3× as long as wide, and 0.9× as long as length of median propodeum. Entire lateral<!--PageBreak--> mesosoma golden green, green or bluish green metallic (<xref ref-type="fig" rid="F15">Fig. 108</xref>); transepimeral sulcus curved forwards. Propodeum golden green, green or bluish green metallic (<xref ref-type="fig" rid="F15">Fig. 109</xref>), smooth (<xref ref-type="fig" rid="F16">Fig. 115</xref>); propodeal callus with two setae. Coxae green or bluish green metallic (<xref ref-type="fig" rid="F15">Fig. 108</xref>), midcoxa sometimes paler; femora dark brown; tibiae yellowish brown; foretarsus dark brown, mid- and hind tarsi with segments 1–3 yellowish brown and 4 dark brown; midleg with first tarsal segment 0.4× as long as tarsus. Forewing transpar<!--PageBreak-->ent, veins yellowish brown, setae dark brown (<xref ref-type="fig" rid="F15">Fig. 113</xref>); speculum closed; admarginal setae 6–14, arising from marginal vein; radial cell bare and long, 3.2× as long as length of postmarginal vein; postmarginal vein 0.8× as long as stigmal vein. Hind wing tran-sparent, apex pointed (<xref ref-type="fig" rid="F15">Fig. 113</xref>). Forewing WIP (<xref ref-type="fig" rid="F15">Fig. 114</xref>) with apical ½ blue and basal ½ magenta, separated by a straight and narrow yellow line.</p><p>Petiole dark brown. Gaster with tergites 1–6 golden green to bluish green metallic with posterior ½ dark brown metallic, shiny, smooth, elongate and 2.5–2.7× as long as length of mesosoma; 7<sup>th</sup> tergite 0.2× as long as length of gaster.<!--PageBreak--></p><p><italic>Male</italic>. Length of body 1.0–1.7 mm. Features as in female except as follows. Antenna with scape dark brown metallic with basal part yellowish white; pedicel + flagellum 3.4× as long as distance between eyes; flagellomeres 1–4 with verticillate setae and with setae apical to basal whorl (<xref ref-type="fig" rid="F16">Fig. 120</xref>); clava 1-segmented. Face golden red or bluish green metallic (<xref ref-type="fig" rid="F15">Fig. 112</xref>); clypeus golden green, bluish green metallic, 1.5× as wide as high; gena golden red, green metallic; lower frons golden red with green metallic tinges, bluish green metallic, with weak reticulation (<xref ref-type="fig" rid="F16">Fig. 121</xref>), interscrobal area smooth; upper frons golden red; vertex golden red, smooth (<xref ref-type="fig" rid="F16">Fig. 122</xref>).</p><p>Mesoscutum golden red (<xref ref-type="fig" rid="F15">Fig. 110</xref>), bluish green metallic, with engraved reticulation (<xref ref-type="fig" rid="F16">Fig. 119</xref>), midlobe with one pair of setae (posterior pair). Scutellum golden red (<xref ref-type="fig" rid="F15">Fig. 110</xref>), golden green, or bluish green metallic; 1.3× as long as wide. Axillae golden red (<xref ref-type="fig" rid="F15">Fig. 110</xref>). Dorsellum golden, 0.5× as long as wide, and 0.7× as long as length of median propodeum. Entire lateral mesosoma golden green with red metallic tinges. Propodeum golden red with lateral parts golden green (<xref ref-type="fig" rid="F15">Fig. 110</xref>). Coxae golden green or bluish green metallic, midcoxa sometimes paler; femora dark brown to pale brown; midleg with first tarsal segment 0.3× as long as tarsus. Forewing admarginal setae 6–12; postmarginal vein 0.9× as long as stigmal vein.</p><p>Petiole dark brown. Gaster with first tergite golden green in anterior ½, posterior ½ and remaining tergites dark brown with purple metallic tinges, 0.9-1.1× as long as length of mesosoma. Phallobase and aedeagus as in <xref ref-type="fig" rid="F69">Fig. 484</xref>.</p><fig id="F15" position="float" orientation="portrait"><label>Figures 108–114.</label><caption><p><italic><tp:taxon-name>Omphale salicis</tp:taxon-name></italic>: <bold>108</bold> habitus in lateral view, female, length of specimen 2.3 mm <bold>109</bold> thoracic dorsum, female <bold>110</bold> thoracic dorsum, male <bold>111</bold> head in frontal view, female <bold>112</bold> head in frontal view, male <bold>113</bold> transparent wings, female <bold>114</bold> wing interference patterns, female.</p></caption><graphic xmlns:xlink="http://www.w3.org/1999/xlink" xlink:href="ZooKeys-232-001-g015.jpg" position="float" orientation="portrait" xlink:type="simple"/></fig><fig id="F16" position="float" orientation="portrait"><label>Figures 115–122.</label><caption><p><italic><tp:taxon-name>Omphale salicis</tp:taxon-name></italic>: <bold>115</bold> thoracic dorsum, female <bold>116</bold> antenna, female <bold>117</bold> head in frontal view, female <bold>118</bold> vertex, female <bold>119</bold> thoracic dorsum, male <bold>120</bold> antenna, male <bold>121</bold> head in frontal view, male <bold>122</bold> vertex, male.</p></caption><graphic xmlns:xlink="http://www.w3.org/1999/xlink" xlink:href="ZooKeys-232-001-g016.jpg" position="float" orientation="portrait" xlink:type="simple"/></fig></tp:treatment-sec><tp:treatment-sec sec-type="Hosts"><title>Hosts.</title><p><italic><tp:taxon-name>Contarinia lentis</tp:taxon-name></italic> (<tp:taxon-name>Diptera</tp:taxon-name>: <tp:taxon-name>Cecidomyiidae</tp:taxon-name>) (probable record) (<xref ref-type="bibr" rid="B73">Szelényi 1944</xref>), <italic><tp:taxon-name>Contarinia loti</tp:taxon-name></italic> (<xref ref-type="bibr" rid="B24">Gijswijt 1976</xref>); <italic><tp:taxon-name>Contarinia vincetoxici</tp:taxon-name></italic> (<bold>new record</bold>).</p></tp:treatment-sec><tp:treatment-sec sec-type="Distribution"><title>Distribution.</title><p>Austria (<xref ref-type="bibr" rid="B49">Kirchner 1867</xref>), Czech Republic (<xref ref-type="bibr" rid="B9">Bouček and Askew 1968</xref>), France (De Gaulle 1908), Germany (<xref ref-type="bibr" rid="B58">Nees 1834</xref>), Greece (<bold>new record</bold>), Hungary (<xref ref-type="bibr" rid="B73">Szelényi 1944</xref>), Ireland (<bold>new record</bold>), Italy (<bold>new record</bold>), Netherlands (<xref ref-type="bibr" rid="B9">Bouček and Askew 1968</xref>), Norway (<bold>new record</bold>), Portugal (<bold>new record</bold>), Russia (St. Petersburg area) (<bold>new record</bold>), Sweden (<xref ref-type="bibr" rid="B75">Thomson 1878</xref>), Switzerland (<bold>new record</bold>), United Kingdom (<xref ref-type="bibr" rid="B36">Haliday 1833</xref>), Yugoslavia (<xref ref-type="bibr" rid="B9">Bouček and Askew 1968</xref>); Canada (<xref ref-type="bibr" rid="B39">Hansson 1996b</xref>) (<xref ref-type="fig" rid="F73">Fig. 509</xref>).</p></tp:treatment-sec><tp:treatment-sec><!--Section generated to contain objects referenced in tp:taxon-treatment.--><fig id="F1" position="float" orientation="portrait"><label>Figures 1–14.</label><caption><p><italic><tp:taxon-name>Omphale</tp:taxon-name></italic> spp.: <bold>1</bold> <italic><tp:taxon-name>Omphale chryseis</tp:taxon-name></italic>, 2nd flagellomere, female <bold>2</bold> <italic><tp:taxon-name>Omphale lugens</tp:taxon-name></italic>, 2nd flagellomere, female <bold>3</bold> <italic><tp:taxon-name>Omphale phruron</tp:taxon-name></italic>, 2nd flagellomere, male <bold>4</bold> <italic><tp:taxon-name>Omphale admirabilis</tp:taxon-name></italic>, 2nd flagellomere, male <bold>5</bold> <italic><tp:taxon-name>Omphale connectens</tp:taxon-name></italic>, head in frontal view, female <bold>6</bold> <italic><tp:taxon-name>Omphale lugens</tp:taxon-name></italic>, head in frontal view, female <bold>7</bold> <italic><tp:taxon-name>Omphale sulciscuta</tp:taxon-name></italic>, vertex, female <bold>8</bold> <italic><tp:taxon-name>Omphale acuminata</tp:taxon-name></italic>, vertex, female <bold>9</bold> <italic><tp:taxon-name>Omphale sulciscuta</tp:taxon-name></italic>, inner part of forewing, arrows point at admarginal setae <bold>10</bold> <italic><tp:taxon-name>Omphale connectens</tp:taxon-name></italic>, inner part of forewing, arrows point at admarginal setae <bold>11</bold> <italic><tp:taxon-name>Omphale salicis</tp:taxon-name></italic>, part of forewing, arrow points at bare radial cell <bold>12</bold> <italic><tp:taxon-name>Omphale aethiops</tp:taxon-name></italic>, part of forewing, arrow points at hairy radial cell <bold>13</bold> <italic><tp:taxon-name>Omphale phruron</tp:taxon-name></italic>, base of forewing, speculum closed <bold>14</bold> <italic><tp:taxon-name>Omphale clypealis</tp:taxon-name></italic>, base of forewing, speculum open.</p></caption><graphic xmlns:xlink="http://www.w3.org/1999/xlink" xlink:href="ZooKeys-232-001-g001.jpg" position="float" orientation="portrait" xlink:type="simple"/></fig><fig id="F69" position="float" orientation="portrait"><label>Figures 484–489.</label><caption><p>Male genitalia (phallobase and aedeagus) <italic><tp:taxon-name>Omphale</tp:taxon-name></italic> spp.: <bold>484</bold> <italic><tp:taxon-name>Omphale salicis</tp:taxon-name></italic>, length of phallobase 0.27 mm <bold>485</bold> <italic><tp:taxon-name>Omphale theana</tp:taxon-name></italic>, length of phallobase 0.26 mm <bold>486</bold> <italic><tp:taxon-name>Omphale brevis</tp:taxon-name></italic>, length of phallobase 0.17 mm <bold>487</bold> <italic><tp:taxon-name>Omphale clymene</tp:taxon-name></italic>, length of phallobase 0.20 mm <bold>488</bold> <italic><tp:taxon-name>Omphale euphorbiae</tp:taxon-name></italic>, length of phallobase 0.21 mm <bold>489</bold> <italic><tp:taxon-name>Omphale incognita</tp:taxon-name></italic>, length of phallobase 0.27 mm.</p></caption><graphic xmlns:xlink="http://www.w3.org/1999/xlink" xlink:href="ZooKeys-232-001-g069.jpg" position="float" orientation="portrait" xlink:type="simple"/></fig><fig id="F73" position="float" orientation="portrait"><label>Figures 502–517.</label><caption><p><italic><tp:taxon-name>Omphale</tp:taxon-name></italic> spp. distribution in Europe: <bold>502</bold> <italic><tp:taxon-name>Omphale admirabilis</tp:taxon-name></italic> <bold>503</bold> <italic><tp:taxon-name>Omphale breviventris</tp:taxon-name></italic> <bold>504</bold> <italic><tp:taxon-name>Omphale telephe</tp:taxon-name></italic> <bold>505</bold> <italic><tp:taxon-name>Omphale versicolor</tp:taxon-name></italic> <bold>506</bold> <italic><tp:taxon-name>Omphale acuminata</tp:taxon-name></italic> <bold>507</bold> <italic><tp:taxon-name>Omphale chryseis</tp:taxon-name></italic> <bold>508</bold> <italic><tp:taxon-name>Omphale cornula</tp:taxon-name></italic> <bold>509</bold> <italic><tp:taxon-name>Omphale salicis</tp:taxon-name></italic> <bold>510</bold> <italic><tp:taxon-name>Omphale theana</tp:taxon-name></italic> <bold>511</bold> <italic><tp:taxon-name>Omphale brevis</tp:taxon-name></italic> <bold>512</bold> <italic><tp:taxon-name>Omphale clymene</tp:taxon-name></italic> <bold>513</bold> <italic><tp:taxon-name>Omphale euphorbiae</tp:taxon-name></italic> <bold>514</bold> <italic><tp:taxon-name>Omphale incognita</tp:taxon-name></italic> <bold>515</bold> <italic><tp:taxon-name>Omphale lydia</tp:taxon-name></italic> <bold>516</bold> <italic><tp:taxon-name>Omphale matrana</tp:taxon-name></italic> <bold>517</bold> <italic><tp:taxon-name>Omphale nitens</tp:taxon-name></italic>.</p></caption><graphic xmlns:xlink="http://www.w3.org/1999/xlink" xlink:href="ZooKeys-232-001-g073.jpg" position="float" orientation="portrait" xlink:type="simple"/></fig><fig id="F11" position="float" orientation="portrait"><label>Figures 78–84.</label><caption><p><italic><tp:taxon-name>Omphale chryseis</tp:taxon-name></italic>: <bold>78</bold> habitus in lateral view, female, length of specimen 1.9 mm <bold>79</bold> thoracic dorsum, female <bold>80</bold> thoracic dorsum, male <bold>81</bold> head in frontal view, female <bold>82</bold> head in frontal view, male <bold>83</bold> transparent wings, female <bold>84</bold> wing interference patterns, female.</p></caption><graphic xmlns:xlink="http://www.w3.org/1999/xlink" xlink:href="ZooKeys-232-001-g011.jpg" position="float" orientation="portrait" xlink:type="simple"/></fig><fig id="F17" position="float" orientation="portrait"><label>Figures 123–129.</label><caption><p><italic><tp:taxon-name>Omphale theana</tp:taxon-name></italic>: <bold>123</bold> habitus in lateral view, female, length of specimen 2.1 mm <bold>124</bold> thoracic dorsum, female <bold>125</bold> thoracic dorsum, male <bold>126</bold> head in frontal view, female <bold>127</bold> head in frontal view, male <bold>128</bold> transparent wings, female <bold>129</bold> wing interference patterns, female.</p></caption><graphic xmlns:xlink="http://www.w3.org/1999/xlink" xlink:href="ZooKeys-232-001-g017.jpg" position="float" orientation="portrait" xlink:type="simple"/></fig></tp:treatment-sec><ref-list><ref id="B75"><mixed-citation xmlns:xlink="http://www.w3.org/1999/xlink" xlink:type="simple"><person-group><name name-style="western"><surname>Thomson</surname><given-names>CG</given-names></name></person-group> (<year>1878</year>)<article-title> Hymenoptera Scandinaviae.</article-title><source>Lundae </source><volume>5</volume>: <fpage>1</fpage>-<lpage>307</lpage>. doi: <ext-link ext-link-type="uri" xlink:href="http://dx.doi.org/10.1038/005001a0" xlink:type="simple">10.1038/005001a0</ext-link></mixed-citation></ref><ref id="B9"><mixed-citation xmlns:xlink="http://www.w3.org/1999/xlink" xlink:type="simple"><person-group><name name-style="western"><surname>Bouček</surname><given-names>Z</given-names></name><name name-style="western"><surname>Askew</surname><given-names>RR</given-names></name></person-group> (<year>1968</year>)<source> Palearctic Eulophidae, excl.</source><publisher-name>Tetrastichinae. Index of Entomophagous insects. Le Francois</publisher-name>, <publisher-loc>Paris</publisher-loc>, <lpage>254</lpage> pp.</mixed-citation></ref><ref id="B30"><mixed-citation xmlns:xlink="http://www.w3.org/1999/xlink" xlink:type="simple"><person-group><name name-style="western"><surname>Graham</surname><given-names>MWRdeV</given-names></name></person-group> (<year>1963</year>)<article-title> Additions and corrections to the British list of Eulophidae (Hym., Chalcidoidea), with descriptions of some new species.</article-title><source>Transactions of the Society for British Entomology </source><volume>15</volume>: <fpage>167</fpage>-<lpage>275</lpage>.</mixed-citation></ref><ref id="B39"><mixed-citation xmlns:xlink="http://www.w3.org/1999/xlink" xlink:type="simple"><person-group><name name-style="western"><surname>Hansson</surname><given-names>C</given-names></name></person-group> (<year>1996b</year>)<article-title> Taxonomic revision of the Nearctic species of <italic>Omphale</italic>.</article-title><source>Entomologica Scandinavica Supplement </source><volume>49</volume>: <fpage>1</fpage>-<lpage>78</lpage>.</mixed-citation></ref><ref id="B73"><mixed-citation xmlns:xlink="http://www.w3.org/1999/xlink" xlink:type="simple"><person-group><name name-style="western"><surname>Szelényi</surname><given-names>G</given-names></name></person-group> (<year>1944</year>)<article-title> Contribution to the knowledge of the host relationship of the Chalcid-flies (Hym., Chalcidoidea). Yearbook of the official Phytosanit.</article-title><source>Services in Budapest </source><volume>2</volume>: <fpage>172</fpage>-<lpage>194</lpage>.</mixed-citation></ref><ref id="B24"><mixed-citation xmlns:xlink="http://www.w3.org/1999/xlink" xlink:type="simple"><person-group><name name-style="western"><surname>Gijswijt</surname><given-names>MJ</given-names></name></person-group> (<year>1976</year>)<article-title> Notes on biology and distribution of the genus <italic>Omphale</italic> Haliday, 1833, with descriptions of two new species (Insecta, Hymenoptera, Eulophidae).</article-title><source>Bulletin, Zoologisch Museum, Universiteit van Amsterdam </source><volume>5</volume>: <fpage>77</fpage>-<lpage>84</lpage>.</mixed-citation></ref><ref id="B49"><mixed-citation xmlns:xlink="http://www.w3.org/1999/xlink" xlink:type="simple"><person-group><name name-style="western"><surname>Kirchner</surname><given-names>L</given-names></name></person-group> (<year>1867</year>)<source> Catalogus Hymenopterorum Europae. Vindobonae, 285 pp.</source></mixed-citation></ref><ref id="B58"><mixed-citation xmlns:xlink="http://www.w3.org/1999/xlink" xlink:type="simple"><person-group><name name-style="western"><surname>Nees ab Esenbeck</surname><given-names>CG</given-names></name></person-group> (<year>1834</year>)<source> Hymenopterorum Ichneumonibus affinium monographiae, genera europaea et species illustrantes. Stuttgart et Tubingae, 448 pp.</source></mixed-citation></ref><ref id="B36"><mixed-citation xmlns:xlink="http://www.w3.org/1999/xlink" xlink:type="simple"><person-group><name name-style="western"><surname>Haliday</surname><given-names>AH</given-names></name></person-group> (<year>1833</year>)<article-title> An essay on the classification of the parasitic Hymenoptera of Britain, which correspond with the Ichneumones minuti of Linnaeus.</article-title><source>Entomologists Magazine </source><volume>1</volume>: <fpage>333</fpage>-<lpage>350</lpage>.</mixed-citation></ref></ref-list></tp:taxon-treatment>
