# Supplementary material for: Revision of the European species of Omphale Haliday (Hymenoptera, Chalcidoidea, Eulophidae)
Source: Zookeys. 2012 Oct 25;(232):1–157. doi: 10.3897/zookeys.232.3625 (PMC3494065; doi:10.3897/zookeys.232.3625)
Supplement: XML Treatment for Omphale theana [file zookeys.232.3625-treatment10.xml]

<!DOCTYPE tp:taxon-treatment
  PUBLIC "-//TaxonX//DTD Taxonomic Treatment Publishing DTD v0 20100105//EN" "tax-treatment-NSO.dtd">
<tp:taxon-treatment xmlns:tp="http://www.plazi.org/taxpub"><tp:treatment-meta><mixed-citation publication-type="journal"><person-group><name><surname>Hansson</surname><given-names>Christer</given-names></name><name><surname>Shevtsova</surname><given-names>Ekaterina</given-names></name></person-group><article-title>Revision of the European species of 
                    <italic>Omphale</italic> Haliday (Hymenoptera, Chalcidoidea, Eulophidae)
                </article-title><source>Zookeys</source><day>25</day><month>10</month><year>2012</year><volume>2012</volume><issue>232</issue><fpage>1</fpage><lpage>157</lpage><pub-id pub-id-type="doi">10.3897/zookeys.232.3625</pub-id></mixed-citation></tp:treatment-meta><tp:nomenclature><tp:taxon-name>
                                <tp:taxon-name-part taxon-name-part-type="genus">Omphale</tp:taxon-name-part>
                                <tp:taxon-name-part taxon-name-part-type="species">theana</tp:taxon-name-part>
                            <object-id xmlns:xlink="http://www.w3.org/1999/xlink" xlink:type="simple">http://species-id.net/wiki/Omphale_theana</object-id>
								</tp:taxon-name><tp:taxon-authority>(Walker)</tp:taxon-authority><xref ref-type="fig" rid="F17">Figures 123</xref><xref ref-type="fig" rid="F18">–137</xref><xref ref-type="fig" rid="F69">485</xref><xref ref-type="fig" rid="F73">510</xref><xref ref-type="fig" rid="F76">539</xref><tp:nomenclature-citation-list><tp:nomenclature-citation><tp:taxon-name>Entedon theana</tp:taxon-name><comment> Walker, 1839:81. Lectotype female in BMNH, examined.</comment></tp:nomenclature-citation><tp:nomenclature-citation><tp:taxon-name>Entedon ithonus</tp:taxon-name><comment> Walker, 1839:82. Lectotype female in BMNH, examined. Synonymized by Graham (1963:254).</comment></tp:nomenclature-citation><tp:nomenclature-citation><tp:taxon-name>Derostenus (Derostenus) radialis</tp:taxon-name><comment> Thomson, 1878:269. Lectotype female in LUZM, examined. Syn. n.</comment></tp:nomenclature-citation><tp:nomenclature-citation><tp:taxon-name>Omphale radialis</tp:taxon-name><comment> (Thomson), <xref ref-type="bibr" rid="B12">Dalla Torre (1898)</xref>.</comment></tp:nomenclature-citation><tp:nomenclature-citation><tp:taxon-name>Achrysocharella americana</tp:taxon-name><comment> Girault, 1916:295. Holotype female in USNM, examined. Syn. n.</comment></tp:nomenclature-citation><!--PageBreak--><tp:nomenclature-citation><tp:taxon-name>Omphale theana</tp:taxon-name><comment> (Walker), <xref ref-type="bibr" rid="B29">Graham (1959)</xref>.</comment></tp:nomenclature-citation><tp:nomenclature-citation><tp:taxon-name>Omphale theana</tp:taxon-name><comment> (Walker), <xref ref-type="bibr" rid="B30">Graham (1963)</xref>.</comment></tp:nomenclature-citation><tp:nomenclature-citation><tp:taxon-name>Omphale radialis</tp:taxon-name><comment> (Thomson), <xref ref-type="bibr" rid="B30">Graham (1963)</xref>.</comment></tp:nomenclature-citation><tp:nomenclature-citation><tp:taxon-name>Omphale theana</tp:taxon-name><comment> (Walker), <xref ref-type="bibr" rid="B39">Hansson (1996b)</xref>.</comment></tp:nomenclature-citation><tp:nomenclature-citation><tp:taxon-name>Omphale radialis</tp:taxon-name><comment> (Thomson), <xref ref-type="bibr" rid="B39">Hansson (1996b)</xref>.</comment></tp:nomenclature-citation></tp:nomenclature-citation-list></tp:nomenclature><tp:treatment-sec sec-type="Material"><title>Material. </title><p><bold>Type material.</bold> Lectotype females of <italic><tp:taxon-name>Entedon theana</tp:taxon-name></italic>, type no. 5.2033, and <italic><tp:taxon-name>Entedon ithonus</tp:taxon-name></italic>, type no. 5.2034, both types in BMNH; lectotype female of <italic><tp:taxon-name>Derostenus radialis</tp:taxon-name></italic>, type no. 117:1 in LUZM; holotype female of <italic><tp:taxon-name>Achrysocharella americana</tp:taxon-name></italic>, type no 19586 in USNM. <bold>Additio-nal material.</bold> 334♀ 3♂: France 11♀ 1♂ (BMNH, RMNH), Germany 6♀ (RMNH), Hungary 10♀ (BMNH, CH), Netherlands 3♀ (RMNH), Russia 64♀ (BMNH, CH, LUZM), Sweden 175♀ (BMNH, CH, LUZM), United Kingdom 65♀ 2♂ (BMNH).</p></tp:treatment-sec><tp:treatment-sec sec-type="Diagnosis"><title>Diagnosis.</title><p>Female with 7th gastral tergite 1.3–4.3× (average= 2.5, n= 156) as long as its basal width; interscrobal area, prosternum, prepectus and sides of scutellum frequently brownish-testaceous non metallic; coxae yellowish brown to yellowish white (<xref ref-type="fig" rid="F17">Fig. 123</xref>), base with or without infuscation; forewing with 2–5 admarginal setae; female flagellomeres 2–4 ventrally with one set of setae attached subbasally and reaching beyond apex of flagellomere attached to (<xref ref-type="fig" rid="F18">Fig. 131</xref>); male flagellomeres 1–4 with a single basal whorl of setae (<xref ref-type="fig" rid="F18">Fig. 135</xref>), flagellomere 5 with scattered setae; forewing interference pattern, both sexes, with one colour (<xref ref-type="fig" rid="F17">Fig. 129</xref>) – hue varies depending on size of specimen, which is different from the other species in this group that have different colours on basal and apical halves of the forewing. Very similar to <italic><tp:taxon-name>Omphale acuminata</tp:taxon-name></italic>, differs in the length of the 7<sup>th</sup> gastral tergite in female, which is longer in <italic><tp:taxon-name>Omphale theana</tp:taxon-name></italic>, see above “Morphometric analyses…”, and in having a different WIP – forewing with one colour in <italic><tp:taxon-name>Omphale theana</tp:taxon-name></italic> (<xref ref-type="fig" rid="F17">Fig. 129</xref>), but with two large areas with different colours in <italic><tp:taxon-name>Omphale acuminata</tp:taxon-name></italic> (<xref ref-type="fig" rid="F10">Fig. 77</xref>). Through the elongate female gaster also similar to <italic><tp:taxon-name>Omphale salicis</tp:taxon-name></italic>, from which it differs in having fewer admarginal setae in forewing (6–14 in <italic><tp:taxon-name>Omphale salicis</tp:taxon-name></italic>), in having coxae predominantly non-metallic, and in WIPs – the unicoloured forewing WIP in <italic><tp:taxon-name>Omphale theana</tp:taxon-name></italic> separates it from the other species in this group.</p></tp:treatment-sec><tp:treatment-sec sec-type="Description"><title>Description.</title><p><italic>Female</italic>. Length of body 1.2–2.3 mm. Antenna with scape yellowish brown with apical ⅓ and dorsal margin dark brown; pedicel and flagellum dark brown; pedicel + flagellum 2.1× as long as distance between eyes; first flagellomere 1.0× as long and 1.0× as wide as second flagellomere (<xref ref-type="fig" rid="F18">Fig. 131</xref>); flagellomeres 1–4 ventrally with one set of setae attached subbasally and reaching beyond apex of flagellomere attached to; clava 2-segmented. Face golden green to bluish green metallic (<xref ref-type="fig" rid="F17">Fig. 126</xref>), strigose (<xref ref-type="fig" rid="F18">Fig. 132</xref>); clypeus golden green with margin towards frons frequently brown, wrinkled to smooth, trapezoid to semicircular, 1.7× as wide as high; gena not visible on type of <italic><tp:taxon-name>Omphale theana</tp:taxon-name></italic> but brown with golden tinges in non-type material; lower frons golden green to bluish green metallic, with weak reticulation; interscrobal area pale brown, yellowish brown, or dark brown metallic, smooth; antennal scrobes join frontal suture separately; frontal suture V-shaped; upper frons golden to bluish green metallic, with very weak reticulation; vertex brown with golden to golden green tinges, with very weak reticulation (<xref ref-type="fig" rid="F18">Fig. 133</xref>). Occipital margin rounded (<xref ref-type="fig" rid="F18">Fig. 133</xref>).<!--PageBreak--></p><p>Mesoscutum golden red with green metallic tinges, golden green, or bluish green metallic (<xref ref-type="fig" rid="F17">Fig. 124</xref>), with engraved reticulation (<xref ref-type="fig" rid="F18">Fig. 130</xref>)), midlobe with two pairs (1–2 pairs in non-type material) of setae; notauli as indistinct impressions in posterior ½. <!--PageBreak-->Scutellum golden red, golden green, or bluish green metallic (<xref ref-type="fig" rid="F17">Fig. 124</xref>), and frequently partly brown to yellowish brown – then usually with lateral parts non metallic, with engraved and weak reticulation (<xref ref-type="fig" rid="F18">Fig. 130</xref>), 1.1× as long as wide, with anterior margin smoothly curved forward. Axillae brown with golden tinges (<xref ref-type="fig" rid="F17">Fig. 124</xref>). Dorsellum brown to yellowish brown (<xref ref-type="fig" rid="F17">Fig. 124</xref>), convex and smooth (<xref ref-type="fig" rid="F18">Fig. 130</xref>), 0.4× as long as wide, and 1.0× as long as length of median propodeum. Entire lateral mesosoma brown with metallic tinges (<xref ref-type="fig" rid="F17">Fig. 123</xref>), to with propleuron, lateral pronotum, prepectus and<!--PageBreak--> mesepisternum yellowish brown; transepimeral sulcus curved forwards. Propodeum dark brown with metallic tinges (<xref ref-type="fig" rid="F17">Fig. 124</xref>), smooth (<xref ref-type="fig" rid="F18">Fig. 130</xref>); propodeal callus with two setae. Legs yellowish brown, with base of hind coxa brown (<xref ref-type="fig" rid="F17">Fig. 123</xref>); midleg with first tarsal segment 0.4× as long as tarsus. Forewing transparent, veins yellowish brown, setae dark brown (<xref ref-type="fig" rid="F17">Fig. 128</xref>); speculum closed; admarginal setae 4 (2–5 in non-type material), arising from marginal vein; radial cell bare and long, 2.0× as long as length of postmarginal vein; postmarginal vein 0.9–1.0× as long as stigmal vein. Hind wing transparent, apex pointed (<xref ref-type="fig" rid="F17">Fig. 128</xref>). Forewing WIP (<xref ref-type="fig" rid="F17">Fig. 129</xref>) entirely in magenta.</p><p>Petiole brown. Gaster dark brown, to yellowish brown with posterior margin of tergites dark brown, and shiny, smooth, elongate and 2.8× (2.0–2.7× in non-type material) as long as length of mesosoma; 7<sup>th</sup> tergite 0.3–0.5× as long as length of gaster.</p><p><italic>Male</italic>. Length of body 1.2–1.3 mm. Features as in female except as follows. Antennal pedicel + flagellum 3.1× as long as distance between eyes; flagellomeres 1–4 with verticillate setae and with setae reaching beyond apex of flagellomere attached to (<xref ref-type="fig" rid="F18">Fig. 135</xref>); clava 1-segmented. Face metallic bluish green (<xref ref-type="fig" rid="F17">Fig. 127</xref>), strigose (<xref ref-type="fig" rid="F18">Fig. 136</xref>); clypeus metallic bluish green, smooth, 1.2× as wide as high; gena golden green; lower frons golden green or golden red; upper frons golden or golden red; vertex golden red, with weak reticulation (<xref ref-type="fig" rid="F18">Fig. 137</xref>).</p><p>Mesoscutum bluish green metallic (<xref ref-type="fig" rid="F17">Fig. 125</xref>) or golden red, midlobe with one pair of setae (posterior pair) (<xref ref-type="fig" rid="F18">Fig. 134</xref>). Scutellum golden green or golden red, 1.2× as long as wide. Axillae golden. Dorsellum dark brown with golden tinges (<xref ref-type="fig" rid="F17">Fig. 125</xref>); 0.7× as long as length of median propodeum. Entire lateral mesosoma golden green or bluish green metallic. Propodeum golden red. Legs yellowish brown, hind coxa with base dark brown metallic; midleg with first tarsomere 0.3× as long as length of tarsus. Forewing admarginal setae 3–5; postmarginal vein 0.9× as long as stigmal vein.</p><p>Petiole dark brown. Gaster dark brown metallic, smooth, 1.1× as long as length of mesosoma. Phallobase and aedeagus as in <xref ref-type="fig" rid="F69">Fig. 485</xref>.</p><fig id="F17" position="float" orientation="portrait"><label>Figures 123–129.</label><caption><p><italic><tp:taxon-name>Omphale theana</tp:taxon-name></italic>: <bold>123</bold> habitus in lateral view, female, length of specimen 2.1 mm <bold>124</bold> thoracic dorsum, female <bold>125</bold> thoracic dorsum, male <bold>126</bold> head in frontal view, female <bold>127</bold> head in frontal view, male <bold>128</bold> transparent wings, female <bold>129</bold> wing interference patterns, female.</p></caption><graphic xmlns:xlink="http://www.w3.org/1999/xlink" xlink:href="ZooKeys-232-001-g017.jpg" position="float" orientation="portrait" xlink:type="simple"/></fig><fig id="F18" position="float" orientation="portrait"><label>Figures 130–137.</label><caption><p><italic><tp:taxon-name>Omphale theana</tp:taxon-name></italic>: <bold>130</bold> thoracic dorsum, female <bold>131</bold> antenna, female <bold>132</bold> head in frontal view, female <bold>133</bold> vertex, female <bold>134</bold> thoracic dorsum, male <bold>135</bold> antenna, male <bold>136</bold> head in frontal view, male <bold>137</bold> vertex, male.</p></caption><graphic xmlns:xlink="http://www.w3.org/1999/xlink" xlink:href="ZooKeys-232-001-g018.jpg" position="float" orientation="portrait" xlink:type="simple"/></fig></tp:treatment-sec><tp:treatment-sec sec-type="Host"><title>Host.</title><p>Unknown.</p></tp:treatment-sec><tp:treatment-sec sec-type="Distribution"><title>Distribution.</title><p>Czech Republic (<xref ref-type="bibr" rid="B9">Bouček and Askew 1968</xref>), Faroes (<xref ref-type="bibr" rid="B51">Kryger and Schmiedeknecht 1938</xref>), France (<xref ref-type="bibr" rid="B24">Gijswijt 1976</xref>), Germany (<xref ref-type="bibr" rid="B24">Gijswijt 1976</xref>), Hungary (<xref ref-type="bibr" rid="B18">Erdös 1956</xref>), Netherlands (<xref ref-type="bibr" rid="B24">Gijswijt 1976</xref>), Russia (<xref ref-type="bibr" rid="B83">Yefremova 2002</xref>), Sweden (<xref ref-type="bibr" rid="B75">Thomson 1878</xref>), United Kingdom (<xref ref-type="bibr" rid="B79">Walker 1839</xref>); Canada (<xref ref-type="bibr" rid="B39">Hansson 1996b</xref>), USA (<xref ref-type="bibr" rid="B27">Girault 1916</xref>) (<xref ref-type="fig" rid="F73">Fig. 510</xref>).</p></tp:treatment-sec><tp:treatment-sec><!--Section generated to contain objects referenced in tp:taxon-treatment.--><fig id="F69" position="float" orientation="portrait"><label>Figures 484–489.</label><caption><p>Male genitalia (phallobase and aedeagus) <italic><tp:taxon-name>Omphale</tp:taxon-name></italic> spp.: <bold>484</bold> <italic><tp:taxon-name>Omphale salicis</tp:taxon-name></italic>, length of phallobase 0.27 mm <bold>485</bold> <italic><tp:taxon-name>Omphale theana</tp:taxon-name></italic>, length of phallobase 0.26 mm <bold>486</bold> <italic><tp:taxon-name>Omphale brevis</tp:taxon-name></italic>, length of phallobase 0.17 mm <bold>487</bold> <italic><tp:taxon-name>Omphale clymene</tp:taxon-name></italic>, length of phallobase 0.20 mm <bold>488</bold> <italic><tp:taxon-name>Omphale euphorbiae</tp:taxon-name></italic>, length of phallobase 0.21 mm <bold>489</bold> <italic><tp:taxon-name>Omphale incognita</tp:taxon-name></italic>, length of phallobase 0.27 mm.</p></caption><graphic xmlns:xlink="http://www.w3.org/1999/xlink" xlink:href="ZooKeys-232-001-g069.jpg" position="float" orientation="portrait" xlink:type="simple"/></fig><fig id="F73" position="float" orientation="portrait"><label>Figures 502–517.</label><caption><p><italic><tp:taxon-name>Omphale</tp:taxon-name></italic> spp. distribution in Europe: <bold>502</bold> <italic><tp:taxon-name>Omphale admirabilis</tp:taxon-name></italic> <bold>503</bold> <italic><tp:taxon-name>Omphale breviventris</tp:taxon-name></italic> <bold>504</bold> <italic><tp:taxon-name>Omphale telephe</tp:taxon-name></italic> <bold>505</bold> <italic><tp:taxon-name>Omphale versicolor</tp:taxon-name></italic> <bold>506</bold> <italic><tp:taxon-name>Omphale acuminata</tp:taxon-name></italic> <bold>507</bold> <italic><tp:taxon-name>Omphale chryseis</tp:taxon-name></italic> <bold>508</bold> <italic><tp:taxon-name>Omphale cornula</tp:taxon-name></italic> <bold>509</bold> <italic><tp:taxon-name>Omphale salicis</tp:taxon-name></italic> <bold>510</bold> <italic><tp:taxon-name>Omphale theana</tp:taxon-name></italic> <bold>511</bold> <italic><tp:taxon-name>Omphale brevis</tp:taxon-name></italic> <bold>512</bold> <italic><tp:taxon-name>Omphale clymene</tp:taxon-name></italic> <bold>513</bold> <italic><tp:taxon-name>Omphale euphorbiae</tp:taxon-name></italic> <bold>514</bold> <italic><tp:taxon-name>Omphale incognita</tp:taxon-name></italic> <bold>515</bold> <italic><tp:taxon-name>Omphale lydia</tp:taxon-name></italic> <bold>516</bold> <italic><tp:taxon-name>Omphale matrana</tp:taxon-name></italic> <bold>517</bold> <italic><tp:taxon-name>Omphale nitens</tp:taxon-name></italic>.</p></caption><graphic xmlns:xlink="http://www.w3.org/1999/xlink" xlink:href="ZooKeys-232-001-g073.jpg" position="float" orientation="portrait" xlink:type="simple"/></fig><fig id="F76" position="float" orientation="portrait"><label>Figures 539–540.</label><caption><p>Scatter diagrams to compare length/width of 7th gastral tergite in female: <bold>539</bold> <italic><tp:taxon-name>Omphale acuminata</tp:taxon-name></italic> (red diamonds), n = 59, mean = 0.9 and <italic><tp:taxon-name>Omphale theana</tp:taxon-name></italic> (pink squares), n = 156, mean = 1.3 <bold>540</bold> <italic><tp:taxon-name>Omphale chryseis</tp:taxon-name></italic> (green diamonds), n = 53, mean = 1.6 and <italic><tp:taxon-name>Omphale salicis</tp:taxon-name></italic> (green squares), n = 109, mean = 2.6.</p></caption><graphic xmlns:xlink="http://www.w3.org/1999/xlink" xlink:href="ZooKeys-232-001-g076.jpg" position="float" orientation="portrait" xlink:type="simple"/></fig><fig id="F10" position="float" orientation="portrait"><label>Figures 73–77.</label><caption><p><italic><tp:taxon-name>Omphale acuminata</tp:taxon-name></italic>, female: <bold>73</bold> habitus in lateral view, length of specimen 1.8 mm <bold>74</bold> head in frontal view <bold>75</bold> thoracic dorsum <bold>76</bold> transparent wings <bold>77</bold> wing interference patterns.</p></caption><graphic xmlns:xlink="http://www.w3.org/1999/xlink" xlink:href="ZooKeys-232-001-g010.jpg" position="float" orientation="portrait" xlink:type="simple"/></fig></tp:treatment-sec><ref-list><ref id="B12"><mixed-citation xmlns:xlink="http://www.w3.org/1999/xlink" xlink:type="simple"><person-group><name name-style="western"><surname>Dalla Torre</surname><given-names>KW</given-names></name></person-group> (<year>1898</year>)<source> Catalogus Hymenopterorum hucusque descriptorum systematicus et synonymicus, V Chalcididae et Proctotrupidae. Leipzig. 598 pp.</source></mixed-citation></ref><ref id="B29"><mixed-citation xmlns:xlink="http://www.w3.org/1999/xlink" xlink:type="simple"><person-group><name name-style="western"><surname>Graham</surname><given-names>MWRdeV</given-names></name></person-group> (<year>1959</year>)<article-title> Keys to the British genera and species of Elachertinae, Eulophinae and Euderinae (Hym., Chalcidoidea).</article-title><source>Transactions of the Society for British Entomology </source><volume>13</volume>: <fpage>169</fpage>-<lpage>204</lpage>.</mixed-citation></ref><ref id="B30"><mixed-citation xmlns:xlink="http://www.w3.org/1999/xlink" xlink:type="simple"><person-group><name name-style="western"><surname>Graham</surname><given-names>MWRdeV</given-names></name></person-group> (<year>1963</year>)<article-title> Additions and corrections to the British list of Eulophidae (Hym., Chalcidoidea), with descriptions of some new species.</article-title><source>Transactions of the Society for British Entomology </source><volume>15</volume>: <fpage>167</fpage>-<lpage>275</lpage>.</mixed-citation></ref><ref id="B39"><mixed-citation xmlns:xlink="http://www.w3.org/1999/xlink" xlink:type="simple"><person-group><name name-style="western"><surname>Hansson</surname><given-names>C</given-names></name></person-group> (<year>1996b</year>)<article-title> Taxonomic revision of the Nearctic species of <italic>Omphale</italic>.</article-title><source>Entomologica Scandinavica Supplement </source><volume>49</volume>: <fpage>1</fpage>-<lpage>78</lpage>.</mixed-citation></ref><ref id="B9"><mixed-citation xmlns:xlink="http://www.w3.org/1999/xlink" xlink:type="simple"><person-group><name name-style="western"><surname>Bouček</surname><given-names>Z</given-names></name><name name-style="western"><surname>Askew</surname><given-names>RR</given-names></name></person-group> (<year>1968</year>)<source> Palearctic Eulophidae, excl.</source><publisher-name>Tetrastichinae. Index of Entomophagous insects. Le Francois</publisher-name>, <publisher-loc>Paris</publisher-loc>, <lpage>254</lpage> pp.</mixed-citation></ref><ref id="B51"><mixed-citation xmlns:xlink="http://www.w3.org/1999/xlink" xlink:type="simple"><person-group><name name-style="western"><surname>Kryger</surname><given-names>JP</given-names></name><name name-style="western"><surname>Schmiedeknecht</surname><given-names>O</given-names></name></person-group> (<year>1938</year>)<source> Hymenoptera. Zoology Faroes, 1–108.</source></mixed-citation></ref><ref id="B24"><mixed-citation xmlns:xlink="http://www.w3.org/1999/xlink" xlink:type="simple"><person-group><name name-style="western"><surname>Gijswijt</surname><given-names>MJ</given-names></name></person-group> (<year>1976</year>)<article-title> Notes on biology and distribution of the genus <italic>Omphale</italic> Haliday, 1833, with descriptions of two new species (Insecta, Hymenoptera, Eulophidae).</article-title><source>Bulletin, Zoologisch Museum, Universiteit van Amsterdam </source><volume>5</volume>: <fpage>77</fpage>-<lpage>84</lpage>.</mixed-citation></ref><ref id="B18"><mixed-citation xmlns:xlink="http://www.w3.org/1999/xlink" xlink:type="simple"><person-group><name name-style="western"><surname>Erdös</surname><given-names>J</given-names></name></person-group> (<year>1956</year>)<article-title> Additamente ad cognitionem faunae Chalcidoidarum in Hungaria et regionibus finitimis VI 19 Eulophidae. Folia Entomologica Hungarica (s.n.</article-title><source>) </source><volume>9</volume>: <fpage>1</fpage>-<lpage>64</lpage>.</mixed-citation></ref><ref id="B83"><mixed-citation xmlns:xlink="http://www.w3.org/1999/xlink" xlink:type="simple"><person-group><name name-style="western"><surname>Yefremova</surname><given-names>ZA</given-names></name></person-group> (<year>2002</year>)<article-title> Catalogue of the Eulophidae (Hymenoptera: Chalcidoidea) of Russia. Linzer biol.Beitr.</article-title><volume>34</volume>: <fpage>563</fpage>-<lpage>618</lpage>.</mixed-citation></ref><ref id="B75"><mixed-citation xmlns:xlink="http://www.w3.org/1999/xlink" xlink:type="simple"><person-group><name name-style="western"><surname>Thomson</surname><given-names>CG</given-names></name></person-group> (<year>1878</year>)<article-title> Hymenoptera Scandinaviae.</article-title><source>Lundae </source><volume>5</volume>: <fpage>1</fpage>-<lpage>307</lpage>. doi: <ext-link ext-link-type="uri" xlink:href="http://dx.doi.org/10.1038/005001a0" xlink:type="simple">10.1038/005001a0</ext-link></mixed-citation></ref><ref id="B79"><mixed-citation xmlns:xlink="http://www.w3.org/1999/xlink" xlink:type="simple"><person-group><name name-style="western"><surname>Walker</surname><given-names>F</given-names></name></person-group> (<year>1839</year>)<source> Monographia Chalciditum I., London, 330 pp.</source></mixed-citation></ref><ref id="B27"><mixed-citation xmlns:xlink="http://www.w3.org/1999/xlink" xlink:type="simple"><person-group><name name-style="western"><surname>Girault</surname><given-names>AA</given-names></name></person-group> (<year>1916</year>)<article-title> New miscellaneous Chalcidoid Hymenoptera with notes on described species.</article-title><source>Annals of the Entomological Society of America </source><volume>9</volume>: <fpage>291</fpage>-<lpage>308</lpage>.</mixed-citation></ref></ref-list></tp:taxon-treatment>
