# Supplementary material for: Revision of the European species of Omphale Haliday (Hymenoptera, Chalcidoidea, Eulophidae)
Source: Zookeys. 2012 Oct 25;(232):1–157. doi: 10.3897/zookeys.232.3625 (PMC3494065; doi:10.3897/zookeys.232.3625)
Supplement: XML Treatment for Omphale brevis [file zookeys.232.3625-treatment11.xml]

<!DOCTYPE tp:taxon-treatment
  PUBLIC "-//TaxonX//DTD Taxonomic Treatment Publishing DTD v0 20100105//EN" "tax-treatment-NSO.dtd">
<tp:taxon-treatment xmlns:tp="http://www.plazi.org/taxpub"><tp:treatment-meta><mixed-citation publication-type="journal"><person-group><name><surname>Hansson</surname><given-names>Christer</given-names></name><name><surname>Shevtsova</surname><given-names>Ekaterina</given-names></name></person-group><article-title>Revision of the European species of 
                    <italic>Omphale</italic> Haliday (Hymenoptera, Chalcidoidea, Eulophidae)
                </article-title><source>Zookeys</source><day>25</day><month>10</month><year>2012</year><volume>2012</volume><issue>232</issue><fpage>1</fpage><lpage>157</lpage><pub-id pub-id-type="doi">10.3897/zookeys.232.3625</pub-id></mixed-citation></tp:treatment-meta><tp:nomenclature><tp:taxon-name>
                                <tp:taxon-name-part taxon-name-part-type="genus">Omphale</tp:taxon-name-part>
                                <tp:taxon-name-part taxon-name-part-type="species">brevis</tp:taxon-name-part>
                            <object-id xmlns:xlink="http://www.w3.org/1999/xlink" xlink:type="simple">http://species-id.net/wiki/Omphale_brevis</object-id>
								</tp:taxon-name><tp:taxon-authority>Graham</tp:taxon-authority><xref ref-type="fig" rid="F19">Figures 138</xref><xref ref-type="fig" rid="F20">–153</xref><xref ref-type="fig" rid="F69">486</xref><xref ref-type="fig" rid="F73">511</xref><tp:nomenclature-citation-list><tp:nomenclature-citation><tp:taxon-name>Omphale brevis</tp:taxon-name><comment> Graham, 1963: 257. Holotype female in OUMNH, examined.</comment></tp:nomenclature-citation></tp:nomenclature-citation-list></tp:nomenclature><tp:treatment-sec sec-type="Material"><title>Material.</title><p><bold>Type material.</bold> <bold>Holotype</bold> female, type no. 1296 in OUMNH. <bold>Additional material.</bold> 24♀ 8♂: Germany 4♀ 2♂ (RMNH), Netherlands 9♀ 4♂ (RMNH), Romania 1♀ (CH), Sweden 8♀ 2♂ (BMNH, CH, NHRS), United Kingdom 2♀ (BMNH).</p></tp:treatment-sec><tp:treatment-sec sec-type="Diagnosis"><title>Diagnosis.</title><p>Female gaster short ovate, 1.0–1.4× as long as mesosoma (<xref ref-type="fig" rid="F19">Fig. 139</xref>); forewing with 8–10 admarginal setae and postmarginal vein 1.4–1.5× as long as stigmal vein (<xref ref-type="fig" rid="F19">Fig. 144</xref>); legs and petiole yellowish brown (<xref ref-type="fig" rid="F19">Fig. 138</xref>), femora frequently dark brown; male flagellomeres 1–4 with basal setae in a whorl (<xref ref-type="fig" rid="F20">Fig. 151</xref>). Similar to <italic><tp:taxon-name>Omphale phruron</tp:taxon-name></italic> but with coxae completely pale and shorter gaster in female. Male genitalia: phallobase (<xref ref-type="fig" rid="F69">Fig. 486</xref>) with volsellar setae on short extensions and with apex of setae 0.4× the length of setae from apex of phallobase, digitus 0.8× as long as wide; aedeagus short and stout (<xref ref-type="fig" rid="F69">Fig. 486</xref>), with penis valves 1.3× as long as wide.</p></tp:treatment-sec><tp:treatment-sec sec-type="Description"><title>Description.</title><p><italic>Female</italic>. Length of body 0.9–1.4 mm. Antenna with scape yellowish brown with apical ⅓ dark brown, pedicel and flagellum dark brown; pedicel + flagellum 2.0× as long as distance between eyes; first flagellomere 1.1× as long and 1.3× as wide as second flagellomere (<xref ref-type="fig" rid="F20">Fig. 147</xref>); flagellomeres 2–4 ventrally with one set of setae attached close to base of each flagellomere and reaching beyond apex of flagellomere attached to; clava 2-segmented. Face golden purple (<xref ref-type="fig" rid="F19">Fig. 140</xref>), with weak striae (<xref ref-type="fig" rid="F20">Fig. 148</xref>); clypeus golden purple, smooth, rectangular to trapezoid, 1.6× as wide as high; gena dark brown with golden purple tinges; lower frons golden purple, with weak reticulation; antennal scrobes join on frontal suture; frontal suture V-shaped; upper frons golden purple, with weak reticulation; vertex golden purple, with engraved weak reticulation (<xref ref-type="fig" rid="F20">Fig. 149</xref>). Occipital margin rounded (<xref ref-type="fig" rid="F20">Fig. 149</xref>).</p><p>Mesoscutum with midlobe golden purplish and sidelobes golden green (<xref ref-type="fig" rid="F19">Fig. 141</xref>), with engraved reticulation (<xref ref-type="fig" rid="F20">Fig. 146</xref>), midlobe with one pair of setae (posterior pair); notauli as indistinct impressions in posterior ½. Scutellum golden purplish with posterior margin golden green (<xref ref-type="fig" rid="F19">Fig. 141</xref>), with engraved reticulation (<xref ref-type="fig" rid="F20">Fig. 146</xref>); 1.1× as long as wide; with anteromedian margin almost straight. Axillae golden purple (<xref ref-type="fig" rid="F19">Fig. 141</xref>). Dorsellum golden purple (<xref ref-type="fig" rid="F19">Fig. 141</xref>), slightly concave with very weak reticulation (<xref ref-type="fig" rid="F20">Fig. 146</xref>), 0.4× as long as wide, and 0.6× as long as length of median propodeum. Entire lateral mesosoma golden purple (<xref ref-type="fig" rid="F19">Fig. 138</xref>); transepimeral sulcus curved forwards. Propodeum golden green with median part golden purple (<xref ref-type="fig" rid="F19">Fig. 141</xref>), smooth (<xref ref-type="fig" rid="F20">Fig. 146</xref>); propodeal callus with two setae. Legs yellowish brown (<xref ref-type="fig" rid="F19">Fig. 138</xref>), in holotype e<!--PageBreak-->ntirely so, but non-types frequently with femora pale brown to dark brown; midleg with first tarsomere 0.4× as long as length of tarsus. Forewing transparent, veins yellowish brown, setae dark brown (<xref ref-type="fig" rid="F19">Fig. 144</xref>); speculum closed; admarginal setae 8–10, arising <!--PageBreak-->from membrane just behind marginal vein (holotype), or from ventral part of marginal vein and from membrane just behind marginal vein (in additional material); radial cell bare; postmarginal vein 1.4× as long as stigmal vein, stigmal vein slender. Hind wing transparent, apex pointed (<xref ref-type="fig" rid="F19">Fig. 144</xref>). Forewing WIP (<xref ref-type="fig" rid="F19">Fig. 145</xref>) with apical ½ magenta with narrow blue borders, basal ½ with wide bands in yellow, magenta and blue.</p><p>Petiole yellowish brown. Gaster dark brown with golden green and blue metallic tinges, ovate and 1.0–1.4× as long as length of mesosoma; 7<sup>th</sup> tergite 0.03× as long as length of gaster.</p><p><italic>Male</italic>. Length of body 1.0–1.3 mm. Antenna with scape yellowish brown in basal ½, dark brown metallic in apical ½; pedicel + flagellum 2.6× as long as distance between<!--PageBreak--> eyes; flagellomeres 1–4 with verticillate setae and with setae about as long as flagellomere attached to (<xref ref-type="fig" rid="F20">Fig. 151</xref>), with or without a few scattered setae apical to basal whorl; clava 1-segmented. Face bluish purple metallic (<xref ref-type="fig" rid="F19">Fig. 142</xref>), strigose (<xref ref-type="fig" rid="F20">Fig. 152</xref>); clypeus bluish purple metallic, smooth, trapezoid to semicircular, 1.6× as wide as high; gena dark brown metallic; lower frons bluish green metalic, with engraved weak reticulation, partly smooth; antennal scrobes join frontal suture separately; upper frons with very weak reticulation.</p><p>Mesoscutum with midlobe golden purplish and sidelobes green metallic (<xref ref-type="fig" rid="F19">Fig. 143</xref>). Scutellum golden purple with posterior margin green metallic (<xref ref-type="fig" rid="F19">Fig. 143</xref>). Dorsellum convex with weak sculpture (<xref ref-type="fig" rid="F20">Fig. 150</xref>), 0.5× as long as wide, and 0.4× as long as length of median propodeum. Entire lateral mesosoma dark brown metallic. Propodeum golden green with median part purplish (<xref ref-type="fig" rid="F19">Fig. 143</xref>). Legs with coxae yellowish brown with base infuscate, femora pale brown to dark brown; tibiae yellowish brown; tarsi yellowish brown with apical tarsomere dark brown. Forewing with admarginal setae 7–9, arising from marginal vein and from membrane just behind marginal vein; postmarginal vein 1.5× as long as stigmal vein.</p><p>Petiole dark brown. Gaster dark brown metallic, 1.1× as long as length of mesosoma. Phallobase and aedeagus as in <xref ref-type="fig" rid="F69">Fig. 486</xref>.</p><fig id="F19" position="float" orientation="portrait"><label>Figures 138–145.</label><caption><p><italic><tp:taxon-name>Omphale brevis</tp:taxon-name></italic>: <bold>138</bold> habitus in lateral view, female, length of specimen 1.3 mm <bold>139</bold> habitus in dorsal view, female <bold>140</bold> head in frontal view, female <bold>141</bold> thoracic dorsum, female <bold>142</bold> head in frontal view, male <bold>143</bold> thoracic dorsum, male <bold>144</bold> transparent wings, female <bold>145</bold> wing interference patterns, female.</p></caption><graphic xmlns:xlink="http://www.w3.org/1999/xlink" xlink:href="ZooKeys-232-001-g019.jpg" position="float" orientation="portrait" xlink:type="simple"/></fig><fig id="F20" position="float" orientation="portrait"><label>Figures 146–153.</label><caption><p><italic><tp:taxon-name>Omphale brevis</tp:taxon-name></italic>: <bold>146</bold> thoracic dorsum, female <bold>147</bold> antenna, female <bold>148</bold> head in frontal view, female <bold>149</bold> vertex, female <bold>150</bold> thoracic dorsum, male <bold>151</bold> antenna, male <bold>152</bold> head in frontal view, male <bold>153</bold> vertex, male.</p></caption><graphic xmlns:xlink="http://www.w3.org/1999/xlink" xlink:href="ZooKeys-232-001-g020.jpg" position="float" orientation="portrait" xlink:type="simple"/></fig></tp:treatment-sec><tp:treatment-sec sec-type="Hosts"><title>Hosts.</title><p><italic><tp:taxon-name>Cystiphora taraxaci</tp:taxon-name></italic> (<tp:taxon-name>Diptera</tp:taxon-name>: <tp:taxon-name>Cecidomyiidae</tp:taxon-name>) (<xref ref-type="bibr" rid="B24">Gijswijt 1976</xref>), <italic><tp:taxon-name>Cystiphora sonchi</tp:taxon-name></italic> on <italic><tp:taxon-name>Sonchus palustris</tp:taxon-name></italic> (<xref ref-type="bibr" rid="B76">Vidal 1993</xref>); <italic><tp:taxon-name>Cystiphora sanguinea</tp:taxon-name></italic> on <italic><tp:taxon-name>Hieracium sabaudum</tp:taxon-name></italic> (<xref ref-type="bibr" rid="B2">Askew 2003</xref>).</p></tp:treatment-sec><tp:treatment-sec sec-type="Distribution"><title>Distribution.</title><p>Germany (<xref ref-type="bibr" rid="B24">Gijswijt 1976</xref>), Netherlands (<xref ref-type="bibr" rid="B24">Gijswijt 1976</xref>), Romania (<bold>new record</bold>), Sweden (<xref ref-type="bibr" rid="B43">Hedqvist 2003</xref>), United Kingdom (<xref ref-type="bibr" rid="B30">Graham 1963</xref>) (<xref ref-type="fig" rid="F73">Fig. 511</xref>).</p></tp:treatment-sec><tp:treatment-sec><!--Section generated to contain objects referenced in tp:taxon-treatment.--><fig id="F69" position="float" orientation="portrait"><label>Figures 484–489.</label><caption><p>Male genitalia (phallobase and aedeagus) <italic><tp:taxon-name>Omphale</tp:taxon-name></italic> spp.: <bold>484</bold> <italic><tp:taxon-name>Omphale salicis</tp:taxon-name></italic>, length of phallobase 0.27 mm <bold>485</bold> <italic><tp:taxon-name>Omphale theana</tp:taxon-name></italic>, length of phallobase 0.26 mm <bold>486</bold> <italic><tp:taxon-name>Omphale brevis</tp:taxon-name></italic>, length of phallobase 0.17 mm <bold>487</bold> <italic><tp:taxon-name>Omphale clymene</tp:taxon-name></italic>, length of phallobase 0.20 mm <bold>488</bold> <italic><tp:taxon-name>Omphale euphorbiae</tp:taxon-name></italic>, length of phallobase 0.21 mm <bold>489</bold> <italic><tp:taxon-name>Omphale incognita</tp:taxon-name></italic>, length of phallobase 0.27 mm.</p></caption><graphic xmlns:xlink="http://www.w3.org/1999/xlink" xlink:href="ZooKeys-232-001-g069.jpg" position="float" orientation="portrait" xlink:type="simple"/></fig><fig id="F73" position="float" orientation="portrait"><label>Figures 502–517.</label><caption><p><italic><tp:taxon-name>Omphale</tp:taxon-name></italic> spp. distribution in Europe: <bold>502</bold> <italic><tp:taxon-name>Omphale admirabilis</tp:taxon-name></italic> <bold>503</bold> <italic><tp:taxon-name>Omphale breviventris</tp:taxon-name></italic> <bold>504</bold> <italic><tp:taxon-name>Omphale telephe</tp:taxon-name></italic> <bold>505</bold> <italic><tp:taxon-name>Omphale versicolor</tp:taxon-name></italic> <bold>506</bold> <italic><tp:taxon-name>Omphale acuminata</tp:taxon-name></italic> <bold>507</bold> <italic><tp:taxon-name>Omphale chryseis</tp:taxon-name></italic> <bold>508</bold> <italic><tp:taxon-name>Omphale cornula</tp:taxon-name></italic> <bold>509</bold> <italic><tp:taxon-name>Omphale salicis</tp:taxon-name></italic> <bold>510</bold> <italic><tp:taxon-name>Omphale theana</tp:taxon-name></italic> <bold>511</bold> <italic><tp:taxon-name>Omphale brevis</tp:taxon-name></italic> <bold>512</bold> <italic><tp:taxon-name>Omphale clymene</tp:taxon-name></italic> <bold>513</bold> <italic><tp:taxon-name>Omphale euphorbiae</tp:taxon-name></italic> <bold>514</bold> <italic><tp:taxon-name>Omphale incognita</tp:taxon-name></italic> <bold>515</bold> <italic><tp:taxon-name>Omphale lydia</tp:taxon-name></italic> <bold>516</bold> <italic><tp:taxon-name>Omphale matrana</tp:taxon-name></italic> <bold>517</bold> <italic><tp:taxon-name>Omphale nitens</tp:taxon-name></italic>.</p></caption><graphic xmlns:xlink="http://www.w3.org/1999/xlink" xlink:href="ZooKeys-232-001-g073.jpg" position="float" orientation="portrait" xlink:type="simple"/></fig></tp:treatment-sec><ref-list><ref id="B24"><mixed-citation xmlns:xlink="http://www.w3.org/1999/xlink" xlink:type="simple"><person-group><name name-style="western"><surname>Gijswijt</surname><given-names>MJ</given-names></name></person-group> (<year>1976</year>)<article-title> Notes on biology and distribution of the genus <italic>Omphale</italic> Haliday, 1833, with descriptions of two new species (Insecta, Hymenoptera, Eulophidae).</article-title><source>Bulletin, Zoologisch Museum, Universiteit van Amsterdam </source><volume>5</volume>: <fpage>77</fpage>-<lpage>84</lpage>.</mixed-citation></ref><ref id="B76"><mixed-citation xmlns:xlink="http://www.w3.org/1999/xlink" xlink:type="simple"><person-group><name name-style="western"><surname>Vidal</surname><given-names>S</given-names></name></person-group><role>(Ed)</role> (<year>1993</year>)<article-title> Determination list of entomophagous insects. No 12. Bulletin.</article-title><source>Section Regionale Ouest Palaearctique, Organisation Internationale de Lutte Biologique </source><volume>16</volume> (<issue>3</issue>): <fpage>1</fpage>-<lpage>56</lpage>.</mixed-citation></ref><ref id="B2"><mixed-citation xmlns:xlink="http://www.w3.org/1999/xlink" xlink:type="simple"><person-group><name name-style="western"><surname>Askew</surname><given-names>RR</given-names></name></person-group> (<year>2003</year>)<article-title> Observations on some British <italic>Omphale</italic> Haliday (Hym., Eulophidae) with descriptions of two new species.</article-title><source>Entomologists Monthly Magazine </source><volume>139</volume>: <fpage>29</fpage>-<lpage>37</lpage>.</mixed-citation></ref><ref id="B43"><mixed-citation xmlns:xlink="http://www.w3.org/1999/xlink" xlink:type="simple"><person-group><name name-style="western"><surname>Hedqvist</surname><given-names>KJ</given-names></name></person-group> (<year>2003</year>)<article-title> Katalog över svenska Chalcidoidea.</article-title><source>Entomologisk Tidskrift </source><volume>124</volume>: <fpage>73</fpage>-<lpage>133</lpage>.</mixed-citation></ref><ref id="B30"><mixed-citation xmlns:xlink="http://www.w3.org/1999/xlink" xlink:type="simple"><person-group><name name-style="western"><surname>Graham</surname><given-names>MWRdeV</given-names></name></person-group> (<year>1963</year>)<article-title> Additions and corrections to the British list of Eulophidae (Hym., Chalcidoidea), with descriptions of some new species.</article-title><source>Transactions of the Society for British Entomology </source><volume>15</volume>: <fpage>167</fpage>-<lpage>275</lpage>.</mixed-citation></ref></ref-list></tp:taxon-treatment>
