# Supplementary material for: Revision of the European species of Omphale Haliday (Hymenoptera, Chalcidoidea, Eulophidae)
Source: Zookeys. 2012 Oct 25;(232):1–157. doi: 10.3897/zookeys.232.3625 (PMC3494065; doi:10.3897/zookeys.232.3625)
Supplement: XML Treatment for Omphale clymene [file zookeys.232.3625-treatment12.xml]

<!DOCTYPE tp:taxon-treatment
  PUBLIC "-//TaxonX//DTD Taxonomic Treatment Publishing DTD v0 20100105//EN" "tax-treatment-NSO.dtd">
<tp:taxon-treatment xmlns:tp="http://www.plazi.org/taxpub"><tp:treatment-meta><mixed-citation publication-type="journal"><person-group><name><surname>Hansson</surname><given-names>Christer</given-names></name><name><surname>Shevtsova</surname><given-names>Ekaterina</given-names></name></person-group><article-title>Revision of the European species of 
                    <italic>Omphale</italic> Haliday (Hymenoptera, Chalcidoidea, Eulophidae)
                </article-title><source>Zookeys</source><day>25</day><month>10</month><year>2012</year><volume>2012</volume><issue>232</issue><fpage>1</fpage><lpage>157</lpage><pub-id pub-id-type="doi">10.3897/zookeys.232.3625</pub-id></mixed-citation></tp:treatment-meta><tp:nomenclature><tp:taxon-name>
                                <tp:taxon-name-part taxon-name-part-type="genus">Omphale</tp:taxon-name-part>
                                <tp:taxon-name-part taxon-name-part-type="species">clymene</tp:taxon-name-part>
                            <object-id xmlns:xlink="http://www.w3.org/1999/xlink" xlink:type="simple">http://species-id.net/wiki/Omphale_clymene</object-id>
								</tp:taxon-name><tp:taxon-authority>(Walker)</tp:taxon-authority><xref ref-type="fig" rid="F21">Figures 154</xref><xref ref-type="fig" rid="F22">–168</xref><xref ref-type="fig" rid="F69">487</xref><xref ref-type="fig" rid="F73">512</xref><tp:nomenclature-citation-list><tp:nomenclature-citation><tp:taxon-name>Entedon clymene</tp:taxon-name><comment> Walker, 1839:91. Lectotype female in BMNH, examined.</comment></tp:nomenclature-citation><tp:nomenclature-citation><tp:taxon-name>Omphale clymene</tp:taxon-name><comment> (Walker), <xref ref-type="bibr" rid="B29">Graham (1959)</xref>.</comment></tp:nomenclature-citation><tp:nomenclature-citation><tp:taxon-name>Omphale clymene</tp:taxon-name><comment> (Walker), <xref ref-type="bibr" rid="B30">Graham (1963)</xref>.</comment></tp:nomenclature-citation></tp:nomenclature-citation-list></tp:nomenclature><tp:treatment-sec sec-type="Material"><title>Material.</title><p><bold>Type material.</bold> Lectotype female, type no. 5.2037 in BMNH. <bold>Additional material.</bold> 134♀ 4♂: Denmark 1♀ (LUZM), France 8♀ (BMNH, RMNH), Germany 1♀ (RMNH), Hungary 54♀ (BMNH, CH), Netherlands 5♀ (RMNH), Slovenia 1♀ (RMNH), Sweden 38♀ 4♂ (CH), United Kingdom 26♀ (BMNH).</p></tp:treatment-sec><tp:treatment-sec sec-type="Diagnosis"><title>Diagnosis.</title><p>Forewing speculum open below (<xref ref-type="fig" rid="F21">Fig. 159</xref>), postmarginal vein 1.8-2.0× as long as stigmal vein, with 3–6 admarginal setae; female antenna with first flagellomere slightly enlarged and distinctly wider than second flagellomere (<xref ref-type="fig" rid="F22">Fig. 162</xref>), flagellomeres 1–4 with a set of long setae attached at base and reaching beyond apex of flagellomere attached to; male antenna with flagellomeres with verticillate setae (<xref ref-type="fig" rid="F22">Fig. 166</xref>); coxae yellowish brown (<xref ref-type="fig" rid="F21">Fig. 154</xref>); forewing with row of admarginal setae with all, or most, from ventral marginal vein and with radial cell (usually) bare (<xref ref-type="fig" rid="F21">Fig. 159</xref>). Male <!--PageBreak--><!--PageBreak-->genitalia: phallobase (<xref ref-type="fig" rid="F69">Fig. 487</xref>) with volsellar setae on long extensions and with apex of setae 0.2× the length of setae from apex of phallobase, digitus triangular and as long as wide; aedeagus short and stout (<xref ref-type="fig" rid="F69">Fig. 487</xref>), with penis valves 1.8× as long as wide.</p></tp:treatment-sec><tp:treatment-sec sec-type="Description"><title>Description.</title><p><italic>Female</italic>. Length of body 1.1–1.6 mm. Antenna with scape yellowish brown with dorso-apical ⅓ dark brown; pedicel and flagellum dark brown; pedicel + flagellum 1.8× as long as distance between eyes; first flagellomere 1.0× as long and 1.3× as wide as second flagellomere (<xref ref-type="fig" rid="F22">Fig. 162</xref>); flagellomeres 1–4 with scattered short setae and ventrally with a set of long setae attached at base and reaching beyond apex of flagellomere attached to; longitudinal sensilla on flagellomeres as long as flagellomere attached to; clava 2-segmented. Face dark brown with golden tinges (<xref ref-type="fig" rid="F21">Fig. 157</xref>), strigose (<xref ref-type="fig" rid="F22">Fig. 163</xref>); clypeus dark brown with green metallic tinges, smooth, semicircular to trapezoid, 2.0× as wide as high; gena dark brown with golden tinges; lower frons golden with green metallic tinges or spots, purple metallic, or bluish green metallic, with raised weak reticulation; interscrobal area smooth; antennal scrobes join frontal suture separately; frontal suture V-shaped; upper frons golden red with very weak reticulation, shiny; vertex golden with green tinges to purple metallic, smooth outside ocellar triangle, with very weak reticulation inside triangle (<xref ref-type="fig" rid="F22">Fig. 164</xref>). Occipital margin rounded (<xref ref-type="fig" rid="F22">Fig. 164</xref>).</p><p>Mesoscutum golden green, bronze (<xref ref-type="fig" rid="F21">Fig. 155</xref>), or blue metallic, with engraved reticulation (<xref ref-type="fig" rid="F22">Fig. 161</xref>), midlobe with two pairs of setae; notauli as indistinct impressions in posterior ½. Scutellum black with green metallic tinges, golden, bronze (<xref ref-type="fig" rid="F21">Fig. 155</xref>), or blue metallic, with engraved reticulation (<xref ref-type="fig" rid="F22">Fig. 161</xref>); 1.2× as long as wide, with anterior margin smoothly curved forwards. Axillae black with green metallic tinges or bronze (<xref ref-type="fig" rid="F21">Fig. 155</xref>). Dorsellum black with golden and green metallic tinges (<xref ref-type="fig" rid="F21">Fig. 155</xref>), smooth and flat (<xref ref-type="fig" rid="F22">Fig. 161</xref>), with posterior margin raised, 0.3× as long as wide, and 0.5× as long as length of median propodeum. Lateral pronotum green metallic (<xref ref-type="fig" rid="F21">Fig. 154</xref>); propleuron dark brown with metallic tinges; prepectus black metallic; acropleuron dark brown; mesepisternum dark brown with metallic tinges; mesepimeron dark brown metallic; transepimeral sulcus distinctly curved. Propodeum golden with green and purple metallic tinges (<xref ref-type="fig" rid="F21">Fig. 155</xref>), or blue metallic, smooth (<xref ref-type="fig" rid="F21">Fig. 161</xref>); propodeal callus with two setae. Coxae yellowish brown (<xref ref-type="fig" rid="F21">Fig. 154</xref>), fore- and hind coxa with base dark brown; femora, tibiae and tarsi yellow; midleg with first tarsomere 0.3× as long as length of tarsus. Forewing transparent, veins yellowish brown and setae dark brown (<xref ref-type="fig" rid="F21">Fig. 159</xref>); speculum open; admarginal setae 3–5, arising from marginal vein and from membrane just below vein; radial cell bare; postmarginal vein 1.8–2.0× as long as stigmal vein; stigmal vein long and slender. Hind wing transparent, apex rounded (<xref ref-type="fig" rid="F21">Fig. 159</xref>). Forewing WIP (<xref ref-type="fig" rid="F21">Fig. 160</xref>) with apical ½ magenta, basal ½ predominantly blue, border between apical and basal parts a mix of magenta and blue, basal ½ with a small ovate magenta spot just behind marginal vein and just before stigmal vein.</p><p>Petiole yellow to yellowish brown. Gaster with first tergite green metallic, remaining tergites dark brown with golden, purple and green metallic tinges, smooth, elongate and 1.4–1.5× as long as length of mesosoma; 7<sup>th</sup> tergite 0.09× as long as length of gaster<!--PageBreak-->.</p><p><italic>Male</italic>. Length of body 1.1–1.2 mm. Features as in female except as follows. Antenna with scape with outer surface yellowish white, inner surface dark brown with green and blue metallic tinges, with dorsal edge dark brown; pedicel + flagellum 2.4× as long as distance between eyes; flagellomeres 1–4 with verticillate setae (<xref ref-type="fig" rid="F22">Fig. 166</xref>); clava 1-segmented. Face bluish purple metallic (<xref ref-type="fig" rid="F21">Fig. 158</xref>); clypeus bluish purple metallic or bluish green metallic, rectangular (<xref ref-type="fig" rid="F22">Fig. 167</xref>), 1.8× as wide as high; gena golden red; lower frons blue metallic, with raised reticulation; interscrobal area with weak reticulation; upper frons bluish green metallic, smooth; vertex inside ocellar triangle purple metallic, outside triangle golden green.</p><p><!--PageBreak-->Mesoscutum bluish green metallic (<xref ref-type="fig" rid="F21">Fig. 156</xref>), with engraved reticulation (<xref ref-type="fig" rid="F22">Fig. 165</xref>). Scutellum green metallic with blue metallic tinges (<xref ref-type="fig" rid="F21">Fig. 156</xref>), with engraved reticulation (<xref ref-type="fig" rid="F22">Fig. 165</xref>); 1.1× as long as wide. Axillae golden green (<xref ref-type="fig" rid="F21">Fig. 156</xref>). Dorsellum blue metallic (<xref ref-type="fig" rid="F21">Fig. 156</xref>). Lateral pronotum golden; propleuron blue metallic; upper mesepimeron purple metallic; lower mesepimeron dark brown metallic. Propodeum bluish green metallic (<xref ref-type="fig" rid="F21">Fig. 156</xref>). Legs with coxae yellowish brown to pale brown with base dark brown; femora pale brown; tibiae and tarsi yellowish brown. Forewing tran-sparent, veins yellowish brown and setae dark brown; admarginal setae 5–6; postmarginal vein 2.0× as long as stigmal vein.</p><p>Petiole dark brown. Gaster with first tergite bluish green metallic, remaining tergites black with golden and green metallic tinges, smooth, 1.3–1.4× as long as length of mesosoma. Phallobase and aedeagus as in <xref ref-type="fig" rid="F69">Fig. 487</xref>.</p><fig id="F21" position="float" orientation="portrait"><label>Figures 154–160.</label><caption><p><italic><tp:taxon-name>Omphale clymene</tp:taxon-name></italic>: <bold>154</bold> habitus in lateral view, female, length of specimen 1.4 mm <bold>155</bold> thoracic dorsum, female <bold>156</bold> thoracic dorsum, male <bold>157</bold> head in frontal view, female <bold>158</bold> head in frontal view, male <bold>159</bold> transparent wings, female <bold>160</bold> wing interference patterns, female.</p></caption><graphic xmlns:xlink="http://www.w3.org/1999/xlink" xlink:href="ZooKeys-232-001-g021.jpg" position="float" orientation="portrait" xlink:type="simple"/></fig><fig id="F22" position="float" orientation="portrait"><label>Figures 161–168.</label><caption><p><italic><tp:taxon-name>Omphale clymene</tp:taxon-name></italic>: <bold>161</bold> thoracic dorsum, female <bold>162</bold> antenna, female <bold>163</bold> head in frontal view, female <bold>164</bold> vertex, female <bold>165</bold> thoracic dorsum, male <bold>166</bold> antenna, male <bold>167</bold> head in frontal view, male <bold>168</bold> vertex, male.</p></caption><graphic xmlns:xlink="http://www.w3.org/1999/xlink" xlink:href="ZooKeys-232-001-g022.jpg" position="float" orientation="portrait" xlink:type="simple"/></fig></tp:treatment-sec><tp:treatment-sec sec-type="Host"><title>Host.</title><p><italic><tp:taxon-name>Dasineura pyri</tp:taxon-name></italic> (<tp:taxon-name>Diptera</tp:taxon-name>: <tp:taxon-name>Cecidomyiidae</tp:taxon-name>) (<bold>new record</bold>).</p></tp:treatment-sec><tp:treatment-sec sec-type="Distribution"><title>Distribution.</title><p>Czech Republic (<xref ref-type="bibr" rid="B9">Bouček and Askew 1968</xref>), Denmark (<bold>new record</bold>), France (<bold>new record</bold>), Germany (<xref ref-type="bibr" rid="B9">Bouček and Askew 1968</xref>), Hungary (<bold>new record</bold>), Netherlands (<xref ref-type="bibr" rid="B24">Gijswijt 1976</xref>), Russia (<xref ref-type="bibr" rid="B83">Yefremova 2002</xref>), Slovenia (<bold>new record</bold>), Sweden (<xref ref-type="bibr" rid="B37">Hansson 1991</xref>), United Kingdom (<xref ref-type="bibr" rid="B79">Walker 1839</xref>) (<xref ref-type="fig" rid="F73">Fig. 512</xref>).</p></tp:treatment-sec><tp:treatment-sec><!--Section generated to contain objects referenced in tp:taxon-treatment.--><fig id="F69" position="float" orientation="portrait"><label>Figures 484–489.</label><caption><p>Male genitalia (phallobase and aedeagus) <italic><tp:taxon-name>Omphale</tp:taxon-name></italic> spp.: <bold>484</bold> <italic><tp:taxon-name>Omphale salicis</tp:taxon-name></italic>, length of phallobase 0.27 mm <bold>485</bold> <italic><tp:taxon-name>Omphale theana</tp:taxon-name></italic>, length of phallobase 0.26 mm <bold>486</bold> <italic><tp:taxon-name>Omphale brevis</tp:taxon-name></italic>, length of phallobase 0.17 mm <bold>487</bold> <italic><tp:taxon-name>Omphale clymene</tp:taxon-name></italic>, length of phallobase 0.20 mm <bold>488</bold> <italic><tp:taxon-name>Omphale euphorbiae</tp:taxon-name></italic>, length of phallobase 0.21 mm <bold>489</bold> <italic><tp:taxon-name>Omphale incognita</tp:taxon-name></italic>, length of phallobase 0.27 mm.</p></caption><graphic xmlns:xlink="http://www.w3.org/1999/xlink" xlink:href="ZooKeys-232-001-g069.jpg" position="float" orientation="portrait" xlink:type="simple"/></fig><fig id="F73" position="float" orientation="portrait"><label>Figures 502–517.</label><caption><p><italic><tp:taxon-name>Omphale</tp:taxon-name></italic> spp. distribution in Europe: <bold>502</bold> <italic><tp:taxon-name>Omphale admirabilis</tp:taxon-name></italic> <bold>503</bold> <italic><tp:taxon-name>Omphale breviventris</tp:taxon-name></italic> <bold>504</bold> <italic><tp:taxon-name>Omphale telephe</tp:taxon-name></italic> <bold>505</bold> <italic><tp:taxon-name>Omphale versicolor</tp:taxon-name></italic> <bold>506</bold> <italic><tp:taxon-name>Omphale acuminata</tp:taxon-name></italic> <bold>507</bold> <italic><tp:taxon-name>Omphale chryseis</tp:taxon-name></italic> <bold>508</bold> <italic><tp:taxon-name>Omphale cornula</tp:taxon-name></italic> <bold>509</bold> <italic><tp:taxon-name>Omphale salicis</tp:taxon-name></italic> <bold>510</bold> <italic><tp:taxon-name>Omphale theana</tp:taxon-name></italic> <bold>511</bold> <italic><tp:taxon-name>Omphale brevis</tp:taxon-name></italic> <bold>512</bold> <italic><tp:taxon-name>Omphale clymene</tp:taxon-name></italic> <bold>513</bold> <italic><tp:taxon-name>Omphale euphorbiae</tp:taxon-name></italic> <bold>514</bold> <italic><tp:taxon-name>Omphale incognita</tp:taxon-name></italic> <bold>515</bold> <italic><tp:taxon-name>Omphale lydia</tp:taxon-name></italic> <bold>516</bold> <italic><tp:taxon-name>Omphale matrana</tp:taxon-name></italic> <bold>517</bold> <italic><tp:taxon-name>Omphale nitens</tp:taxon-name></italic>.</p></caption><graphic xmlns:xlink="http://www.w3.org/1999/xlink" xlink:href="ZooKeys-232-001-g073.jpg" position="float" orientation="portrait" xlink:type="simple"/></fig></tp:treatment-sec><ref-list><ref id="B29"><mixed-citation xmlns:xlink="http://www.w3.org/1999/xlink" xlink:type="simple"><person-group><name name-style="western"><surname>Graham</surname><given-names>MWRdeV</given-names></name></person-group> (<year>1959</year>)<article-title> Keys to the British genera and species of Elachertinae, Eulophinae and Euderinae (Hym., Chalcidoidea).</article-title><source>Transactions of the Society for British Entomology </source><volume>13</volume>: <fpage>169</fpage>-<lpage>204</lpage>.</mixed-citation></ref><ref id="B30"><mixed-citation xmlns:xlink="http://www.w3.org/1999/xlink" xlink:type="simple"><person-group><name name-style="western"><surname>Graham</surname><given-names>MWRdeV</given-names></name></person-group> (<year>1963</year>)<article-title> Additions and corrections to the British list of Eulophidae (Hym., Chalcidoidea), with descriptions of some new species.</article-title><source>Transactions of the Society for British Entomology </source><volume>15</volume>: <fpage>167</fpage>-<lpage>275</lpage>.</mixed-citation></ref><ref id="B9"><mixed-citation xmlns:xlink="http://www.w3.org/1999/xlink" xlink:type="simple"><person-group><name name-style="western"><surname>Bouček</surname><given-names>Z</given-names></name><name name-style="western"><surname>Askew</surname><given-names>RR</given-names></name></person-group> (<year>1968</year>)<source> Palearctic Eulophidae, excl.</source><publisher-name>Tetrastichinae. Index of Entomophagous insects. Le Francois</publisher-name>, <publisher-loc>Paris</publisher-loc>, <lpage>254</lpage> pp.</mixed-citation></ref><ref id="B24"><mixed-citation xmlns:xlink="http://www.w3.org/1999/xlink" xlink:type="simple"><person-group><name name-style="western"><surname>Gijswijt</surname><given-names>MJ</given-names></name></person-group> (<year>1976</year>)<article-title> Notes on biology and distribution of the genus <italic>Omphale</italic> Haliday, 1833, with descriptions of two new species (Insecta, Hymenoptera, Eulophidae).</article-title><source>Bulletin, Zoologisch Museum, Universiteit van Amsterdam </source><volume>5</volume>: <fpage>77</fpage>-<lpage>84</lpage>.</mixed-citation></ref><ref id="B83"><mixed-citation xmlns:xlink="http://www.w3.org/1999/xlink" xlink:type="simple"><person-group><name name-style="western"><surname>Yefremova</surname><given-names>ZA</given-names></name></person-group> (<year>2002</year>)<article-title> Catalogue of the Eulophidae (Hymenoptera: Chalcidoidea) of Russia. Linzer biol.Beitr.</article-title><volume>34</volume>: <fpage>563</fpage>-<lpage>618</lpage>.</mixed-citation></ref><ref id="B37"><mixed-citation xmlns:xlink="http://www.w3.org/1999/xlink" xlink:type="simple"><person-group><name name-style="western"><surname>Hansson</surname><given-names>C</given-names></name></person-group> (<year>1991</year>)<article-title> A catalogue of the Chalcidoidea (Hymenoptera) described by C.G. Thomson, with a checklist of Swedish species.</article-title><source>Entomologica Scandinavica Supplement </source><volume>38</volume>: <fpage>1</fpage>-<lpage>70</lpage>.</mixed-citation></ref><ref id="B79"><mixed-citation xmlns:xlink="http://www.w3.org/1999/xlink" xlink:type="simple"><person-group><name name-style="western"><surname>Walker</surname><given-names>F</given-names></name></person-group> (<year>1839</year>)<source> Monographia Chalciditum I., London, 330 pp.</source></mixed-citation></ref></ref-list></tp:taxon-treatment>
