# Supplementary material for: Revision of the European species of Omphale Haliday (Hymenoptera, Chalcidoidea, Eulophidae)
Source: Zookeys. 2012 Oct 25;(232):1–157. doi: 10.3897/zookeys.232.3625 (PMC3494065; doi:10.3897/zookeys.232.3625)
Supplement: XML Treatment for Omphale euphorbiae [file zookeys.232.3625-treatment13.xml]

<!DOCTYPE tp:taxon-treatment
  PUBLIC "-//TaxonX//DTD Taxonomic Treatment Publishing DTD v0 20100105//EN" "tax-treatment-NSO.dtd">
<tp:taxon-treatment xmlns:tp="http://www.plazi.org/taxpub"><tp:treatment-meta><mixed-citation publication-type="journal"><person-group><name><surname>Hansson</surname><given-names>Christer</given-names></name><name><surname>Shevtsova</surname><given-names>Ekaterina</given-names></name></person-group><article-title>Revision of the European species of 
                    <italic>Omphale</italic> Haliday (Hymenoptera, Chalcidoidea, Eulophidae)
                </article-title><source>Zookeys</source><day>25</day><month>10</month><year>2012</year><volume>2012</volume><issue>232</issue><fpage>1</fpage><lpage>157</lpage><pub-id pub-id-type="doi">10.3897/zookeys.232.3625</pub-id></mixed-citation></tp:treatment-meta><tp:nomenclature><tp:taxon-name>
                                <tp:taxon-name-part taxon-name-part-type="genus">Omphale</tp:taxon-name-part>
                                <tp:taxon-name-part taxon-name-part-type="species">euphorbiae</tp:taxon-name-part>
                            <object-id xmlns:xlink="http://www.w3.org/1999/xlink" xlink:type="simple">urn:lsid:zoobank.org:act:04CDB046-5B13-4393-841D-EE11A50A25A9</object-id>
								<object-id xmlns:xlink="http://www.w3.org/1999/xlink" xlink:type="simple">http://species-id.net/wiki/Omphale_euphorbiae</object-id>
								</tp:taxon-name><tp:taxon-status xmlns:xlink="http://www.w3.org/1999/xlink" xlink:type="simple">sp. n.</tp:taxon-status><xref ref-type="fig" rid="F23">Figures 169</xref><xref ref-type="fig" rid="F24">–182</xref><xref ref-type="fig" rid="F69">488</xref><xref ref-type="fig" rid="F73">513</xref></tp:nomenclature><tp:treatment-sec sec-type="Material"><title>Material.</title><p><bold>Holotype</bold> NETHERLANDS: female (RMNH), glued to a card, labelled: “Wessum, 5.vii.1972, H.J. Vlug, ex Bayeria capitigena on Euphorbia esula”. <bold>Paratypes</bold>. 13♀ 11♂: CZECH REPUBLIC: 2♀ “Moravia, 12 km E Boskovice, 11.vi.1996, M.J. Gijswijt” (RMNH). FRANCE: 2♀ “Dept Aisne, Cerny, xerobrometum, 2.vii.1971, M.J. Gijswijt” (RMNH); 1♂ “Dept Aisne, Cerny en Laon, Mont de Fer, 6.vii.1983, M.J. Gijswijt” (RMNH); 1♀ “Hautes Alpes, Arvieux, 8.vii.1990, Brunissard, 1750-1900m, G. Delvare” (RMNH). GREECE: 1♀ “Thesprotias, 6 km SW Igoumenitsa, 13.iv.1998, M.J. Gijswijt” (RMNH); 1♀ “Peloponnesos, Lakonia, Parori, 5 km E Sparti, 3.v.1989, M.J. Gijswijt” (RMNH). NETHERLANDS: 4♀ 2♂ with same label data as holotype (RMNH); 1♀ 7♂ “Wessum, 28.vi.1972, H.J. Vlug, gal Bayeria capitigena on Euphorbia esula, coll. 22.vii.1971” (BMNH, RMNH). SWEDEN: 1♀ “Skåne, Degeberga, 9.vii.1938” (BMNH). UNITED KINGDOM: 1♂ “England, Cambs, Woodwalton fen, 19.vii-28.viii.1978, J.S. Noyes” (BMNH).</p></tp:treatment-sec><tp:treatment-sec sec-type="Diagnosis"><title>Diagnosis.</title><p>Thoracic dorsum golden green or metallic bluish green (<xref ref-type="fig" rid="F23">Figs 170, 171</xref>); coxae golden green and femora dark brown metallic (<xref ref-type="fig" rid="F23">Fig. 169</xref>); female gaster elongate, 1.6–1.9× as long as length of mesosoma (<xref ref-type="fig" rid="F23">Fig. 169</xref>); propodeum with very weak reticulation (<xref ref-type="fig" rid="F24">Fig. 176</xref>). Similar to <italic><tp:taxon-name>Omphale phruron</tp:taxon-name></italic> but female flagellomeres 2–4 ventrally with two sets of setae (<xref ref-type="fig" rid="F24">Fig. 177</xref>), both sexes with thoracic dorsum bright golden green or bluish green; more (9–12) admarginal setae; female gaster longer,<!--PageBreak--> 1.6–1.9× as long as mesosoma. Male genitalia: phallobase (<xref ref-type="fig" rid="F69">Fig. 488</xref>) with volsellar setae on short extensions and with apex of setae 1.6× the length of setae from apex of phallobase, digitus 0.7× as long as wide; aedeagus short and stout (<xref ref-type="fig" rid="F69">Fig. 488</xref>), with penis valves 1.5× as long as wide.</p></tp:treatment-sec><tp:treatment-sec sec-type="Description"><title>Description.</title><p><italic>Female</italic>. Length of body 1.4–2.0 mm. Antenna with scape dark brown with base yellowish brown, pedicel and flagellum dark brown; pedicel + flagellum 1.8× as long as distance between eyes; first flagellomere 1.1× as long and 1.2× as wide as second flagellomere (<xref ref-type="fig" rid="F24">Fig. 177</xref>); flagellomeres 2–4 ventrally with two sets of setae, one attached subbasally and one subapically; clava 2-segmented. Face golden red, reticulate (<xref ref-type="fig" rid="F24">Fig. 178</xref>); clypeus golden green (<xref ref-type="fig" rid="F23">Fig. 172</xref>), smooth, semicircular, 1.9× as wide as high; gena golden purple to golden red; lower frons golden green, with strong reticulation but smooth below toruli; antennal scrobes join on frontal suture; frontal suture V-shaped; upper frons golden red to golden green, with weak reticulation; vertex golden green inside ocellar triangle, golden red outside, with engraved weak reticulation. Occipital margin rounded.</p><p>Mesoscutum golden green (<xref ref-type="fig" rid="F23">Fig. 170</xref>), with engraved reticulation (<xref ref-type="fig" rid="F24">Fig. 176</xref>), midlobe with two pairs of setae; notauli as indistinct impressions in posterior ½. Scutellum golden green (<xref ref-type="fig" rid="F23">Fig. 170</xref>), with engraved reticulation (<xref ref-type="fig" rid="F24">Fig. 176</xref>); 1.0× as long as wide, with anterior margin almost straight. Axillae golden (<xref ref-type="fig" rid="F23">Fig. 170</xref>). Dorsellum golden (<xref ref-type="fig" rid="F23">Fig. 170</xref>), convex with very weak sculpture (<xref ref-type="fig" rid="F24">Fig. 176</xref>), 0.2× as long as wide, and 0.6× as long as length of median propodeum. Entire lateral mesosoma golden green to golden purple (<xref ref-type="fig" rid="F23">Fig. 169</xref>); transepimeral sulcus curved forwards. Propodeum golden green with median part golden red (<xref ref-type="fig" rid="F23">Fig. 170</xref>), with very weak reticulation but smooth medially (<xref ref-type="fig" rid="F24">Fig. 176</xref>); propodeal callus with two setae. Coxae golden green (<xref ref-type="fig" rid="F23">Fig. 169</xref>); femora dark brown metallic; foretibia pale brown, mid- and hind tibiae dark brown; foretarsus dark brown, mid- and hind tarsi with tarsomeres 1–3 yellowish brown and 4 dark brown; midleg with first tarsomere 0.3× as long as length of tarsus. Forewing transparent with slight infuscation just below stigmal vein, veins yellowish brown (<xref ref-type="fig" rid="F23">Fig. 174</xref>), setae dark brown; speculum closed; admarginal setae 9–12, arising from ventral marginal vein and some from membrane just behind marginal vein; radial cell bare, but with setae in posterior part; postmarginal vein 1.1× as long as stigmal vein, stigmal vein slender. Hind wing transparent, apex rounded (<xref ref-type="fig" rid="F23">Fig. 174</xref>). Forewing WIP (<xref ref-type="fig" rid="F23">Fig. 175</xref>) blue with margins along foremargin of wing, basal margin and basal ½ of hind margin magenta.</p><p>Petiole dark brown. Gaster with tergites 1–5 bluish green metallic with posterior margin golden purple, tergite 6 completely bluish green metallic, tergite 7 completely golden purple, elongate and 1.6–1.9× as long as length of mesosoma; 7<sup>th</sup> tergite 0.1× as long as length of gaster.</p><p><italic>Male</italic>. Length of body 1.1–1.4 mm. Features as in female except as follows. Antenna with scape golden green with base yellowish brown, pedicel golden green, flagellum dark brown metallic; pedicel + flagellum 1.6× as long as distance between eyes; flagellomeres 1–4 with verticillate setae and with several scattered setae apical to basal whorl (<xref ref-type="fig" rid="F24">Fig. 180</xref>); clava 1-segmented. Face bluish green metallic (<xref ref-type="fig" rid="F23">Fig. 173</xref>), strigose-reticulate (<xref ref-type="fig" rid="F24">Fig. 181</xref>); clypeus bluish green metallic, smooth, trapezoid, 1.4× as wide as high; gena golden; lower frons golden green, with rather strong reticulation but smooth below toruli; antennal scrobes join frontal suture separately; upper frons golden green; vertex golden green.</p><p>Mesoscutum golden green to bluish green metallic (<xref ref-type="fig" rid="F23">Fig. 171</xref>). Scutellum bluish green metallic (<xref ref-type="fig" rid="F23">Fig. 171</xref>); 1.1× as long as wide. Axillae golden green (<xref ref-type="fig" rid="F23">Fig. 171</xref>). Dorsellum bluish green metallic (<xref ref-type="fig" rid="F23">Fig. 171</xref>), convex and smooth (<xref ref-type="fig" rid="F24">Fig. 179</xref>), 0.3× as long as wide, and<!--PageBreak--> 0.5× as long as length of median propodeum. Propodeum golden green (<xref ref-type="fig" rid="F23">Fig. 171</xref>). Tibiae and tarsi dark brown. Forewing admarginal setae 8–11, arising from marginal vein and from membrane just behind marginal vein; postmarginal vein 1.0× as long as stigmal vein.</p><p>Petiole dark brown. Gaster with first tergite bluish green metallic, remaining tergites dark brown to golden green, 1.0–1.2× as long as length of mesosoma. Phallobase and aedeagus as in <xref ref-type="fig" rid="F69">Fig. 488</xref>.</p><fig id="F23" position="float" orientation="portrait"><label>Figures 169–175.</label><caption><p><italic><tp:taxon-name>Omphale euphorbiae</tp:taxon-name></italic>: <bold>169</bold> habitus in lateral view, female, length of specimen 1.8 mm <bold>170</bold> thoracic dorsum, female <bold>171</bold> thoracic dorsum, male <bold>172</bold> head in frontal view, female <bold>173</bold> head in frontal view, male <bold>174</bold> transparent wings, female <bold>175</bold> wing interference patterns, female.</p></caption><graphic xmlns:xlink="http://www.w3.org/1999/xlink" xlink:href="ZooKeys-232-001-g023.jpg" position="float" orientation="portrait" xlink:type="simple"/></fig><fig id="F24" position="float" orientation="portrait"><label>Figures 176–182.</label><caption><p><italic><tp:taxon-name>Omphale euphorbiae</tp:taxon-name></italic>: <bold>176</bold> thoracic dorsum, female <bold>177</bold> antenna, female <bold>178</bold> head in frontal view, female <bold>179</bold> thoracic dorsum, male <bold>180</bold> antenna, male <bold>181</bold> head in frontal view, male <bold>182</bold> vertex, male.</p></caption><graphic xmlns:xlink="http://www.w3.org/1999/xlink" xlink:href="ZooKeys-232-001-g024.jpg" position="float" orientation="portrait" xlink:type="simple"/></fig></tp:treatment-sec><tp:treatment-sec sec-type="Host"><title>Host.</title><p><italic><tp:taxon-name>Bayeria capitigena</tp:taxon-name></italic> (<tp:taxon-name>Diptera</tp:taxon-name>: <tp:taxon-name>Cecidomyiidae</tp:taxon-name>) on <italic><tp:taxon-name>Euphorbia esula</tp:taxon-name></italic>.</p></tp:treatment-sec><tp:treatment-sec sec-type="Distribution"><title>Distribution.</title><p>Czech Republic, France, Greece, Netherlands, Sweden, United Kingdom, Netherlands (<xref ref-type="fig" rid="F73">Fig. 513</xref>).</p></tp:treatment-sec><tp:treatment-sec sec-type="Etymology"><title>Etymology.</title><p>Name referring to host plant of host.</p></tp:treatment-sec><tp:treatment-sec><!--Section generated to contain objects referenced in tp:taxon-treatment.--><fig id="F69" position="float" orientation="portrait"><label>Figures 484–489.</label><caption><p>Male genitalia (phallobase and aedeagus) <italic><tp:taxon-name>Omphale</tp:taxon-name></italic> spp.: <bold>484</bold> <italic><tp:taxon-name>Omphale salicis</tp:taxon-name></italic>, length of phallobase 0.27 mm <bold>485</bold> <italic><tp:taxon-name>Omphale theana</tp:taxon-name></italic>, length of phallobase 0.26 mm <bold>486</bold> <italic><tp:taxon-name>Omphale brevis</tp:taxon-name></italic>, length of phallobase 0.17 mm <bold>487</bold> <italic><tp:taxon-name>Omphale clymene</tp:taxon-name></italic>, length of phallobase 0.20 mm <bold>488</bold> <italic><tp:taxon-name>Omphale euphorbiae</tp:taxon-name></italic>, length of phallobase 0.21 mm <bold>489</bold> <italic><tp:taxon-name>Omphale incognita</tp:taxon-name></italic>, length of phallobase 0.27 mm.</p></caption><graphic xmlns:xlink="http://www.w3.org/1999/xlink" xlink:href="ZooKeys-232-001-g069.jpg" position="float" orientation="portrait" xlink:type="simple"/></fig><fig id="F73" position="float" orientation="portrait"><label>Figures 502–517.</label><caption><p><italic><tp:taxon-name>Omphale</tp:taxon-name></italic> spp. distribution in Europe: <bold>502</bold> <italic><tp:taxon-name>Omphale admirabilis</tp:taxon-name></italic> <bold>503</bold> <italic><tp:taxon-name>Omphale breviventris</tp:taxon-name></italic> <bold>504</bold> <italic><tp:taxon-name>Omphale telephe</tp:taxon-name></italic> <bold>505</bold> <italic><tp:taxon-name>Omphale versicolor</tp:taxon-name></italic> <bold>506</bold> <italic><tp:taxon-name>Omphale acuminata</tp:taxon-name></italic> <bold>507</bold> <italic><tp:taxon-name>Omphale chryseis</tp:taxon-name></italic> <bold>508</bold> <italic><tp:taxon-name>Omphale cornula</tp:taxon-name></italic> <bold>509</bold> <italic><tp:taxon-name>Omphale salicis</tp:taxon-name></italic> <bold>510</bold> <italic><tp:taxon-name>Omphale theana</tp:taxon-name></italic> <bold>511</bold> <italic><tp:taxon-name>Omphale brevis</tp:taxon-name></italic> <bold>512</bold> <italic><tp:taxon-name>Omphale clymene</tp:taxon-name></italic> <bold>513</bold> <italic><tp:taxon-name>Omphale euphorbiae</tp:taxon-name></italic> <bold>514</bold> <italic><tp:taxon-name>Omphale incognita</tp:taxon-name></italic> <bold>515</bold> <italic><tp:taxon-name>Omphale lydia</tp:taxon-name></italic> <bold>516</bold> <italic><tp:taxon-name>Omphale matrana</tp:taxon-name></italic> <bold>517</bold> <italic><tp:taxon-name>Omphale nitens</tp:taxon-name></italic>.</p></caption><graphic xmlns:xlink="http://www.w3.org/1999/xlink" xlink:href="ZooKeys-232-001-g073.jpg" position="float" orientation="portrait" xlink:type="simple"/></fig></tp:treatment-sec></tp:taxon-treatment>
