# Supplementary material for: Revision of the European species of Omphale Haliday (Hymenoptera, Chalcidoidea, Eulophidae)
Source: Zookeys. 2012 Oct 25;(232):1–157. doi: 10.3897/zookeys.232.3625 (PMC3494065; doi:10.3897/zookeys.232.3625)
Supplement: XML Treatment for Omphale incognita [file zookeys.232.3625-treatment14.xml]

<!DOCTYPE tp:taxon-treatment
  PUBLIC "-//TaxonX//DTD Taxonomic Treatment Publishing DTD v0 20100105//EN" "tax-treatment-NSO.dtd">
<tp:taxon-treatment xmlns:tp="http://www.plazi.org/taxpub"><tp:treatment-meta><mixed-citation publication-type="journal"><person-group><name><surname>Hansson</surname><given-names>Christer</given-names></name><name><surname>Shevtsova</surname><given-names>Ekaterina</given-names></name></person-group><article-title>Revision of the European species of 
                    <italic>Omphale</italic> Haliday (Hymenoptera, Chalcidoidea, Eulophidae)
                </article-title><source>Zookeys</source><day>25</day><month>10</month><year>2012</year><volume>2012</volume><issue>232</issue><fpage>1</fpage><lpage>157</lpage><pub-id pub-id-type="doi">10.3897/zookeys.232.3625</pub-id></mixed-citation></tp:treatment-meta><tp:nomenclature><tp:taxon-name>
                                <tp:taxon-name-part taxon-name-part-type="genus">Omphale</tp:taxon-name-part>
                                <tp:taxon-name-part taxon-name-part-type="species">incognita</tp:taxon-name-part>
                            <object-id xmlns:xlink="http://www.w3.org/1999/xlink" xlink:type="simple">urn:lsid:zoobank.org:act:13DB7447-4BA1-4D10-9A38-EC21A3CB1A2E</object-id>
								<object-id xmlns:xlink="http://www.w3.org/1999/xlink" xlink:type="simple">http://species-id.net/wiki/Omphale_incognita</object-id>
								</tp:taxon-name><tp:taxon-status xmlns:xlink="http://www.w3.org/1999/xlink" xlink:type="simple">sp. n.</tp:taxon-status><xref ref-type="fig" rid="F25">Figures 183</xref><xref ref-type="fig" rid="F26">–197</xref><xref ref-type="fig" rid="F69">489</xref><xref ref-type="fig" rid="F73">514</xref></tp:nomenclature><tp:treatment-sec sec-type="Material"><title>Material.</title><p><bold>Holotype</bold> female (BMNH), glued to a card, labelled “SWEDEN: Skåne, Lake Kranke, Lottagården, <named-content xmlns:xlink="http://www.w3.org/1999/xlink" content-type="dwc:verbatimCoordinates" xlink:type="simple">55°42'N, 13°29'E</named-content>, 6.vi.2006, C. Hansson &amp; E. Shevtsova”. <bold>Paratypes</bold>. 68♀ 18♂ FRANCE: 1♀ “St. Loi, 15 km W. Saint-Emiland, 14.viii.2001, J.S. Noyes” (BMNH); 1♀ ”Montals, ABPHY (Gard), 11.vii.1989, G. Delvare” (RMNH). GERMANY: 5♀”no specified locality, viii.1965, from Geocrypta galii on Galium pumilum” (RMNH); 1♀ 1♂ “Baden-Württemberg, 21.vii.1972, M.J. Gijswijt” (RMNH); 1♂ “Nordrhein-Westfalen, Brochterbeck, 20.v.1971, M.J. Gijswijt” (RMNH). HUNGARY: 9♀ “Veszprem Co., Nyirad, <named-content xmlns:xlink="http://www.w3.org/1999/xlink" content-type="dwc:verbatimCoordinates" xlink:type="simple">47°00'N, 17°27'E</named-content>, 213 m, 27.vi.2010, C. Hansson &amp; J.S. Noyes” (BMNH, CH); 1♀ “Vas Co., Bárkás Lake, <named-content xmlns:xlink="http://www.w3.org/1999/xlink" content-type="dwc:verbatimCoordinates" xlink:type="simple">46°52'N, 16°25'E</named-content>, 28.vi.2010, C. Hansson” (BMNH). NETHERLANDS: 1♀ ”Delfzijl, 11.vi.1997, K. Alders” (RMNH). SWEDEN: 1♀ “Blekinge, Kristianopel, 21.vi.1998, R. Danielsson” (LUZM); 24♀ 4♂ with same label data as holotype (BMNH, CH, LUZM); 1♀ from same locality as holotype but collected 14.vii.2006 (BMNH); 1♀ “Skåne, Lake Kranke, West, <named-content xmlns:xlink="http://www.w3.org/1999/xlink" content-type="dwc:verbatimCoordinates" xlink:type="simple">55°42'N, 13°27'E</named-content>, 6.vi.2006, C. Hansson &amp; E. Shevtsova” (BMNH); 3♀ 3♂ from same locality as previous but collected 8.viii.2006 (CH); 2♂ “Skåne, Silvåkra, 1.viii.1984, C. Hansson” (LUZM); 1♀ from same locality as previous but collected 2.vii.2005 (LUZM); 1♂ ”Skåne, Lake Kranke, Stensoffa, <named-content xmlns:xlink="http://www.w3.org/1999/xlink" content-type="dwc:verbatimCoordinates" xlink:type="simple">55°42'N, 13°26'E</named-content>, 8.viii.2006, C. Hansson &amp; E. Shevtsova” (LUZM); 1♀ “Skåne, Vomb, 18.vii.2006, C. Hansson &amp; E. Shevtsova” (LUZM); 1♂ ”Skåne, Vombsjöns SV strand, 21.vi.1983, C. Hansson” (LUZM); 5♀ 1♂ ”Skåne, Häckeberga swamp, <named-content xmlns:xlink="http://www.w3.org/1999/xlink" content-type="dwc:verbatimCoordinates" xlink:type="simple">55°34'N, 13°25'E</named-content>, 5.vii.2006, C. Hansson &amp; E. Shevtsova” (BMNH, CH); 1♀”Skåne, Lund, 17.vii.1983, C. Hansson” (BMNH);1♀ “Skåne, Skäralid, 6-17.viii. 1994, M. Sporrong” (LUZM); 1♂ ”Närke, Örebro, 4.vii.1947, A. Jansson” (LUZM); 1♀ from same locality as previous but 14.vii.1953 (LUZM); 1♀ “Småland, Skillingaryd, 4.vii.1941, A. Jansson” (LUZM); 1♂ “Öland, Kalkstad, <named-content xmlns:xlink="http://www.w3.org/1999/xlink" content-type="dwc:verbatimCoordinates" xlink:type="simple">56°37'N, 16°32'E</named-content>, 20.vi.2007, C. Hansson” (BMNH). UNITED KINGDOM: 6♀ 1♂ ”England, Norfolk, Irrimes Graves, 25.vii.1978, J.S. Noyes” (BMNH); 1♀ ”England, Lincolnshire, Salmonby, 28.vii.1951, M.W.R. de V. Graham” (BMNH); 1♀ ”England, Berkshire, Mapledurham, 14.vi.1975, J.S. Noyes” (BMNH); 1♂ ”England, Oxfordshire, Lewknor, 13.vi.1970, M.W.R. de V. Graham” (BMNH).</p></tp:treatment-sec><tp:treatment-sec sec-type="Diagnosis"><title>Diagnosis.</title><p>Mesoscutum and scutellum usually bicoloured in golden purple or purple metallic and bluish green metallic (<xref ref-type="fig" rid="F25">Fig. 184</xref>), and thus similar to <italic><tp:taxon-name>Omphale phruron</tp:taxon-name></italic>; female coxae bi-coloured (<xref ref-type="fig" rid="F25">Fig. 183</xref>): brown with at least apices pale (yellowish brown or pale brown), femora dark brown with apices yellowish brown; tibiae yellowish brown (occasionally dark brown). Similar to <italic><tp:taxon-name>Omphale phruron</tp:taxon-name></italic> but female gaster shorter, scape predominantly pale (yellowish brown), coxae and femora with apical parts pale (yellowish brown), tibiae usually completely pale, male flagellomeres 1–4 longer and with several setae apical to basal whorl (<xref ref-type="fig" rid="F26">Fig. 195</xref>). Male genitalia: phallobase (<xref ref-type="fig" rid="F69">Fig. 489</xref>)<!--PageBreak--> with volsellar setae on long extensions and with apex of setae 0.1× the length of setae from apex of phallobase, digitus 1.6× as long as wide; aedeagus long and slender (<xref ref-type="fig" rid="F69">Fig. 489</xref>), with penis valves 3.6× as long as wide. Male genitalia are thus very different from male genitalia in O. <italic>phruron</italic>.</p></tp:treatment-sec><tp:treatment-sec sec-type="Description"><title>Description.</title><p><italic>Female</italic>. Length of body 0.9–1.5 mm. Antenna with scape yellowish brown with dorsal margin dark brown, pedicel and flagellum dark brown; pedicel + <!--PageBreak-->flagellum 1.8× as long as distance between eyes; first flagellomere 1.1× as long and 1.3× as wide as second flagellomere (<xref ref-type="fig" rid="F26">Fig. 191</xref>); flagellomeres 2–4 ventrally with one set of long setae attached subbasally and reaching beyond apex of flagellomere attached to; clava 1-segmented. Face golden purple (<xref ref-type="fig" rid="F25">Fig. 186</xref>), with weak striae (<xref ref-type="fig" rid="F26">Fig. 192</xref>); clypeus golden with purple metallic tinges, smooth, semicircular, 1.8× as wide as high; gena golden purplish; lower frons golden purple, with weak reticulation, subtorular and interscrobal areas green metallic and smooth; antennal scrobes join on frontal suture; frontal suture V-shaped; upper frons golden with purple and green metallic tinges, with very weak reticulation; vertex golden purple, with engraved weak reticulation (<xref ref-type="fig" rid="F26">Fig. 193</xref>). Occipital margin rounded (<xref ref-type="fig" rid="F26">Fig. 193</xref>).</p><p>Mesoscutum with anterior ½ golden purple and posterior ½ bluish green metallic (<xref ref-type="fig" rid="F25">Fig. 184</xref>), occasionally with entire midlobe golden purple, with engraved reticulation (<xref ref-type="fig" rid="F26">Fig. 190</xref>), midlobe with one pair of setae (posterior pair); notauli as indistinct impressions in posterior ½. Scutellum with anterior ½–⅔ golden purple and posterior ⅓–½ bluish green metallic (<xref ref-type="fig" rid="F25">Fig. 184</xref>), to completely golden purple, with engraved reticulation (<xref ref-type="fig" rid="F26">Fig. 190</xref>); 1.2× as long as wide, with anterior margin almost straight. Axillae golden purple (<xref ref-type="fig" rid="F25">Fig. 184</xref>). Dorsellum golden purple (<xref ref-type="fig" rid="F25">Fig. 184</xref>), concave with weak reticulation (<xref ref-type="fig" rid="F26">Fig. 190</xref>), 0.3× as long as wide, and 0.4× as long as length of median propodeum. Entire lateral mesosoma golden with green metallic tinges (<xref ref-type="fig" rid="F25">Fig. 183</xref>); transepimeral sulcus strongly curved forwards. Propodeum golden green with median part purplish (<xref ref-type="fig" rid="F25">Fig. 184</xref>), smooth (<xref ref-type="fig" rid="F26">Fig. 190</xref>); propodeal callus with two setae. Coxae yellowish brown with bases brown to brown with apices yellowish brown (<xref ref-type="fig" rid="F25">Fig. 183</xref>); femora dark brown with apex yellowish brown; tibiae yellowish brown, occasionally dark brown; foretarsus dark brown, mid- and hind tarsi yellowish brown becoming gradually darker towards apex; midleg with first tarsomere 0.3× as long as length of tarsus. Forewing transparent, veins yellowish brown, setae dark brown (<xref ref-type="fig" rid="F25">Fig. 188</xref>); speculum closed; admarginal setae 7–11, arising from marginal vein; radial cell bare; postmarginal vein 1.0× as long as stigmal vein, stigmal vein slender. Hind wing tran-sparent, apex pointed (<xref ref-type="fig" rid="F25">Fig. 188</xref>). Forewing WIP (<xref ref-type="fig" rid="F25">Fig. 189</xref>) with apical ½ magenta, basal ½ with wide bands in blue, yellow and magenta.</p><p>Petiole dark brown. Gaster with first tergite bluish green metallic, remaining tergites dark brown with golden green tinges, ovate and 1.1–1.3× as long as length of mesosoma; 7<sup>th</sup> tergite 0.07× as long as length of gaster.</p><p><italic>Male</italic>. Length of body 0.9–1.3 mm. Features as in female except as follows. Antenna dark brown metallic; pedicel + flagellum 2.5× as long as distance between eyes; flagellomeres 1–4 with verticillate setae and with setae reaching beyond apex of flagellomere attached to, with scattered setae apical to basal whorl (<xref ref-type="fig" rid="F26">Fig. 195</xref>); clava 1-segmented. Face golden red with green metallic tinges, to golden green, strigose; clypeus golden red with green metallic tinges to golden green, smooth, trapezoid to semicircular, 1.6× as wide as high; gena golden purple; lower frons golden red, golden green, or bluish green metallic (<xref ref-type="fig" rid="F25">Fig. 187</xref>); antennal scrobes join frontal suture separately (<xref ref-type="fig" rid="F26">Fig. 196</xref>); upper frons golden red, golden purple, or bluish green metallic, with weak reticulation; vertex dark brown with purple metallic tinges.<!--PageBreak--></p><p>Mesoscutum golden red or golden purple with green metallic tinges (<xref ref-type="fig" rid="F25">Fig. 185</xref>). Scutellum with anterior ⅔ golden purple, posterior ⅓ green metallic (<xref ref-type="fig" rid="F25">Fig. 185</xref>), to completely golden purple or purple metallic; 1.3× as long as wide. Some Swedish speci- mens with mesoscutum and scutellum greenish blue metallic. Dorsellum golden to golden green (<xref ref-type="fig" rid="F25">Fig. 185</xref>), slightly concave and smooth (<xref ref-type="fig" rid="F26">Fig. 194</xref>), 0.4× as long as wide, and 0.5× as long as length of median propodeum. Lateral pronotum golden; prepectus, mesepisternum and mespeimeron dark brown metallic. Legs with coxae and femora dark brown metallic; tibiae pale brown to dark brown; tarsi yellowish brown to pale brown; midleg with first tarsomere 0.3× as long as length of tarsus. Forewing admarginal setae 6–7, arising from marginal vein; stigmal vein slightly enlarged to slender.</p><p><!--PageBreak-->Petiole dark brown. Gaster with first tergite golden green, remaining tergites dark brown with golden tinges, 1.0× as long as length of mesosoma. Phallobase and aedeagus as in <xref ref-type="fig" rid="F69">Fig. 489</xref>.</p><fig id="F25" position="float" orientation="portrait"><label>Figures 183–189.</label><caption><p><italic><tp:taxon-name>Omphale incognita</tp:taxon-name></italic>: <bold>183</bold> habitus in lateral view, female, length of specimen 1.4 mm <bold>184</bold>  thoracic dorsum, female <bold>185</bold> thoracic dorsum, male <bold>186</bold> head in frontal view, female <bold>187</bold> head in frontal view, male <bold>188</bold> transparent wings, female <bold>189</bold> wing interference patterns, female.</p></caption><graphic xmlns:xlink="http://www.w3.org/1999/xlink" xlink:href="ZooKeys-232-001-g025.jpg" position="float" orientation="portrait" xlink:type="simple"/></fig><fig id="F26" position="float" orientation="portrait"><label>Figures 190–197.</label><caption><p><italic><tp:taxon-name>Omphale incognita</tp:taxon-name></italic>: <bold>190</bold> thoracic dorsum, female <bold>191</bold> antenna, female <bold>192</bold> head in frontal view, female <bold>193</bold> vertex, female <bold>194</bold> thoracic dorsum, male <bold>195</bold> antenna, male <bold>196</bold> head in frontal view, male <bold>197</bold> vertex, male.</p></caption><graphic xmlns:xlink="http://www.w3.org/1999/xlink" xlink:href="ZooKeys-232-001-g026.jpg" position="float" orientation="portrait" xlink:type="simple"/></fig></tp:treatment-sec><tp:treatment-sec sec-type="Host"><title>Host.</title><p><italic><tp:taxon-name>Geocrypta galii</tp:taxon-name></italic> (<tp:taxon-name>Diptera</tp:taxon-name>: <tp:taxon-name>Cecidomyiidae</tp:taxon-name>) on <italic><tp:taxon-name>Galium</tp:taxon-name></italic> spp.</p></tp:treatment-sec><tp:treatment-sec sec-type="Distribution"><title>Distribution.</title><p>France, Germany, Hungary, Netherlands, Sweden, United Kingdom (<xref ref-type="fig" rid="F73">Fig. 514</xref>).</p></tp:treatment-sec><tp:treatment-sec sec-type="Etymology"><title>Etymology.</title><p>From the Latin <italic>incognita</italic> = unknown.</p></tp:treatment-sec><tp:treatment-sec><!--Section generated to contain objects referenced in tp:taxon-treatment.--><fig id="F69" position="float" orientation="portrait"><label>Figures 484–489.</label><caption><p>Male genitalia (phallobase and aedeagus) <italic><tp:taxon-name>Omphale</tp:taxon-name></italic> spp.: <bold>484</bold> <italic><tp:taxon-name>Omphale salicis</tp:taxon-name></italic>, length of phallobase 0.27 mm <bold>485</bold> <italic><tp:taxon-name>Omphale theana</tp:taxon-name></italic>, length of phallobase 0.26 mm <bold>486</bold> <italic><tp:taxon-name>Omphale brevis</tp:taxon-name></italic>, length of phallobase 0.17 mm <bold>487</bold> <italic><tp:taxon-name>Omphale clymene</tp:taxon-name></italic>, length of phallobase 0.20 mm <bold>488</bold> <italic><tp:taxon-name>Omphale euphorbiae</tp:taxon-name></italic>, length of phallobase 0.21 mm <bold>489</bold> <italic><tp:taxon-name>Omphale incognita</tp:taxon-name></italic>, length of phallobase 0.27 mm.</p></caption><graphic xmlns:xlink="http://www.w3.org/1999/xlink" xlink:href="ZooKeys-232-001-g069.jpg" position="float" orientation="portrait" xlink:type="simple"/></fig><fig id="F73" position="float" orientation="portrait"><label>Figures 502–517.</label><caption><p><italic><tp:taxon-name>Omphale</tp:taxon-name></italic> spp. distribution in Europe: <bold>502</bold> <italic><tp:taxon-name>Omphale admirabilis</tp:taxon-name></italic> <bold>503</bold> <italic><tp:taxon-name>Omphale breviventris</tp:taxon-name></italic> <bold>504</bold> <italic><tp:taxon-name>Omphale telephe</tp:taxon-name></italic> <bold>505</bold> <italic><tp:taxon-name>Omphale versicolor</tp:taxon-name></italic> <bold>506</bold> <italic><tp:taxon-name>Omphale acuminata</tp:taxon-name></italic> <bold>507</bold> <italic><tp:taxon-name>Omphale chryseis</tp:taxon-name></italic> <bold>508</bold> <italic><tp:taxon-name>Omphale cornula</tp:taxon-name></italic> <bold>509</bold> <italic><tp:taxon-name>Omphale salicis</tp:taxon-name></italic> <bold>510</bold> <italic><tp:taxon-name>Omphale theana</tp:taxon-name></italic> <bold>511</bold> <italic><tp:taxon-name>Omphale brevis</tp:taxon-name></italic> <bold>512</bold> <italic><tp:taxon-name>Omphale clymene</tp:taxon-name></italic> <bold>513</bold> <italic><tp:taxon-name>Omphale euphorbiae</tp:taxon-name></italic> <bold>514</bold> <italic><tp:taxon-name>Omphale incognita</tp:taxon-name></italic> <bold>515</bold> <italic><tp:taxon-name>Omphale lydia</tp:taxon-name></italic> <bold>516</bold> <italic><tp:taxon-name>Omphale matrana</tp:taxon-name></italic> <bold>517</bold> <italic><tp:taxon-name>Omphale nitens</tp:taxon-name></italic>.</p></caption><graphic xmlns:xlink="http://www.w3.org/1999/xlink" xlink:href="ZooKeys-232-001-g073.jpg" position="float" orientation="portrait" xlink:type="simple"/></fig></tp:treatment-sec></tp:taxon-treatment>
