# Supplementary material for: Revision of the European species of Omphale Haliday (Hymenoptera, Chalcidoidea, Eulophidae)
Source: Zookeys. 2012 Oct 25;(232):1–157. doi: 10.3897/zookeys.232.3625 (PMC3494065; doi:10.3897/zookeys.232.3625)
Supplement: XML Treatment for Omphale lydia [file zookeys.232.3625-treatment15.xml]

<!DOCTYPE tp:taxon-treatment
  PUBLIC "-//TaxonX//DTD Taxonomic Treatment Publishing DTD v0 20100105//EN" "tax-treatment-NSO.dtd">
<tp:taxon-treatment xmlns:tp="http://www.plazi.org/taxpub"><tp:treatment-meta><mixed-citation publication-type="journal"><person-group><name><surname>Hansson</surname><given-names>Christer</given-names></name><name><surname>Shevtsova</surname><given-names>Ekaterina</given-names></name></person-group><article-title>Revision of the European species of 
                    <italic>Omphale</italic> Haliday (Hymenoptera, Chalcidoidea, Eulophidae)
                </article-title><source>Zookeys</source><day>25</day><month>10</month><year>2012</year><volume>2012</volume><issue>232</issue><fpage>1</fpage><lpage>157</lpage><pub-id pub-id-type="doi">10.3897/zookeys.232.3625</pub-id></mixed-citation></tp:treatment-meta><tp:nomenclature><tp:taxon-name>
                                <tp:taxon-name-part taxon-name-part-type="genus">Omphale</tp:taxon-name-part>
                                <tp:taxon-name-part taxon-name-part-type="species">lydia</tp:taxon-name-part>
                            <object-id xmlns:xlink="http://www.w3.org/1999/xlink" xlink:type="simple">urn:lsid:zoobank.org:act:32F4138D-14EE-4A1E-8CA4-0F6205BE0C40</object-id>
								<object-id xmlns:xlink="http://www.w3.org/1999/xlink" xlink:type="simple">http://species-id.net/wiki/Omphale_lydia</object-id>
								</tp:taxon-name><tp:taxon-status xmlns:xlink="http://www.w3.org/1999/xlink" xlink:type="simple">sp. n.</tp:taxon-status><xref ref-type="fig" rid="F27">Figures 198</xref><xref ref-type="fig" rid="F28">–206</xref><xref ref-type="fig" rid="F73">515</xref></tp:nomenclature><tp:treatment-sec sec-type="Material"><title>Material.</title><p><bold>Holotype</bold> female (BMNH), glued to a card, labelled: “SWEDEN: Skåne, Häckeberga swamp, <named-content xmlns:xlink="http://www.w3.org/1999/xlink" content-type="dwc:verbatimCoordinates" xlink:type="simple">55°34'N, 13°25'E</named-content>, 25.vii.2006, C. Hansson &amp; E. Shevtsova”. <bold>Paratype.</bold> 1♀ “SWEDEN: Skåne, Lake Kranke, Lottagården, <named-content xmlns:xlink="http://www.w3.org/1999/xlink" content-type="dwc:verbatimCoordinates" xlink:type="simple">55°42'N, 13°29'E</named-content>, 6.vi.2006, C. Hansson &amp; E. Shevtsova” (BMNH).</p></tp:treatment-sec><tp:treatment-sec sec-type="Diagnosis"><title>Diagnosis.</title><p>Several body parts pale non metallic: frons with interscrobal area and parts below level of toruli yellowish brown and smooth (<xref ref-type="fig" rid="F27">Fig. 199</xref>); scutellum with three wide longitudinal stripes (<xref ref-type="fig" rid="F27">Fig. 200</xref>), lateral ⅓ yellowish brown and median ⅓ golden; pronotum, propleuron, prepectus and mesepisternum yellowish brown (<xref ref-type="fig" rid="F27">Fig. 198</xref>); legs yellowish brown with dark brown tarsi (<xref ref-type="fig" rid="F27">Fig. 198</xref>); female gaster short, 1.3× as long as mesosoma (<xref ref-type="fig" rid="F27">Fig. 198</xref>). Similar to <italic><tp:taxon-name>Omphale tenuicornis</tp:taxon-name></italic> but female flagellum much shorter, frons reticulate, with fewer admarginal setae (4), shorter postmarginal vein (1.0× as long as stigmal vein), and stigmal vein enlarged.</p></tp:treatment-sec><tp:treatment-sec sec-type="Description"><title>Description.</title><p><italic>Female</italic>. Length of body 1.4–1.5 mm. Antenna with scape white with apical ⅓ and dorsal edge brown; pedicel and flagellum dark brown; pedicel + flagellum 1.9× as long as distance between eyes; first flagellomere 1.2× as long and 1.1× as wide as second flagellomere (<xref ref-type="fig" rid="F28">Fig. 204</xref>); flagellomeres 2–4 ventrally with two sets of setae, one attached subbasally and one attached in apical ⅓ of flagellomeres attached to; clava 2-segmented. Face bluish green metallic (<xref ref-type="fig" rid="F27">Fig. 199</xref>), strigose/reticulate (<xref ref-type="fig" rid="F28">Fig. 205</xref>); clypeus purplish green metallic, smooth, semicircular, 2.0× as wide as high; gena dark brown with golden green tinges; lower frons with parts between antennal scrobes and eyes bluish green metallic with strong reticulation, interscrobal area and parts below level of toruli yellowish brown non metallic and smooth; antennal scrobes join frontal suture separately; frontal suture V-shaped; upper frons golden green, with weak reticulation; vertex dark brown with metallic tinges, with very weak reticulation (<xref ref-type="fig" rid="F28">Fig. 206</xref>). Occipital margin rounded (<xref ref-type="fig" rid="F28">Fig. 206</xref>).</p><p>Mesoscutum bluish green metallic with golden tinges (<xref ref-type="fig" rid="F27">Fig. 200</xref>), with engraved reticulation (<xref ref-type="fig" rid="F28">Fig. 203</xref>), midlobe with two pairs of setae; notauli as narrow grooves in anterior ½ and as indistinct impressions in posterior ½. Scutellum with lateral ⅓ yellowish brown and median ⅓ golden (<xref ref-type="fig" rid="F28">Fig. 200</xref>), with engraved reticulation (<xref ref-type="fig" rid="F28">Fig. 203</xref>)<!--PageBreak-->; 1.2× as long as wide, with anterior margin smoothly curved forward. Axillae dark brown with golden tinges (<xref ref-type="fig" rid="F27">Fig. 200</xref>). Dorsellum brown with metallic tinges (<xref ref-type="fig" rid="F27">Fig. 200</xref>), smooth and convex (<xref ref-type="fig" rid="F28">Fig. 203</xref>), 0.4× as long as wide, and 0.5× as long as length <!--PageBreak-->of median propodeum. Lateral pronotum and propleuron yellowish brown (<xref ref-type="fig" rid="F27">Fig. 198</xref>); prepectus yellowish brown; mesepisternum yellowish brown; upper mesepimeron dark brown with bluish green metallic tinges and lower mesepimeron pale brown metallic; transepimeral sulcus curved forwards. Propodeum golden green with lateral parts brown non metallic (<xref ref-type="fig" rid="F27">Fig. 200</xref>), smooth (<xref ref-type="fig" rid="F28">Fig. 203</xref>); propodeal callus with two setae. Legs with coxae yellowish brown (<xref ref-type="fig" rid="F27">Fig. 198</xref>), hind coxa with base dark brown metallic; femora and tibiae yellowish brown; tarsi dark brown; midleg with first tarsomere 0.4× as long as length of tarsus. Forewing transparent, veins yellowish brown and setae dark brown (<xref ref-type="fig" rid="F27">Fig. 201</xref>); speculum closed; admarginal setae 4 arising from<!--PageBreak--> marginal vein; radial cell bare; postmarginal vein 1.0× as long as stigmal vein; stigmal vein enlarged. Hind wing transparent, apex pointed (<xref ref-type="fig" rid="F27">Fig. 201</xref>). Forewing WIP (<xref ref-type="fig" rid="F27">Fig. 202</xref>) yellow with narrow margins in blue.</p><p>Petiole yellowish brown. Gaster yellowish brown with metallic tinges, short ovate and 1.3× as long as length of mesosoma; 7<sup>th</sup> tergite short, 0.3× as long as wide and 0.07× as long as length of gaster.</p><p><italic>Male</italic>. Unknown.</p><fig id="F27" position="float" orientation="portrait"><label>Figures 198–202.</label><caption><p><italic><tp:taxon-name>Omphale lydia</tp:taxon-name></italic>, female: <bold>198</bold> habitus in lateral view, length of specimen 1.7 mm <bold>199</bold> head in frontal view <bold>200</bold> thoracic dorsum <bold>201</bold> transparent wings <bold>202</bold> wing interference patterns.</p></caption><graphic xmlns:xlink="http://www.w3.org/1999/xlink" xlink:href="ZooKeys-232-001-g027.jpg" position="float" orientation="portrait" xlink:type="simple"/></fig><fig id="F28" position="float" orientation="portrait"><label>Figures 203–209.</label><caption><p><italic><tp:taxon-name>Omphale</tp:taxon-name></italic> spp., females:<bold>203–206</bold>. <italic><tp:taxon-name>Omphale lydia</tp:taxon-name></italic>: <bold>203</bold> thoracic dorsum <bold>204</bold> antenna <bold>205</bold> head in frontal view <bold>206</bold> vertex <bold>207–209</bold>. <italic><tp:taxon-name>Omphale matrana</tp:taxon-name></italic>: <bold>207</bold> thoracic dorsum <bold>208</bold> antenna <bold>209</bold> head in frontal view.</p></caption><graphic xmlns:xlink="http://www.w3.org/1999/xlink" xlink:href="ZooKeys-232-001-g028.jpg" position="float" orientation="portrait" xlink:type="simple"/></fig></tp:treatment-sec><tp:treatment-sec sec-type="Host"><title>Host.</title><p>Unknown.</p></tp:treatment-sec><tp:treatment-sec sec-type="Distribution"><title>Distribution.</title><p>Sweden (<xref ref-type="fig" rid="F73">Fig. 515</xref>).</p></tp:treatment-sec><tp:treatment-sec sec-type="Etymology"><title>Etymology.</title><p>Lydia was a Kingdom where, according to Greek mythology, the Queen Omphale once reigned.</p></tp:treatment-sec><tp:treatment-sec><!--Section generated to contain objects referenced in tp:taxon-treatment.--><fig id="F73" position="float" orientation="portrait"><label>Figures 502–517.</label><caption><p><italic><tp:taxon-name>Omphale</tp:taxon-name></italic> spp. distribution in Europe: <bold>502</bold> <italic><tp:taxon-name>Omphale admirabilis</tp:taxon-name></italic> <bold>503</bold> <italic><tp:taxon-name>Omphale breviventris</tp:taxon-name></italic> <bold>504</bold> <italic><tp:taxon-name>Omphale telephe</tp:taxon-name></italic> <bold>505</bold> <italic><tp:taxon-name>Omphale versicolor</tp:taxon-name></italic> <bold>506</bold> <italic><tp:taxon-name>Omphale acuminata</tp:taxon-name></italic> <bold>507</bold> <italic><tp:taxon-name>Omphale chryseis</tp:taxon-name></italic> <bold>508</bold> <italic><tp:taxon-name>Omphale cornula</tp:taxon-name></italic> <bold>509</bold> <italic><tp:taxon-name>Omphale salicis</tp:taxon-name></italic> <bold>510</bold> <italic><tp:taxon-name>Omphale theana</tp:taxon-name></italic> <bold>511</bold> <italic><tp:taxon-name>Omphale brevis</tp:taxon-name></italic> <bold>512</bold> <italic><tp:taxon-name>Omphale clymene</tp:taxon-name></italic> <bold>513</bold> <italic><tp:taxon-name>Omphale euphorbiae</tp:taxon-name></italic> <bold>514</bold> <italic><tp:taxon-name>Omphale incognita</tp:taxon-name></italic> <bold>515</bold> <italic><tp:taxon-name>Omphale lydia</tp:taxon-name></italic> <bold>516</bold> <italic><tp:taxon-name>Omphale matrana</tp:taxon-name></italic> <bold>517</bold> <italic><tp:taxon-name>Omphale nitens</tp:taxon-name></italic>.</p></caption><graphic xmlns:xlink="http://www.w3.org/1999/xlink" xlink:href="ZooKeys-232-001-g073.jpg" position="float" orientation="portrait" xlink:type="simple"/></fig></tp:treatment-sec></tp:taxon-treatment>
