# Supplementary material for: Revision of the European species of Omphale Haliday (Hymenoptera, Chalcidoidea, Eulophidae)
Source: Zookeys. 2012 Oct 25;(232):1–157. doi: 10.3897/zookeys.232.3625 (PMC3494065; doi:10.3897/zookeys.232.3625)
Supplement: XML Treatment for Omphale matrana [file zookeys.232.3625-treatment16.xml]

<!DOCTYPE tp:taxon-treatment
  PUBLIC "-//TaxonX//DTD Taxonomic Treatment Publishing DTD v0 20100105//EN" "tax-treatment-NSO.dtd">
<tp:taxon-treatment xmlns:tp="http://www.plazi.org/taxpub"><tp:treatment-meta><mixed-citation publication-type="journal"><person-group><name><surname>Hansson</surname><given-names>Christer</given-names></name><name><surname>Shevtsova</surname><given-names>Ekaterina</given-names></name></person-group><article-title>Revision of the European species of 
                    <italic>Omphale</italic> Haliday (Hymenoptera, Chalcidoidea, Eulophidae)
                </article-title><source>Zookeys</source><day>25</day><month>10</month><year>2012</year><volume>2012</volume><issue>232</issue><fpage>1</fpage><lpage>157</lpage><pub-id pub-id-type="doi">10.3897/zookeys.232.3625</pub-id></mixed-citation></tp:treatment-meta><tp:nomenclature><tp:taxon-name>
                                <tp:taxon-name-part taxon-name-part-type="genus">Omphale</tp:taxon-name-part>
                                <tp:taxon-name-part taxon-name-part-type="species">matrana</tp:taxon-name-part>
                            <object-id xmlns:xlink="http://www.w3.org/1999/xlink" xlink:type="simple">http://species-id.net/wiki/Omphale_matrana</object-id>
								</tp:taxon-name><tp:taxon-authority>Erdös</tp:taxon-authority><xref ref-type="fig" rid="F28">Figures 207</xref><xref ref-type="fig" rid="F29">–214</xref><xref ref-type="fig" rid="F73">516</xref><tp:nomenclature-citation-list><tp:nomenclature-citation><tp:taxon-name>Omphale matrana</tp:taxon-name><comment> Erdös, 1954:337. Lectotype female in HNHM, examined.</comment></tp:nomenclature-citation><tp:nomenclature-citation><tp:taxon-name>Omphale matrana</tp:taxon-name><comment> Erdös, <xref ref-type="bibr" rid="B30">Graham (1963)</xref>.</comment></tp:nomenclature-citation><tp:nomenclature-citation><tp:taxon-name>Omphale matrana</tp:taxon-name><comment> Erdös, <xref ref-type="bibr" rid="B2">Askew (2003)</xref>.</comment></tp:nomenclature-citation></tp:nomenclature-citation-list></tp:nomenclature><tp:treatment-sec sec-type="Material"><title>Material.</title><p><bold>Type material.</bold> Lectotype female, type no. 6001 in HNHM. <bold>Additional material.</bold> 6♀: Germany 1♀ (RMNH), Sweden 1♀ (BMNH), United Kingdom 4♀ (CH, BMNH).</p></tp:treatment-sec><tp:treatment-sec sec-type="Diagnosis"><title>Diagnosis.</title><p>Lower ½ of head, lateral pronotum, prepectus, mesepisternum, dorsellum and legs yellow (<xref ref-type="fig" rid="F29">Figs 210–212</xref>); gaster elongate, 1.4–1.5× as long as mesosoma with apex pointed, yellow with 4 transverse dark brown bands; forewing with 3–4 admarginal setae.</p></tp:treatment-sec><tp:treatment-sec sec-type="Description"><title>Description.</title><p><italic>Female</italic>. Length of body 0.9–1.4 mm. Antenna with scape yellowish brown with dorsal edge brown; pedicel pale brown; flagellum dark brown; pedicel + flagellum 2.1× as long as distance between eyes; first flagellomere 1.1× as long and 1.1× as wide as second flagellomere (<xref ref-type="fig" rid="F28">Fig. 208</xref>); flagellomeres 1–4 with a basal whorl of setae that are distinctly longer than flagellomere attached to, and with a few short and scattered setae apical to whorl; clava ±2-segmented. Face yellow (<xref ref-type="fig" rid="F29">Fig. 211</xref>), with weak reticulation (<xref ref-type="fig" rid="F28">Fig. 209</xref>); clypeus yellow, smooth, semicircular, 1.8× as wide as high; gena yellow; lower frons yellow, with raised reticulation, subtorular area smooth; interscrobal area smooth; antennal scrobes join on frontal suture; frontal suture V-shaped; upper frons brown with metallic tinges, with raised reticulation; vertex dark brown with metallic tinges, with very weak reticulation. Occipital margin rounded.</p><p>Mesoscutum dark brown with golden and green metallic tinges (<xref ref-type="fig" rid="F29">Fig. 212</xref>), with engraved reticulation (<xref ref-type="fig" rid="F28">Fig. 207</xref>), midlobe with one pair of setae (posterior pair); notauli as indistinct impressions. Scutellum with median ⅓ dark brown with golden and green metallic tinges, and lateral ⅓ yellowish brown (<xref ref-type="fig" rid="F29">Fig. 212</xref>), to completely <!--PageBreak-->dark brown metallic, with engraved reticulation (<xref ref-type="fig" rid="F28">Fig. 207</xref>); 1.2× as long as wide, with anterior margin almost straight. Axillae dark brown with golden tinges (<xref ref-type="fig" rid="F29">Fig. 212</xref>). Dorsellum yellow (<xref ref-type="fig" rid="F29">Fig. 212</xref>), smooth and convex (<xref ref-type="fig" rid="F28">Fig. 207</xref>), 0.3× as long as wide, and 0.6× as long as length of median propodeum. Lateral pronotum, propleuron, prepectus, acropleuron and mesepisternum yellow (<xref ref-type="fig" rid="F29">Fig. 210</xref>); mesepimeron dark brown with metallic tinges; transepimeral sulcus weakly curved forwards. Propodeum dark brown and golden (<xref ref-type="fig" rid="F29">Fig. 212</xref>), smooth (<xref ref-type="fig" rid="F28">Fig. 207</xref>); propodeal callus with two setae. Legs yellow (<xref ref-type="fig" rid="F29">Fig. 210</xref>); midleg with first tarsomere 0.4× as long as length of tarsus. Forewing transparent, veins yellow and setae dark brown (<xref ref-type="fig" rid="F29">Fig. 213</xref>); speculum closed; admarginal setae 4, arising from marginal vein or from membrane just behind marginal vein; radial cell bare and long, 2.2× as long as length of postmarginal vein; postmarginal vein 1.0× as long as stigmal vein; stigmal vein slender. Hind wing tran-sparent, apex pointed (<xref ref-type="fig" rid="F29">Fig. 213</xref>). Forewing WIP (<xref ref-type="fig" rid="F29">Fig. 214</xref>) with apical ½ magenta with blue borders, basal ½ is a mix of magenta and blue.<!--PageBreak--></p><p>Petiole yellow. Gaster yellow with posterior ½ of tergites 1–4 dark brown, i.e. with dark brown transverse bands, apical parts of ovipositor sheaths black; elongate and 1.4–1.5× as long as length of mesosoma; 7<sup>th</sup> tergite 0.2× as long as length of gaster.</p><p><italic>Male</italic>. Unknown.</p><fig id="F29" position="float" orientation="portrait"><label>Figures 210–214.</label><caption><p><italic><tp:taxon-name>Omphale matrana</tp:taxon-name></italic>, female: <bold>210</bold> habitus in lateral view, length of specimen 1.3 mm <bold>211</bold> head in frontal view <bold>212</bold> thoracic dorsum <bold>213</bold> transparent wings <bold>214</bold> wing interference patterns.</p></caption><graphic xmlns:xlink="http://www.w3.org/1999/xlink" xlink:href="ZooKeys-232-001-g029.jpg" position="float" orientation="portrait" xlink:type="simple"/></fig></tp:treatment-sec><tp:treatment-sec sec-type="Host"><title>Host.</title><p>Unknown.</p></tp:treatment-sec><tp:treatment-sec sec-type="Distribution"><title>Distribution.</title><p>Czech Republic (<xref ref-type="bibr" rid="B9">Bouček and Askew 1968</xref>), Germany (<xref ref-type="bibr" rid="B24">Gijswijt 1976</xref>), Hungary (<xref ref-type="bibr" rid="B17">Erdös 1954</xref>), Sweden (<xref ref-type="bibr" rid="B43">Hedqvist 2003</xref>), United Kingdom (<xref ref-type="bibr" rid="B2">Askew 2003</xref>) (<xref ref-type="fig" rid="F73">Fig. 516</xref>).</p></tp:treatment-sec><tp:treatment-sec><!--Section generated to contain objects referenced in tp:taxon-treatment.--><fig id="F28" position="float" orientation="portrait"><label>Figures 203–209.</label><caption><p><italic><tp:taxon-name>Omphale</tp:taxon-name></italic> spp., females:<bold>203–206</bold>. <italic><tp:taxon-name>Omphale lydia</tp:taxon-name></italic>: <bold>203</bold> thoracic dorsum <bold>204</bold> antenna <bold>205</bold> head in frontal view <bold>206</bold> vertex <bold>207–209</bold>. <italic><tp:taxon-name>Omphale matrana</tp:taxon-name></italic>: <bold>207</bold> thoracic dorsum <bold>208</bold> antenna <bold>209</bold> head in frontal view.</p></caption><graphic xmlns:xlink="http://www.w3.org/1999/xlink" xlink:href="ZooKeys-232-001-g028.jpg" position="float" orientation="portrait" xlink:type="simple"/></fig><fig id="F73" position="float" orientation="portrait"><label>Figures 502–517.</label><caption><p><italic><tp:taxon-name>Omphale</tp:taxon-name></italic> spp. distribution in Europe: <bold>502</bold> <italic><tp:taxon-name>Omphale admirabilis</tp:taxon-name></italic> <bold>503</bold> <italic><tp:taxon-name>Omphale breviventris</tp:taxon-name></italic> <bold>504</bold> <italic><tp:taxon-name>Omphale telephe</tp:taxon-name></italic> <bold>505</bold> <italic><tp:taxon-name>Omphale versicolor</tp:taxon-name></italic> <bold>506</bold> <italic><tp:taxon-name>Omphale acuminata</tp:taxon-name></italic> <bold>507</bold> <italic><tp:taxon-name>Omphale chryseis</tp:taxon-name></italic> <bold>508</bold> <italic><tp:taxon-name>Omphale cornula</tp:taxon-name></italic> <bold>509</bold> <italic><tp:taxon-name>Omphale salicis</tp:taxon-name></italic> <bold>510</bold> <italic><tp:taxon-name>Omphale theana</tp:taxon-name></italic> <bold>511</bold> <italic><tp:taxon-name>Omphale brevis</tp:taxon-name></italic> <bold>512</bold> <italic><tp:taxon-name>Omphale clymene</tp:taxon-name></italic> <bold>513</bold> <italic><tp:taxon-name>Omphale euphorbiae</tp:taxon-name></italic> <bold>514</bold> <italic><tp:taxon-name>Omphale incognita</tp:taxon-name></italic> <bold>515</bold> <italic><tp:taxon-name>Omphale lydia</tp:taxon-name></italic> <bold>516</bold> <italic><tp:taxon-name>Omphale matrana</tp:taxon-name></italic> <bold>517</bold> <italic><tp:taxon-name>Omphale nitens</tp:taxon-name></italic>.</p></caption><graphic xmlns:xlink="http://www.w3.org/1999/xlink" xlink:href="ZooKeys-232-001-g073.jpg" position="float" orientation="portrait" xlink:type="simple"/></fig></tp:treatment-sec><ref-list><ref id="B30"><mixed-citation xmlns:xlink="http://www.w3.org/1999/xlink" xlink:type="simple"><person-group><name name-style="western"><surname>Graham</surname><given-names>MWRdeV</given-names></name></person-group> (<year>1963</year>)<article-title> Additions and corrections to the British list of Eulophidae (Hym., Chalcidoidea), with descriptions of some new species.</article-title><source>Transactions of the Society for British Entomology </source><volume>15</volume>: <fpage>167</fpage>-<lpage>275</lpage>.</mixed-citation></ref><ref id="B2"><mixed-citation xmlns:xlink="http://www.w3.org/1999/xlink" xlink:type="simple"><person-group><name name-style="western"><surname>Askew</surname><given-names>RR</given-names></name></person-group> (<year>2003</year>)<article-title> Observations on some British <italic>Omphale</italic> Haliday (Hym., Eulophidae) with descriptions of two new species.</article-title><source>Entomologists Monthly Magazine </source><volume>139</volume>: <fpage>29</fpage>-<lpage>37</lpage>.</mixed-citation></ref><ref id="B9"><mixed-citation xmlns:xlink="http://www.w3.org/1999/xlink" xlink:type="simple"><person-group><name name-style="western"><surname>Bouček</surname><given-names>Z</given-names></name><name name-style="western"><surname>Askew</surname><given-names>RR</given-names></name></person-group> (<year>1968</year>)<source> Palearctic Eulophidae, excl.</source><publisher-name>Tetrastichinae. Index of Entomophagous insects. Le Francois</publisher-name>, <publisher-loc>Paris</publisher-loc>, <lpage>254</lpage> pp.</mixed-citation></ref><ref id="B24"><mixed-citation xmlns:xlink="http://www.w3.org/1999/xlink" xlink:type="simple"><person-group><name name-style="western"><surname>Gijswijt</surname><given-names>MJ</given-names></name></person-group> (<year>1976</year>)<article-title> Notes on biology and distribution of the genus <italic>Omphale</italic> Haliday, 1833, with descriptions of two new species (Insecta, Hymenoptera, Eulophidae).</article-title><source>Bulletin, Zoologisch Museum, Universiteit van Amsterdam </source><volume>5</volume>: <fpage>77</fpage>-<lpage>84</lpage>.</mixed-citation></ref><ref id="B17"><mixed-citation xmlns:xlink="http://www.w3.org/1999/xlink" xlink:type="simple"><person-group><name name-style="western"><surname>Erdös</surname><given-names>J</given-names></name></person-group> (<year>1954</year>)<article-title> Eulophidae hungaricaae indescriptae. Annales Historico-Naturales Musei Nationalis Hungarici, (s.n.</article-title><source>) </source><volume>5</volume>: <fpage>323</fpage>-<lpage>366</lpage>.</mixed-citation></ref><ref id="B43"><mixed-citation xmlns:xlink="http://www.w3.org/1999/xlink" xlink:type="simple"><person-group><name name-style="western"><surname>Hedqvist</surname><given-names>KJ</given-names></name></person-group> (<year>2003</year>)<article-title> Katalog över svenska Chalcidoidea.</article-title><source>Entomologisk Tidskrift </source><volume>124</volume>: <fpage>73</fpage>-<lpage>133</lpage>.</mixed-citation></ref></ref-list></tp:taxon-treatment>
