# Supplementary material for: Revision of the European species of Omphale Haliday (Hymenoptera, Chalcidoidea, Eulophidae)
Source: Zookeys. 2012 Oct 25;(232):1–157. doi: 10.3897/zookeys.232.3625 (PMC3494065; doi:10.3897/zookeys.232.3625)
Supplement: XML Treatment for Omphale nitens [file zookeys.232.3625-treatment17.xml]

<!DOCTYPE tp:taxon-treatment
  PUBLIC "-//TaxonX//DTD Taxonomic Treatment Publishing DTD v0 20100105//EN" "tax-treatment-NSO.dtd">
<tp:taxon-treatment xmlns:tp="http://www.plazi.org/taxpub"><tp:treatment-meta><mixed-citation publication-type="journal"><person-group><name><surname>Hansson</surname><given-names>Christer</given-names></name><name><surname>Shevtsova</surname><given-names>Ekaterina</given-names></name></person-group><article-title>Revision of the European species of 
                    <italic>Omphale</italic> Haliday (Hymenoptera, Chalcidoidea, Eulophidae)
                </article-title><source>Zookeys</source><day>25</day><month>10</month><year>2012</year><volume>2012</volume><issue>232</issue><fpage>1</fpage><lpage>157</lpage><pub-id pub-id-type="doi">10.3897/zookeys.232.3625</pub-id></mixed-citation></tp:treatment-meta><tp:nomenclature><tp:taxon-name>
                                <tp:taxon-name-part taxon-name-part-type="genus">Omphale</tp:taxon-name-part>
                                <tp:taxon-name-part taxon-name-part-type="species">nitens</tp:taxon-name-part>
                            <object-id xmlns:xlink="http://www.w3.org/1999/xlink" xlink:type="simple">http://species-id.net/wiki/Omphale_nitens</object-id>
								</tp:taxon-name><tp:taxon-authority>Graham</tp:taxon-authority><xref ref-type="fig" rid="F30">Figures 215</xref><xref ref-type="fig" rid="F31">–223</xref><xref ref-type="fig" rid="F1">517</xref><tp:nomenclature-citation-list><tp:nomenclature-citation><tp:taxon-name>Omphale nitens</tp:taxon-name><comment> Graham, 1963: 256. Holotype female in OUMNH, examined.</comment></tp:nomenclature-citation></tp:nomenclature-citation-list></tp:nomenclature><tp:treatment-sec sec-type="Material"><title>Material.</title><p><bold>Type material.</bold> Holotype female, type no. 1295 in OUMNH. <bold>Additional material.</bold> 12♀: France 2♀ (BMNH), Sweden 4♀ (CH, LUZM), United Kingdom 6♀ (BMNH).</p></tp:treatment-sec><tp:treatment-sec sec-type="Diagnosis"><title>Diagnosis.</title><p>Coxae yellowish brown with base darker, femora predominantly dark brown (<xref ref-type="fig" rid="F30">Fig. 215</xref>); thoracic dorsum bright golden green (<xref ref-type="fig" rid="F30">Fig. 217</xref>); flagellomeres 2–4 ventrally with two sets of setae, one attached subbasally and one subapically (<xref ref-type="fig" rid="F31">Fig. 221</xref>). Similar to <italic><tp:taxon-name>Omphale phruron</tp:taxon-name></italic> but female gaster shorter, fore- and midcoxae usually paler, female flagellomeres 2–4 ventrally with two sets of setae, and body with brighter colours.</p></tp:treatment-sec><tp:treatment-sec sec-type="Description"><title>Description.</title><p><italic>Female</italic>. Length of body 1.3–1.8 mm. Antenna with scape dark brown with base yellowish brown, pedicel and flagellum dark brown; pedicel + flagellum 2.2× as long as distance between eyes; first flagellomere 1.2× as long and 1.2× as wide as second flagellomere (<xref ref-type="fig" rid="F31">Fig. 221</xref>); flagellomeres 2–4 ventrally with two sets of setae, one attached subbasally and one subapically on each flagellomere; clava 1-segmented. Face golden purple (<xref ref-type="fig" rid="F30">Fig. 216</xref>), strigose-reticulate (<xref ref-type="fig" rid="F31">Fig. 222</xref>); clypeus golden green, smooth, semicircular, 1.4× as wide as high; gena purple metallic; lower frons golden purple, with very weak reticulation and shiny, to smooth; antennal scrobes join on frontal suture; frontal suture V-shaped; upper frons purple metallic, with very weak reticulation and shiny, to smooth; vertex purple metallic, with engraved weak reticulation (<xref ref-type="fig" rid="F31">Fig. 223</xref>). Occipital margin rounded (<xref ref-type="fig" rid="F31">Fig. 223</xref>).</p><p>Mesoscutum golden green (<xref ref-type="fig" rid="F30">Fig. 217</xref>), with engraved reticulation (<xref ref-type="fig" rid="F31">Fig. 220</xref>), midlobe with one pair of setae (posterior pair); notauli as indistinct impressions in posterior ½. Scutellum golden green (<xref ref-type="fig" rid="F30">Fig. 217</xref>), with engraved reticulation (<xref ref-type="fig" rid="F31">Fig. 220</xref>); 1.2× as long as wide, with anteromedian margin almost straight. Axillae golden green (<xref ref-type="fig" rid="F30">Fig. 217</xref>). Dorsellum golden green (<xref ref-type="fig" rid="F30">Fig. 217</xref>), convex and smooth (<xref ref-type="fig" rid="F31">Fig. 220</xref>), 0.3× as long as wide, and 0.6× as long as length of median propodeum. Lateral pronotum golden green (<xref ref-type="fig" rid="F30">Fig. 215</xref>), remaining parts of lateral mesosoma golden with green and purple metallic tinges; transepimeral sulcus curved forwards. Propodeum golden <!--PageBreak-->green (<xref ref-type="fig" rid="F30">Fig. 217</xref>), smooth (<xref ref-type="fig" rid="F31">Fig. 220</xref>); propodeal callus with two setae. Forecoxa yellowish brown with base dark brown (<xref ref-type="fig" rid="F30">Fig. 215</xref>), to predominantly dark brown with only apex yellowish brown, midcoxa yellowish brown with base pale brown, hind coxa yellowish brown with base golden green; femora predominantly dark brown with apex yellowish brown; tibiae yellowish brown; foretarsus dark brown, mid- and hind tarsi yellowish brown with 4<sup>th</sup> tarsomere dark brown to completely dark brown; midleg with first tarsomere 0.3× as long as length of tarsus. Forewing transparent, veins yellowish brown, setae dark brown (<xref ref-type="fig" rid="F30">Fig. 218</xref>); speculum closed; admarginal setae 7–9, arising from ventral marginal vein; radial cell with bare part small, with setae in posterior part; postmarginal vein 1.4× as long as stigmal vein, stigmal vein slender. Hind wing transparent, apex pointed (<xref ref-type="fig" rid="F30">Fig. 218</xref>). Forewing WIP (<xref ref-type="fig" rid="F30">Fig. 219</xref>) with apical ½ blue, basal ½ with wide bands in yellow, magenta and blue.<!--PageBreak--></p><p>Petiole pale brown. Gaster with first tergite golden green, remaining tergites golden purple, slightly elongate and 1.3–1.5× as long as length of mesosoma; 7<sup>th</sup> tergite 0.1× as long as length of gaster.</p><p><italic>Male</italic>. Unknown</p><fig id="F30" position="float" orientation="portrait"><label>Figures 215–219.</label><caption><p><italic><tp:taxon-name>Omphale nitens</tp:taxon-name></italic>, female: <bold>215</bold> habitus in lateral view, length of specimen 1.7 mm <bold>216</bold> head in frontal view <bold>217</bold> thoracic dorsum <bold>218</bold> transparent wings <bold>219</bold> wing interference patterns.</p></caption><graphic xmlns:xlink="http://www.w3.org/1999/xlink" xlink:href="ZooKeys-232-001-g030.jpg" position="float" orientation="portrait" xlink:type="simple"/></fig><fig id="F31" position="float" orientation="portrait"><label>Figures 220–227.</label><caption><p><italic><tp:taxon-name>Omphale</tp:taxon-name></italic> spp., females:<bold>220–222</bold>. <italic><tp:taxon-name>Omphale nitens</tp:taxon-name></italic>: <bold>220</bold> thoracic dorsum <bold>221</bold> antenna <bold>222</bold> head in frontal view <bold>223</bold> vertex <bold>224–227</bold>. <italic><tp:taxon-name>Omphale sti</tp:taxon-name></italic>: <bold>224</bold> thoracic dorsum <bold>225</bold> antenna <bold>226</bold> head in frontal view <bold>227</bold> vertex.</p></caption><graphic xmlns:xlink="http://www.w3.org/1999/xlink" xlink:href="ZooKeys-232-001-g031.jpg" position="float" orientation="portrait" xlink:type="simple"/></fig></tp:treatment-sec><tp:treatment-sec sec-type="Host"><title>Host.</title><p>Unknown.</p></tp:treatment-sec><tp:treatment-sec sec-type="Distribution"><title>Distribution.</title><p>France (<bold>new record</bold>), Sweden (<bold>new record</bold>), United Kingdom (<xref ref-type="bibr" rid="B30">Graham 1963</xref>) (<xref ref-type="fig" rid="F73">Fig. 517</xref>).</p></tp:treatment-sec><tp:treatment-sec><!--Section generated to contain objects referenced in tp:taxon-treatment.--><fig id="F1" position="float" orientation="portrait"><label>Figures 1–14.</label><caption><p><italic><tp:taxon-name>Omphale</tp:taxon-name></italic> spp.: <bold>1</bold> <italic><tp:taxon-name>Omphale chryseis</tp:taxon-name></italic>, 2nd flagellomere, female <bold>2</bold> <italic><tp:taxon-name>Omphale lugens</tp:taxon-name></italic>, 2nd flagellomere, female <bold>3</bold> <italic><tp:taxon-name>Omphale phruron</tp:taxon-name></italic>, 2nd flagellomere, male <bold>4</bold> <italic><tp:taxon-name>Omphale admirabilis</tp:taxon-name></italic>, 2nd flagellomere, male <bold>5</bold> <italic><tp:taxon-name>Omphale connectens</tp:taxon-name></italic>, head in frontal view, female <bold>6</bold> <italic><tp:taxon-name>Omphale lugens</tp:taxon-name></italic>, head in frontal view, female <bold>7</bold> <italic><tp:taxon-name>Omphale sulciscuta</tp:taxon-name></italic>, vertex, female <bold>8</bold> <italic><tp:taxon-name>Omphale acuminata</tp:taxon-name></italic>, vertex, female <bold>9</bold> <italic><tp:taxon-name>Omphale sulciscuta</tp:taxon-name></italic>, inner part of forewing, arrows point at admarginal setae <bold>10</bold> <italic><tp:taxon-name>Omphale connectens</tp:taxon-name></italic>, inner part of forewing, arrows point at admarginal setae <bold>11</bold> <italic><tp:taxon-name>Omphale salicis</tp:taxon-name></italic>, part of forewing, arrow points at bare radial cell <bold>12</bold> <italic><tp:taxon-name>Omphale aethiops</tp:taxon-name></italic>, part of forewing, arrow points at hairy radial cell <bold>13</bold> <italic><tp:taxon-name>Omphale phruron</tp:taxon-name></italic>, base of forewing, speculum closed <bold>14</bold> <italic><tp:taxon-name>Omphale clypealis</tp:taxon-name></italic>, base of forewing, speculum open.</p></caption><graphic xmlns:xlink="http://www.w3.org/1999/xlink" xlink:href="ZooKeys-232-001-g001.jpg" position="float" orientation="portrait" xlink:type="simple"/></fig><fig id="F73" position="float" orientation="portrait"><label>Figures 502–517.</label><caption><p><italic><tp:taxon-name>Omphale</tp:taxon-name></italic> spp. distribution in Europe: <bold>502</bold> <italic><tp:taxon-name>Omphale admirabilis</tp:taxon-name></italic> <bold>503</bold> <italic><tp:taxon-name>Omphale breviventris</tp:taxon-name></italic> <bold>504</bold> <italic><tp:taxon-name>Omphale telephe</tp:taxon-name></italic> <bold>505</bold> <italic><tp:taxon-name>Omphale versicolor</tp:taxon-name></italic> <bold>506</bold> <italic><tp:taxon-name>Omphale acuminata</tp:taxon-name></italic> <bold>507</bold> <italic><tp:taxon-name>Omphale chryseis</tp:taxon-name></italic> <bold>508</bold> <italic><tp:taxon-name>Omphale cornula</tp:taxon-name></italic> <bold>509</bold> <italic><tp:taxon-name>Omphale salicis</tp:taxon-name></italic> <bold>510</bold> <italic><tp:taxon-name>Omphale theana</tp:taxon-name></italic> <bold>511</bold> <italic><tp:taxon-name>Omphale brevis</tp:taxon-name></italic> <bold>512</bold> <italic><tp:taxon-name>Omphale clymene</tp:taxon-name></italic> <bold>513</bold> <italic><tp:taxon-name>Omphale euphorbiae</tp:taxon-name></italic> <bold>514</bold> <italic><tp:taxon-name>Omphale incognita</tp:taxon-name></italic> <bold>515</bold> <italic><tp:taxon-name>Omphale lydia</tp:taxon-name></italic> <bold>516</bold> <italic><tp:taxon-name>Omphale matrana</tp:taxon-name></italic> <bold>517</bold> <italic><tp:taxon-name>Omphale nitens</tp:taxon-name></italic>.</p></caption><graphic xmlns:xlink="http://www.w3.org/1999/xlink" xlink:href="ZooKeys-232-001-g073.jpg" position="float" orientation="portrait" xlink:type="simple"/></fig></tp:treatment-sec><ref-list><ref id="B30"><mixed-citation xmlns:xlink="http://www.w3.org/1999/xlink" xlink:type="simple"><person-group><name name-style="western"><surname>Graham</surname><given-names>MWRdeV</given-names></name></person-group> (<year>1963</year>)<article-title> Additions and corrections to the British list of Eulophidae (Hym., Chalcidoidea), with descriptions of some new species.</article-title><source>Transactions of the Society for British Entomology </source><volume>15</volume>: <fpage>167</fpage>-<lpage>275</lpage>.</mixed-citation></ref></ref-list></tp:taxon-treatment>
