# Supplementary material for: Revision of the European species of Omphale Haliday (Hymenoptera, Chalcidoidea, Eulophidae)
Source: Zookeys. 2012 Oct 25;(232):1–157. doi: 10.3897/zookeys.232.3625 (PMC3494065; doi:10.3897/zookeys.232.3625)
Supplement: XML Treatment for Omphale phruron [file zookeys.232.3625-treatment18.xml]

<!DOCTYPE tp:taxon-treatment
  PUBLIC "-//TaxonX//DTD Taxonomic Treatment Publishing DTD v0 20100105//EN" "tax-treatment-NSO.dtd">
<tp:taxon-treatment xmlns:tp="http://www.plazi.org/taxpub"><tp:treatment-meta><mixed-citation publication-type="journal"><person-group><name><surname>Hansson</surname><given-names>Christer</given-names></name><name><surname>Shevtsova</surname><given-names>Ekaterina</given-names></name></person-group><article-title>Revision of the European species of 
                    <italic>Omphale</italic> Haliday (Hymenoptera, Chalcidoidea, Eulophidae)
                </article-title><source>Zookeys</source><day>25</day><month>10</month><year>2012</year><volume>2012</volume><issue>232</issue><fpage>1</fpage><lpage>157</lpage><pub-id pub-id-type="doi">10.3897/zookeys.232.3625</pub-id></mixed-citation></tp:treatment-meta><tp:nomenclature><tp:taxon-name>
                                <tp:taxon-name-part taxon-name-part-type="genus">Omphale</tp:taxon-name-part>
                                <tp:taxon-name-part taxon-name-part-type="species">phruron</tp:taxon-name-part>
                            <object-id xmlns:xlink="http://www.w3.org/1999/xlink" xlink:type="simple">http://species-id.net/wiki/Omphale_phruron</object-id>
								</tp:taxon-name><tp:taxon-authority>(Walker)</tp:taxon-authority><xref ref-type="fig" rid="F1">Figures 3, 13</xref><xref ref-type="fig" rid="F32">228</xref><xref ref-type="fig" rid="F33">–242</xref><xref ref-type="fig" rid="F70">490</xref><xref ref-type="fig" rid="F74">518</xref><tp:nomenclature-citation-list><tp:nomenclature-citation><tp:taxon-name>Entedon phruron</tp:taxon-name><comment> Walker, 1839:87. Lectotype male in BMNH, examined.</comment></tp:nomenclature-citation><tp:nomenclature-citation><tp:taxon-name>Omphale phruron</tp:taxon-name><comment> (Walker), <xref ref-type="bibr" rid="B30">Graham (1963)</xref>.</comment></tp:nomenclature-citation><tp:nomenclature-citation><tp:taxon-name>Omphale teresis</tp:taxon-name><comment> Askew, 2003:29. Holotype female in BMNH, examined. <bold>Syn. n.</bold></comment></tp:nomenclature-citation></tp:nomenclature-citation-list></tp:nomenclature><tp:treatment-sec sec-type="Material"><title>Material.</title><p><bold>Type material.</bold> Lectotype male of <italic><tp:taxon-name>Entedon phruron</tp:taxon-name></italic>, type no. 5.3386 in BMNH; Holotype female of <italic><tp:taxon-name>Omphale teresis</tp:taxon-name></italic>, type no. 5.4614 in BMNH. <bold>Additional material.</bold> 100♀ 154♂: Denmark 1♂ (LUZM), France 2♀ 3♂ (RMNH), Germany 5♀ 7♂ (RMNH), Hungary 6♀ 9♂ (BMNH, CH), Ireland 3♀ 1♂ (BMNH), Netherlands 2♀ 1♂ (RMNH), Russia 1♀ (BMNH), Sweden 35♀ 74♂ (BMNH, CH, LUZM), United Kingdom 46♀ 58♂ (BMNH).</p></tp:treatment-sec><tp:treatment-sec sec-type="Diagnosis"><title>Diagnosis.</title><p>A small species (0.9–1.4 mm) with dark brown scape, coxae and femora (<xref ref-type="fig" rid="F32">Fig. 228</xref>), female gaster elongate (1.6× as long as length of mesosoma) with apex distinctly pointed, mesoscutum and scutellum usually bicoloured in golden purple or purple metallic (occasionally golden red) and golden green or green metallic (<xref ref-type="fig" rid="F32">Figs 229, 230</xref>); female flagellomeres 2–4 ventrally with one set of setae attached subbasaly and reaching beyond apex of flagellomere attached to (<xref ref-type="fig" rid="F33">Fig. 236</xref>), male flagellomeres 1–4 with a basal whorl of setae and with setae reaching beyond apex of flagellomere attached to (<xref ref-type="fig" rid="F33">Fig. 240</xref>), some specimens with a few setae apical to whorl. Male genitalia: phallobase (<xref ref-type="fig" rid="F70">Fig. 490</xref>) with digitus triangular and 0.6× as long as wide, volsellar setae on long extensions and with apex of setae 1.4× the length of setae from apex of phallobase; aedeagus short and stout (<xref ref-type="fig" rid="F70">Fig. 490</xref>), with penis valves 1.5× as long as wide.</p></tp:treatment-sec><tp:treatment-sec sec-type="Description"><title>Description.</title><p><italic>Female</italic>. Length of body 1.1–1.4 mm. Antenna dark brown; pedicel + flagellum 1.8× as long as distance between eyes; first flagellomere 1.0× as long and 1.3× as wide as second flagellomere (<xref ref-type="fig" rid="F33">Fig. 236</xref>); flagellomeres 2–4 ventrally with one set of setae attached subbasally and reaching beyond apex of flagellomere attached to; clava 2-segmented. Face dark brown with golden green and purple metallic tinges (<xref ref-type="fig" rid="F32">Fig. 231</xref>), with weak striae (<xref ref-type="fig" rid="F33">Fig. 237</xref>); clypeus golden green, golden red, or purple metallic, smooth, semicircular, 1.8× as wide as high; gena purple metallic; lower frons golden with green metallic tinges, with weak reticulation; antennal scrobes join on frontal suture; frontal suture V-shaped; upper frons golden purple, with very weak reticulation; vertex golden purple, inside ocellar triangle with engraved weak reticulation outside triangle smooth or with very weak reticulation, to completely with engraved weak reticulation (<xref ref-type="fig" rid="F33">Fig. 238</xref>). Occipital margin rounded (<xref ref-type="fig" rid="F33">Fig. 238</xref>).</p><p>Mesoscutum golden with posterior ¼ green metallic, to completely golden purple (<xref ref-type="fig" rid="F32">Fig. 229</xref>), with engraved reticulation (<xref ref-type="fig" rid="F33">Fig. 235</xref>), midlobe with one pair of setae (posterior pair); notauli as indistinct impressions in posterior ½. Scutellum with anterior ⅔ golden purple, posterior ⅓ green metallic (<xref ref-type="fig" rid="F32">Fig. 229</xref>), to completely golden purple or purple metallic, with engraved reticulation (<xref ref-type="fig" rid="F33">Fig. 235</xref>); 1.1× as long as wide, with anteromedian margin smoothly curved forwards. Axillae golden purple (<xref ref-type="fig" rid="F32">Fig. 229</xref>). Do<!--PageBreak-->rsellum golden green (<xref ref-type="fig" rid="F32">Fig. 229</xref>), slightly concave and smooth (<xref ref-type="fig" rid="F33">Fig. 235</xref>), 0.3× as long as wide, and 0.5× as long as length of median propodeum. Lateral pronotum golden (<xref ref-type="fig" rid="F32">Fig. 228</xref>); prepectus, mesepisternum and mespeimeron dark brown metallic; trans-epimeral sulcus curved forwards. Propodeum golden green with median part purplish (<xref ref-type="fig" rid="F32">Fig. 229</xref>), smooth (<xref ref-type="fig" rid="F33">Fig. 235</xref>); propodeal callus with two setae. Legs with coxae and <!--PageBreak-->femora dark brown metallic (<xref ref-type="fig" rid="F33">Fig. 228</xref>); tibiae pale brown to dark brown; tarsi yellowish brown to pale brown; midleg with first tarsomere 0.3× as long as length of tarsus. Forewing transparent, veins yellowish brown, setae dark brown (<xref ref-type="fig" rid="F32">Fig. 228</xref>); speculum closed; admarginal setae 6–7 (lectotype male with 7), arising from marginal vein; radial cell bare; postmarginal vein 1.0× as long as stigmal vein, stigmal vein slightly enlarged to slender. Hind wing transparent, apex pointed (<xref ref-type="fig" rid="F32">Fig. 233</xref>). Forewing WIP (<xref ref-type="fig" rid="F32">Fig. 234</xref>) with apical ½ blue and magenta, basal ½ with wide bands in yellow, magenta and blue.</p><p>Petiole dark brown. Gaster dark brown with golden green tinges, elongate and 1.5–1.6× as long as length of mesosoma and with apex distinctly pointed; 7<sup>th</sup> tergite 0.1× as long as length of gaster.<!--PageBreak--></p><p><italic>Male</italic>. Length of body 0.9–1.3 mm. Features as in female except as follows. Antenna dark brown metallic; pedicel + flagellum 2.5× as long as distance between eyes; flagellomeres 1–4 with verticillate setae and with setae reaching beyond apex of flagellomere attached to (<xref ref-type="fig" rid="F33">Fig. 240</xref>), some specimens with a few setae apical to whorl; clava 1-segmented. Face golden red with green metallic tinges, to golden green, strigose; clypeus golden red with green metallic tinges, to golden green, smooth (<xref ref-type="fig" rid="F33">Fig. 241</xref>), trapezoid to semicircular, 1.6× as wide as high; gena golden purple; lower frons golden red, golden green, or bluish green metallic (<xref ref-type="fig" rid="F32">Fig. 232</xref>), with weak reticulation; antennal scrobes join frontal suture separately; upper frons golden red, golden purple, or bluish green metallic, with weak reticulation; vertex dark brown with purple metallic tinges.</p><p>Mesoscutum golden red or golden purple with green metallic tinges (<xref ref-type="fig" rid="F32">Fig. 230</xref>). Scutellum with anterior ⅔ golden purple posterior ⅓ green metallic (<xref ref-type="fig" rid="F32">Fig. 230</xref>), to completely golden purple or purple metallic, with engraved reticulation (<xref ref-type="fig" rid="F33">Fig. 239</xref>); 1.3× as long as wide. Some Swedish specimens with mesoscutum and scutellum greenish blue metallic. Dorsellum golden to golden green (<xref ref-type="fig" rid="F32">Fig. 230</xref>), 0.4× as long as wide (<xref ref-type="fig" rid="F32">Fig. 239</xref>).</p><p>Petiole dark brown. Gaster with first tergite golden green, remaining tergites dark brown with golden tinges, 1.5–1.6× as long as length of mesosoma. Phallobase and aedeagus as in <xref ref-type="fig" rid="F70">Fig. 490</xref>.</p><fig id="F32" position="float" orientation="portrait"><label>Figures 228–234.</label><caption><p><italic><tp:taxon-name>Omphale phruron</tp:taxon-name></italic>: <bold>228</bold> habitus in lateral view, female, length of specimen 1.2 mm <bold>229</bold> thoracic dorsum, female <bold>230</bold> thoracic dorsum, male <bold>231</bold> head in frontal view, female <bold>232</bold> head in frontal view, male <bold>233</bold> transparent wings, female <bold>234</bold> wing interference patterns, female.</p></caption><graphic xmlns:xlink="http://www.w3.org/1999/xlink" xlink:href="ZooKeys-232-001-g032.jpg" position="float" orientation="portrait" xlink:type="simple"/></fig><fig id="F33" position="float" orientation="portrait"><label>Figures 235–242.</label><caption><p><italic><tp:taxon-name>Omphale phruron</tp:taxon-name></italic>: <bold>235</bold> thoracic dorsum, female <bold>236</bold> antenna, female <bold>237</bold> head in frontal view, female <bold>238</bold> vertex, female <bold>239</bold> thoracic dorsum, male <bold>240</bold> antenna, male <bold>241</bold> head in frontal view, male <bold>242</bold> vertex, male.</p></caption><graphic xmlns:xlink="http://www.w3.org/1999/xlink" xlink:href="ZooKeys-232-001-g033.jpg" position="float" orientation="portrait" xlink:type="simple"/></fig></tp:treatment-sec><tp:treatment-sec sec-type="Hosts"><title>Hosts.</title><p><italic><tp:taxon-name>Dasineura pyri</tp:taxon-name></italic> (<tp:taxon-name>Diptera</tp:taxon-name>: <tp:taxon-name>Cecidomyiidae</tp:taxon-name>) (<xref ref-type="bibr" rid="B24">Gijswijt 1976</xref>). The record for <italic><tp:taxon-name>Geocrypta galii</tp:taxon-name></italic> in <xref ref-type="bibr" rid="B24">Gijswijt (1976)</xref> concerns <italic><tp:taxon-name>Omphale incognita</tp:taxon-name></italic>. Material for <italic><tp:taxon-name>Dasineura pyri</tp:taxon-name></italic> not seen.</p></tp:treatment-sec><tp:treatment-sec sec-type="Distribution"><title>Distribution.</title><p>Denmark (<bold>new record</bold>), France (<xref ref-type="bibr" rid="B24">Gijswijt 1976</xref>), Germany (<xref ref-type="bibr" rid="B24">Gijswijt 1976</xref>), Hungary (<bold>new record</bold>), Ireland (<bold>new record</bold>), Netherlands (<xref ref-type="bibr" rid="B24">Gijswijt 1976</xref>), Russia (<bold>new record</bold>), Sweden (<xref ref-type="bibr" rid="B37">Hansson 1991</xref>), United Kingdom (<xref ref-type="bibr" rid="B79">Walker 1839</xref>) (<xref ref-type="fig" rid="F74">Fig. 518</xref>).</p></tp:treatment-sec><tp:treatment-sec sec-type="Remarks"><title>Remarks.</title><p><xref ref-type="bibr" rid="B2">Askew (2003)</xref> described <italic><tp:taxon-name>Omphale teresis</tp:taxon-name></italic> from four female specimens and compared it to <italic><tp:taxon-name>Omphale phruron</tp:taxon-name></italic>, which Askew considered the most similar species. According to Askew <italic><tp:taxon-name>Omphale teresis</tp:taxon-name></italic> differed from <italic><tp:taxon-name>Omphale phruron</tp:taxon-name></italic> in having fewer admarginal setae on the forewing, a greener and shinier thoracic dorsum that lacked sculpture on posterior part of both meso-scutum and scutellum, and in having a narrower mesosoma. The female holotype of <italic><tp:taxon-name>Omphale teresis</tp:taxon-name></italic> has 7 admarginal setae (i.e. same as lectotype male of <italic><tp:taxon-name>Omphale phruron</tp:taxon-name></italic>), the holotype of <italic><tp:taxon-name>Omphale teresis</tp:taxon-name></italic> has entire mesoscutum and scutellum reticulate and there are no smooth parts, and the scutellum is bi-coloured with anterior ⅔ golden-purple and posterior ⅓ green metallic, the mesosoma is 1.3× as long as wide (not “at least 1.5×” as stated by Askew). These data contradict the characters given by Askew and the holotype of <italic><tp:taxon-name>Omphale teresis</tp:taxon-name></italic> fits well into the concept of <italic><tp:taxon-name>Omphale phruron</tp:taxon-name></italic>, and <italic><tp:taxon-name>Omphale teresis</tp:taxon-name></italic> is therefore synonymized with <italic><tp:taxon-name>Omphale phruron</tp:taxon-name></italic>.</p></tp:treatment-sec><tp:treatment-sec><!--Section generated to contain objects referenced in tp:taxon-treatment.--><fig id="F1" position="float" orientation="portrait"><label>Figures 1–14.</label><caption><p><italic><tp:taxon-name>Omphale</tp:taxon-name></italic> spp.: <bold>1</bold> <italic><tp:taxon-name>Omphale chryseis</tp:taxon-name></italic>, 2nd flagellomere, female <bold>2</bold> <italic><tp:taxon-name>Omphale lugens</tp:taxon-name></italic>, 2nd flagellomere, female <bold>3</bold> <italic><tp:taxon-name>Omphale phruron</tp:taxon-name></italic>, 2nd flagellomere, male <bold>4</bold> <italic><tp:taxon-name>Omphale admirabilis</tp:taxon-name></italic>, 2nd flagellomere, male <bold>5</bold> <italic><tp:taxon-name>Omphale connectens</tp:taxon-name></italic>, head in frontal view, female <bold>6</bold> <italic><tp:taxon-name>Omphale lugens</tp:taxon-name></italic>, head in frontal view, female <bold>7</bold> <italic><tp:taxon-name>Omphale sulciscuta</tp:taxon-name></italic>, vertex, female <bold>8</bold> <italic><tp:taxon-name>Omphale acuminata</tp:taxon-name></italic>, vertex, female <bold>9</bold> <italic><tp:taxon-name>Omphale sulciscuta</tp:taxon-name></italic>, inner part of forewing, arrows point at admarginal setae <bold>10</bold> <italic><tp:taxon-name>Omphale connectens</tp:taxon-name></italic>, inner part of forewing, arrows point at admarginal setae <bold>11</bold> <italic><tp:taxon-name>Omphale salicis</tp:taxon-name></italic>, part of forewing, arrow points at bare radial cell <bold>12</bold> <italic><tp:taxon-name>Omphale aethiops</tp:taxon-name></italic>, part of forewing, arrow points at hairy radial cell <bold>13</bold> <italic><tp:taxon-name>Omphale phruron</tp:taxon-name></italic>, base of forewing, speculum closed <bold>14</bold> <italic><tp:taxon-name>Omphale clypealis</tp:taxon-name></italic>, base of forewing, speculum open.</p></caption><graphic xmlns:xlink="http://www.w3.org/1999/xlink" xlink:href="ZooKeys-232-001-g001.jpg" position="float" orientation="portrait" xlink:type="simple"/></fig><fig id="F70" position="float" orientation="portrait"><label>Figures 490–494.</label><caption><p>Male genitalia (phallobase and aedeagus) <italic><tp:taxon-name>Omphale</tp:taxon-name></italic> spp.: <bold>490</bold> <italic><tp:taxon-name>Omphale phruron</tp:taxon-name></italic>, length of phallobase 0.19 mm <bold>491</bold> <italic><tp:taxon-name>Omphale tenuicornis</tp:taxon-name></italic>, length of phallobase 0.24 mm <bold>492</bold> <italic><tp:taxon-name>Omphale aethiops</tp:taxon-name></italic>, length of phallobase 0.30 mm <bold>493</bold> <italic><tp:taxon-name>Omphale connectens</tp:taxon-name></italic>, length of phallobase 0.22 mm <bold>494</bold> <italic><tp:taxon-name>Omphale lugubris</tp:taxon-name></italic>, length of phallobase 0.27 mm.</p></caption><graphic xmlns:xlink="http://www.w3.org/1999/xlink" xlink:href="ZooKeys-232-001-g070.jpg" position="float" orientation="portrait" xlink:type="simple"/></fig><fig id="F74" position="float" orientation="portrait"><label>Figures 518–533.</label><caption><p><italic><tp:taxon-name>Omphale</tp:taxon-name></italic> spp. distribution in Europe: <bold>518</bold> <italic><tp:taxon-name>Omphale phruron</tp:taxon-name></italic> <bold>519</bold> <italic><tp:taxon-name>Omphale sti</tp:taxon-name></italic> <bold>520</bold> <italic><tp:taxon-name>Omphale tenuicornis</tp:taxon-name></italic> <bold>521</bold> <italic><tp:taxon-name>Omphale aethiops</tp:taxon-name></italic> <bold>522</bold> <italic><tp:taxon-name>Omphale connectens</tp:taxon-name></italic> <bold>523</bold> <italic><tp:taxon-name>Omphale dolichura</tp:taxon-name></italic> <bold>524</bold> <italic><tp:taxon-name>Omphale lugubris</tp:taxon-name></italic> <bold>525</bold> <italic><tp:taxon-name>Omphale clypealis</tp:taxon-name></italic> <bold>526</bold> <italic><tp:taxon-name>Omphale parma</tp:taxon-name></italic> <bold>527</bold> <italic><tp:taxon-name>Omphale brevibuccata</tp:taxon-name></italic> <bold>528</bold> <italic><tp:taxon-name>Omphale erugata</tp:taxon-name></italic> <bold>529</bold> <italic><tp:taxon-name>Omphale obscura</tp:taxon-name></italic> <bold>530</bold> <italic><tp:taxon-name>Omphale rossica</tp:taxon-name></italic> <bold>531</bold> <italic><tp:taxon-name>Omphale rubigus</tp:taxon-name></italic> <bold>532</bold> <italic><tp:taxon-name>Omphale sulciscuta</tp:taxon-name></italic> <bold>533</bold> <italic><tp:taxon-name>Omphale aceris</tp:taxon-name></italic>.</p></caption><graphic xmlns:xlink="http://www.w3.org/1999/xlink" xlink:href="ZooKeys-232-001-g074.jpg" position="float" orientation="portrait" xlink:type="simple"/></fig></tp:treatment-sec><ref-list><ref id="B30"><mixed-citation xmlns:xlink="http://www.w3.org/1999/xlink" xlink:type="simple"><person-group><name name-style="western"><surname>Graham</surname><given-names>MWRdeV</given-names></name></person-group> (<year>1963</year>)<article-title> Additions and corrections to the British list of Eulophidae (Hym., Chalcidoidea), with descriptions of some new species.</article-title><source>Transactions of the Society for British Entomology </source><volume>15</volume>: <fpage>167</fpage>-<lpage>275</lpage>.</mixed-citation></ref><ref id="B24"><mixed-citation xmlns:xlink="http://www.w3.org/1999/xlink" xlink:type="simple"><person-group><name name-style="western"><surname>Gijswijt</surname><given-names>MJ</given-names></name></person-group> (<year>1976</year>)<article-title> Notes on biology and distribution of the genus <italic>Omphale</italic> Haliday, 1833, with descriptions of two new species (Insecta, Hymenoptera, Eulophidae).</article-title><source>Bulletin, Zoologisch Museum, Universiteit van Amsterdam </source><volume>5</volume>: <fpage>77</fpage>-<lpage>84</lpage>.</mixed-citation></ref><ref id="B37"><mixed-citation xmlns:xlink="http://www.w3.org/1999/xlink" xlink:type="simple"><person-group><name name-style="western"><surname>Hansson</surname><given-names>C</given-names></name></person-group> (<year>1991</year>)<article-title> A catalogue of the Chalcidoidea (Hymenoptera) described by C.G. Thomson, with a checklist of Swedish species.</article-title><source>Entomologica Scandinavica Supplement </source><volume>38</volume>: <fpage>1</fpage>-<lpage>70</lpage>.</mixed-citation></ref><ref id="B79"><mixed-citation xmlns:xlink="http://www.w3.org/1999/xlink" xlink:type="simple"><person-group><name name-style="western"><surname>Walker</surname><given-names>F</given-names></name></person-group> (<year>1839</year>)<source> Monographia Chalciditum I., London, 330 pp.</source></mixed-citation></ref><ref id="B2"><mixed-citation xmlns:xlink="http://www.w3.org/1999/xlink" xlink:type="simple"><person-group><name name-style="western"><surname>Askew</surname><given-names>RR</given-names></name></person-group> (<year>2003</year>)<article-title> Observations on some British <italic>Omphale</italic> Haliday (Hym., Eulophidae) with descriptions of two new species.</article-title><source>Entomologists Monthly Magazine </source><volume>139</volume>: <fpage>29</fpage>-<lpage>37</lpage>.</mixed-citation></ref></ref-list></tp:taxon-treatment>
