# Supplementary material for: Revision of the European species of Omphale Haliday (Hymenoptera, Chalcidoidea, Eulophidae)
Source: Zookeys. 2012 Oct 25;(232):1–157. doi: 10.3897/zookeys.232.3625 (PMC3494065; doi:10.3897/zookeys.232.3625)
Supplement: XML Treatment for Omphale sti [file zookeys.232.3625-treatment19.xml]

<!DOCTYPE tp:taxon-treatment
  PUBLIC "-//TaxonX//DTD Taxonomic Treatment Publishing DTD v0 20100105//EN" "tax-treatment-NSO.dtd">
<tp:taxon-treatment xmlns:tp="http://www.plazi.org/taxpub"><tp:treatment-meta><mixed-citation publication-type="journal"><person-group><name><surname>Hansson</surname><given-names>Christer</given-names></name><name><surname>Shevtsova</surname><given-names>Ekaterina</given-names></name></person-group><article-title>Revision of the European species of 
                    <italic>Omphale</italic> Haliday (Hymenoptera, Chalcidoidea, Eulophidae)
                </article-title><source>Zookeys</source><day>25</day><month>10</month><year>2012</year><volume>2012</volume><issue>232</issue><fpage>1</fpage><lpage>157</lpage><pub-id pub-id-type="doi">10.3897/zookeys.232.3625</pub-id></mixed-citation></tp:treatment-meta><tp:nomenclature><tp:taxon-name>
                                <tp:taxon-name-part taxon-name-part-type="genus">Omphale</tp:taxon-name-part>
                                <tp:taxon-name-part taxon-name-part-type="species">sti</tp:taxon-name-part>
                            <object-id xmlns:xlink="http://www.w3.org/1999/xlink" xlink:type="simple">urn:lsid:zoobank.org:act:99A10FE3-6EC0-476B-8154-401F173D05A3</object-id>
								<object-id xmlns:xlink="http://www.w3.org/1999/xlink" xlink:type="simple">http://species-id.net/wiki/Omphale_sti</object-id>
								</tp:taxon-name><tp:taxon-status xmlns:xlink="http://www.w3.org/1999/xlink" xlink:type="simple">sp. n.</tp:taxon-status><xref ref-type="fig" rid="F31">Figures 224–227</xref><xref ref-type="fig" rid="F34">243–247</xref><xref ref-type="fig" rid="F74">519</xref></tp:nomenclature><tp:treatment-sec sec-type="Material"><title>Material.</title><p><bold>Holotype</bold> female (BMNH), glued to a card, labelled “SWEDEN: Skåne, Lake Kranke, 17.vii.2004, C. Hansson”. <bold>Paratype.</bold> SWEDEN: 1♀ with same label data as holotype (BMNH).</p></tp:treatment-sec><tp:treatment-sec sec-type="Diagnosis"><title>Diagnosis.</title><p>Female with flagellomeres 2-4 ventrally with one set of long setae attached subbasally and reaching beyond apex of flagellomere attached to (<xref ref-type="fig" rid="F31">Fig. 225</xref>), and first flagellomere distinctly wider than second. Similar to <italic><tp:taxon-name>Omphale phruron</tp:taxon-name></italic> but midlobe of mesoscutum with two pairs of setae (<xref ref-type="fig" rid="F31">Fig. 224</xref>); forewing speculum open below (<xref ref-type="fig" rid="F34">Fig. 246</xref>); WIP different, medially with distinct lines (<xref ref-type="fig" rid="F34">Fig. 247</xref>).</p></tp:treatment-sec><tp:treatment-sec sec-type="Description"><title>Description.</title><p><italic>Female</italic>. Length of body 1.3–1.5 mm. Antenna with scape yellowish brown with dorsal margin dark brown, pedicel and flagellum dark brown; pedicel + flagellum 1.8× as long as distance between eyes; first flagellomere 1.1× as long and 1.1× as wide as second flagellomere (<xref ref-type="fig" rid="F31">Fig. 225</xref>); flagellomeres 2–4 ventrally with one set of long setae attached subbasally and reaching beyond apex of flagellomere attached to; clava 1-segmented. Face golden green (<xref ref-type="fig" rid="F34">Fig. 244</xref>), with striae (<xref ref-type="fig" rid="F31">Fig. 226</xref>); clypeus blue<!--PageBreak--> metallic, smooth, rectangular, 1.9× as wide as high; gena golden purple; lower frons bluish green metallic, with raised and weak reticulation, interscrobal area golden green with very weak reticulation; antennal scrobes join frontal suture separately; frontal suture V-shaped; upper frons golden, with very weak reticulation; vertex golden green, with engraved weak reticulation (<xref ref-type="fig" rid="F31">Fig. 227</xref>). Occipital margin rounded (<xref ref-type="fig" rid="F31">Fig. 227</xref>).</p><p>Mesoscutum golden green (<xref ref-type="fig" rid="F34">Fig. 245</xref>), with engraved reticulation (<xref ref-type="fig" rid="F31">Fig. 224</xref>), midlobe with two pairs of setae; notauli as indistinct impressions in posterior ½. Scutellum golden with green tinges (<xref ref-type="fig" rid="F34">Fig. 245</xref>), with engraved reticulation (<xref ref-type="fig" rid="F31">Fig. 224</xref>); 1.2× as long as wide, with anterior margin almost straight. Axillae golden with green tinges (<xref ref-type="fig" rid="F34">Fig. 245</xref>). Dorsellum golden (<xref ref-type="fig" rid="F34">Fig. 245</xref>), concave and smooth (<xref ref-type="fig" rid="F31">Fig. 224</xref>), 0.2× as long as wide, and 0.3× as long as length of median propodeum. Entire lateral mesosoma purple metallic (<xref ref-type="fig" rid="F34">Fig. 243</xref>); transepimeral sulcus curved forwards. Propodeum bluish green metallic (<xref ref-type="fig" rid="F34">Fig. 245</xref>), smooth (<xref ref-type="fig" rid="F31">Fig. 224</xref>); propodeal callus with two setae. Fore- and midcoxae yellowish brown, hind coxae purple metallic with apical ⅓ yellowish-brown (<xref ref-type="fig" rid="F34">Fig. 243</xref>); femora pale brown; fore- and midtibiae pale brown, hind tibia yellowish brown; tarsi yellowish brown; midleg with first tarsomere 0.2× as long as length of tarsus. Forewing transparent, veins yellowish brown, setae dark brown (<xref ref-type="fig" rid="F34">Fig. 246</xref>); speculum open; admarginal setae 5, arising from marginal vein; radial cell bare; stigmal vein slender; postmarginal vein 1.5× as long as stigmal vein. Hind wing transparent, apex pointed (<xref ref-type="fig" rid="F34">Fig. 246</xref>). Forewing WIP (<xref ref-type="fig" rid="F34">Fig. 247</xref>) with apical ⅓ yellow, basal ⅔ with wide bands in magenta, blue and yellow.</p><p>Petiole dark brown. Gaster with first tergite golden green, remaining tergites golden with purple tinges, elongate and 1.5–1.6× as long as length of mesosoma; 7<sup>th</sup> tergite 0.2× as long as length of gaster.</p><p><italic>Male</italic>. Unknown.</p><fig id="F34" position="float" orientation="portrait"><label>Figures 243–247.</label><caption><p><italic><tp:taxon-name>Omphale sti</tp:taxon-name></italic>, female: <bold>243</bold> habitus in lateral view, length of specimen 1.5 mm <bold>244</bold> head in frontal view <bold>245</bold> thoracic dorsum <bold>246</bold> transparent wings <bold>247</bold> wing interference patterns.</p></caption><graphic xmlns:xlink="http://www.w3.org/1999/xlink" xlink:href="ZooKeys-232-001-g034.jpg" position="float" orientation="portrait" xlink:type="simple"/></fig></tp:treatment-sec><tp:treatment-sec sec-type="Host"><title>Host.</title><p>Unknown.</p></tp:treatment-sec><tp:treatment-sec sec-type="Distribution"><title>Distribution.</title><p>Sweden (<xref ref-type="fig" rid="F74">Fig. 519</xref>).</p></tp:treatment-sec><tp:treatment-sec sec-type="Etymology"><title>Etymology.</title><p>Named after the <underline>S</underline>wedish <underline>T</underline>axonomy <underline>I</underline>nitiative, a commendable initiative that supports taxonomy and systematics in Sweden.</p></tp:treatment-sec><tp:treatment-sec><!--Section generated to contain objects referenced in tp:taxon-treatment.--><fig id="F31" position="float" orientation="portrait"><label>Figures 220–227.</label><caption><p><italic><tp:taxon-name>Omphale</tp:taxon-name></italic> spp., females:<bold>220–222</bold>. <italic><tp:taxon-name>Omphale nitens</tp:taxon-name></italic>: <bold>220</bold> thoracic dorsum <bold>221</bold> antenna <bold>222</bold> head in frontal view <bold>223</bold> vertex <bold>224–227</bold>. <italic><tp:taxon-name>Omphale sti</tp:taxon-name></italic>: <bold>224</bold> thoracic dorsum <bold>225</bold> antenna <bold>226</bold> head in frontal view <bold>227</bold> vertex.</p></caption><graphic xmlns:xlink="http://www.w3.org/1999/xlink" xlink:href="ZooKeys-232-001-g031.jpg" position="float" orientation="portrait" xlink:type="simple"/></fig><fig id="F74" position="float" orientation="portrait"><label>Figures 518–533.</label><caption><p><italic><tp:taxon-name>Omphale</tp:taxon-name></italic> spp. distribution in Europe: <bold>518</bold> <italic><tp:taxon-name>Omphale phruron</tp:taxon-name></italic> <bold>519</bold> <italic><tp:taxon-name>Omphale sti</tp:taxon-name></italic> <bold>520</bold> <italic><tp:taxon-name>Omphale tenuicornis</tp:taxon-name></italic> <bold>521</bold> <italic><tp:taxon-name>Omphale aethiops</tp:taxon-name></italic> <bold>522</bold> <italic><tp:taxon-name>Omphale connectens</tp:taxon-name></italic> <bold>523</bold> <italic><tp:taxon-name>Omphale dolichura</tp:taxon-name></italic> <bold>524</bold> <italic><tp:taxon-name>Omphale lugubris</tp:taxon-name></italic> <bold>525</bold> <italic><tp:taxon-name>Omphale clypealis</tp:taxon-name></italic> <bold>526</bold> <italic><tp:taxon-name>Omphale parma</tp:taxon-name></italic> <bold>527</bold> <italic><tp:taxon-name>Omphale brevibuccata</tp:taxon-name></italic> <bold>528</bold> <italic><tp:taxon-name>Omphale erugata</tp:taxon-name></italic> <bold>529</bold> <italic><tp:taxon-name>Omphale obscura</tp:taxon-name></italic> <bold>530</bold> <italic><tp:taxon-name>Omphale rossica</tp:taxon-name></italic> <bold>531</bold> <italic><tp:taxon-name>Omphale rubigus</tp:taxon-name></italic> <bold>532</bold> <italic><tp:taxon-name>Omphale sulciscuta</tp:taxon-name></italic> <bold>533</bold> <italic><tp:taxon-name>Omphale aceris</tp:taxon-name></italic>.</p></caption><graphic xmlns:xlink="http://www.w3.org/1999/xlink" xlink:href="ZooKeys-232-001-g074.jpg" position="float" orientation="portrait" xlink:type="simple"/></fig></tp:treatment-sec></tp:taxon-treatment>
