# Supplementary material for: Revision of the European species of Omphale Haliday (Hymenoptera, Chalcidoidea, Eulophidae)
Source: Zookeys. 2012 Oct 25;(232):1–157. doi: 10.3897/zookeys.232.3625 (PMC3494065; doi:10.3897/zookeys.232.3625)
Supplement: XML Treatment for Omphale tenuicornis [file zookeys.232.3625-treatment20.xml]

<!DOCTYPE tp:taxon-treatment
  PUBLIC "-//TaxonX//DTD Taxonomic Treatment Publishing DTD v0 20100105//EN" "tax-treatment-NSO.dtd">
<tp:taxon-treatment xmlns:tp="http://www.plazi.org/taxpub"><tp:treatment-meta><mixed-citation publication-type="journal"><person-group><name><surname>Hansson</surname><given-names>Christer</given-names></name><name><surname>Shevtsova</surname><given-names>Ekaterina</given-names></name></person-group><article-title>Revision of the European species of 
                    <italic>Omphale</italic> Haliday (Hymenoptera, Chalcidoidea, Eulophidae)
                </article-title><source>Zookeys</source><day>25</day><month>10</month><year>2012</year><volume>2012</volume><issue>232</issue><fpage>1</fpage><lpage>157</lpage><pub-id pub-id-type="doi">10.3897/zookeys.232.3625</pub-id></mixed-citation></tp:treatment-meta><tp:nomenclature><tp:taxon-name>
                                <tp:taxon-name-part taxon-name-part-type="genus">Omphale</tp:taxon-name-part>
                                <tp:taxon-name-part taxon-name-part-type="species">tenuicornis</tp:taxon-name-part>
                            <object-id xmlns:xlink="http://www.w3.org/1999/xlink" xlink:type="simple">urn:lsid:zoobank.org:act:4771FC2B-0ED1-4F8C-B8CA-7C8233638910</object-id>
								<object-id xmlns:xlink="http://www.w3.org/1999/xlink" xlink:type="simple">http://species-id.net/wiki/Omphale_tenuicornis</object-id>
								</tp:taxon-name><tp:taxon-status xmlns:xlink="http://www.w3.org/1999/xlink" xlink:type="simple">sp. n.</tp:taxon-status><xref ref-type="fig" rid="F35">Figures 248</xref><xref ref-type="fig" rid="F36">–262</xref><xref ref-type="fig" rid="F70">491</xref><xref ref-type="fig" rid="F74">520</xref></tp:nomenclature><tp:treatment-sec sec-type="Material"><title>Material.</title><p><bold>Holotype</bold> female (BMNH), glued to a card, labelled “SWEDEN: Öland, Ismantorp, <named-content xmlns:xlink="http://www.w3.org/1999/xlink" content-type="dwc:verbatimCoordinates" xlink:type="simple">56°45'N, 16°39'E</named-content>, 20.vi.2007, C. Hansson”. <bold>Paratypes</bold>. 17♀ 2♂: HUNGARY: 1♀ “4-5 km SW Köszeg, Meszas Völgy, <named-content xmlns:xlink="http://www.w3.org/1999/xlink" content-type="dwc:verbatimCoordinates" xlink:type="simple">47°22'N, 16°31'E</named-content>, 431m, 26.vi.2010, J.S. Noyes” (BMNH); 1♀ ”Örzeg Nemzeti Park, Lugosi Valley, <named-content xmlns:xlink="http://www.w3.org/1999/xlink" content-type="dwc:verbatimCoordinates" xlink:type="simple">46°54'N, 16°27'E</named-content>, 231m, 28.vi.2010, J.S. Noyes” (BMNH). RUSSIA: 12♀ ”Gatchina, 25.vii.2006, E. Shevtsova” (BMNH, CH, LUZM). SWEDEN: 2♀ 2♂ with same label data as holotype (BMNH); 1♀ “Skåne, Silvåkra, 1.viii.1984, C. Hansson” (BMNH).</p></tp:treatment-sec><tp:treatment-sec sec-type="Diagnosis"><title>Diagnosis.</title><p>Antennal flagellum very slender (<xref ref-type="fig" rid="F36">Figs 256, 260</xref>); frons smooth and shiny (<xref ref-type="fig" rid="F36">Figs 257, 261</xref>); coxae yellowish white, remaining parts of legs darker (yellowish brown to dark brown) (<xref ref-type="fig" rid="F35">Fig. 248</xref>); female gaster short ovate, 1.3× as long as length<!--PageBreak--> of mesosoma (<xref ref-type="fig" rid="F35">Fig. 248</xref>). Male genitalia: phallobase (<xref ref-type="fig" rid="F35">Fig. 491</xref>) with volsellar setae on short extensions and with apex of setae 0.8× the length of setae from apex of phallobase, digitus 1.3× as long as wide; aedeagus long and slender (<xref ref-type="fig" rid="F70">Fig. 491</xref>), with penis valves 2.7× as long as wide.</p></tp:treatment-sec><tp:treatment-sec sec-type="Description"><title>Description.</title><p><italic>Female</italic>. Length of body 1.3–1.5 mm. Antenna with scape pale brown with basal part yellowish white and with dorsal edge dark brown; pedicel and flagellum dark brown; pedicel + flagellum 2.6× as long as distance between eyes; first flagellomere 1.1× as long and 1.3× as wide as second flagellomere (<xref ref-type="fig" rid="F36">Fig. 256</xref>); flagello- meres 2–4 ventrally with two sets of setae, one attached at base and one attached in apical 1/3 of flagellomeres; clava 1-segmented. Face golden with green and red metallic tinges (<xref ref-type="fig" rid="F35">Fig. 251</xref>), strigose (<xref ref-type="fig" rid="F36">Fig. 257</xref>); clypeus greenish blue metallic, smooth, trapezoid, 1.9× as wide as high; gena golden purple; frontal cross-ridge present; lower frons golden, smooth or with engraved very weak reticulation, subtorular area smooth; interscrobal area golden green, smooth; antennal scrobes join on frontal suture; frontal suture V-shaped; upper frons golden, smooth or with engraved very weak reticulation; vertex golden purple, close to eyes golden, with engraved reticulation, outside ocellar triangle partly smooth (<xref ref-type="fig" rid="F36">Fig. 258</xref>). Occipital margin rounded (<xref ref-type="fig" rid="F36">Fig. 258</xref>).</p><p>Mesoscutum bluish green metallic (<xref ref-type="fig" rid="F35">Fig. 249</xref>), with engraved reticulation (<xref ref-type="fig" rid="F36">Fig. 255</xref>), midlobe with one pair of setae (posterior pair); notauli as narrow grooves in anterior ½ and as indistinct impressions in posterior ½. Scutellum golden with posterior margin green metallic (<xref ref-type="fig" rid="F35">Fig. 249</xref>), with engraved strong reticulation (<xref ref-type="fig" rid="F36">Fig. 255</xref>); 1.0× as long as wide, with anterior margin straight. Axillae golden (<xref ref-type="fig" rid="F35">Fig. 249</xref>). Dorsellum golden green (<xref ref-type="fig" rid="F35">Fig. 249</xref>), smooth and slightly convex (<xref ref-type="fig" rid="F36">Fig. 255</xref>), 0.4× as long as wide, and 0.5× as long as length of median propodeum. Lateral pronotum and propleuron golden green with purple metallic tinges (<xref ref-type="fig" rid="F35">Fig. 248</xref>); prepectus dark brown metallic; mesepisternum dark brown metallic; mesepimeron dark brown metallic; transepimeral sulcus strongly curved forwards. Propodeum green metallic (<xref ref-type="fig" rid="F35">Fig. 249</xref>), smooth (<xref ref-type="fig" rid="F36">Fig. 255</xref>); propodeal callus with two setae. Legs with coxae yellowish white (<xref ref-type="fig" rid="F35">Fig. 248</xref>); femora dark brown to pale brown with ventral part yellowish brown; tibiae yellowish brown; foretarsus dark brown, mid- and hind tarsi yellowish brown with 4<sup>th</sup> tarsomere dark brown, or all tarsi dark brown; midleg with first tarsomere 0.3× as long as length of tarsus. Forewing transparent, veins yellowish white and setae dark brown (<xref ref-type="fig" rid="F35">Fig. 253</xref>); speculum closed; admarginal setae 7–8 arising from marginal vein; radial cell bare; postmarginal vein 1.6× as long as stigmal vein; stigmal vein slender. Hind wing transparent, apex pointed (<xref ref-type="fig" rid="F35">Fig. 253</xref>). Forewing WIP (<xref ref-type="fig" rid="F35">Fig. 254</xref>) with apical ½ magenta, basal ½ with wide bands in blue, yellow and magenta.</p><p>Petiole yellowish brown. Gaster pale brown metallic, short ovate and 1.3× as long as length of mesosoma; 7<sup>th</sup> tergite short, 0.3× as long as wide and 0.05× as long as length of gaster.</p><p><italic>Male</italic>. Length of body 1.4 mm. Features as in female except as follows. Antenna with scape expanded, distinctly wider than in female (<xref ref-type="fig" rid="F36">Fig. 260</xref>), dark brown with basal ⅓ yellowish white; pedicel + flagellum 3.1× as long as distance between eyes; first flagellomere 1.2× as long as second; flagellomeres 1–4 with verticillate setae and with setae <!--PageBreak-->apical to whorl. Face bluish purple metallic (<xref ref-type="fig" rid="F35">Fig. 252</xref>); clypeus bluish purple metallic, semicircular, 1.5× as wide as high; gena golden with green metallic tinges; lower frons bluish green metallic with purple tinges; interscrobal area with very weak reticulation; antennal scrobes join frontal suture separately; upper frons golden green, smooth; vertex inside ocellar triangle golden purple, outside golden green.</p><p>Mesoscutum with anterior ½ golden green, posterior ½ bluish green metallic (<xref ref-type="fig" rid="F35">Fig. 250</xref>). Scutellum golden with posterior ⅓ bluish green metallic (<xref ref-type="fig" rid="F35">Fig. 250</xref>), with engraved weak reticulation (<xref ref-type="fig" rid="F36">Fig. 259</xref>); 1.1× as long as wide. Dorsellum 0.2× as long as wide, and 0.2× as long as length of median propodeum. Lateral pronotum and<!--PageBreak--> propleuron bluish green metallic; mesepisternum pale brown metallic. Propodeum golden green to bluish green metallic (<xref ref-type="fig" rid="F35">Fig. 250</xref>). Legs with coxae yellowish white with base pale brown; femora dark brown with ventral margin yellowish. Forewing veins pale brown; admarginal setae 5, arising mainly from marginal vein; postmarginal vein 1.5× as long as stigmal vein.</p><p>Petiole dark brown. Gaster dark brown, shiny; 1.3× as long as length of mesosoma. Phallobase and aedeagus as in <xref ref-type="fig" rid="F70">Fig. 491</xref>.</p><fig id="F35" position="float" orientation="portrait"><label>Figures 248–254.</label><caption><p><italic><tp:taxon-name>Omphale tenuicornis</tp:taxon-name></italic>: <bold>248</bold> habitus in lateral view, female, length of specimen 1.5 mm <bold>249</bold> thoracic dorsum, female <bold>250</bold> thoracic dorsum, male <bold>251</bold> head in frontal view, female <bold>252</bold> head in frontal view, male <bold>253</bold> transparent wings, female <bold>254</bold> wing interference patterns, female.</p></caption><graphic xmlns:xlink="http://www.w3.org/1999/xlink" xlink:href="ZooKeys-232-001-g035.jpg" position="float" orientation="portrait" xlink:type="simple"/></fig><fig id="F36" position="float" orientation="portrait"><label>Figures 255–262.</label><caption><p><italic><tp:taxon-name>Omphale tenuicornis</tp:taxon-name></italic>: <bold>255</bold> thoracic dorsum, female <bold>256</bold> antenna, female <bold>257</bold> head in frontal view, female <bold>258</bold> vertex, female <bold>259</bold> thoracic dorsum, male <bold>260</bold> antenna, male <bold>261</bold> head in frontal view, male <bold>262</bold> vertex, male.</p></caption><graphic xmlns:xlink="http://www.w3.org/1999/xlink" xlink:href="ZooKeys-232-001-g036.jpg" position="float" orientation="portrait" xlink:type="simple"/></fig></tp:treatment-sec><tp:treatment-sec sec-type="Host"><title>Host. </title><p>Unknown.</p></tp:treatment-sec><tp:treatment-sec sec-type="Distribution"><title>Distribution.</title><p>Hungary, Russia, Sweden (<xref ref-type="fig" rid="F74">Fig. 520</xref>).</p></tp:treatment-sec><tp:treatment-sec sec-type="Etymology"><title>Etymology.</title><p>From the Latin <italic>tenuis</italic> = thin, and <italic>cornu</italic> = horn, referring to the long and slender antennae.</p></tp:treatment-sec><tp:treatment-sec><!--Section generated to contain objects referenced in tp:taxon-treatment.--><fig id="F70" position="float" orientation="portrait"><label>Figures 490–494.</label><caption><p>Male genitalia (phallobase and aedeagus) <italic><tp:taxon-name>Omphale</tp:taxon-name></italic> spp.: <bold>490</bold> <italic><tp:taxon-name>Omphale phruron</tp:taxon-name></italic>, length of phallobase 0.19 mm <bold>491</bold> <italic><tp:taxon-name>Omphale tenuicornis</tp:taxon-name></italic>, length of phallobase 0.24 mm <bold>492</bold> <italic><tp:taxon-name>Omphale aethiops</tp:taxon-name></italic>, length of phallobase 0.30 mm <bold>493</bold> <italic><tp:taxon-name>Omphale connectens</tp:taxon-name></italic>, length of phallobase 0.22 mm <bold>494</bold> <italic><tp:taxon-name>Omphale lugubris</tp:taxon-name></italic>, length of phallobase 0.27 mm.</p></caption><graphic xmlns:xlink="http://www.w3.org/1999/xlink" xlink:href="ZooKeys-232-001-g070.jpg" position="float" orientation="portrait" xlink:type="simple"/></fig><fig id="F74" position="float" orientation="portrait"><label>Figures 518–533.</label><caption><p><italic><tp:taxon-name>Omphale</tp:taxon-name></italic> spp. distribution in Europe: <bold>518</bold> <italic><tp:taxon-name>Omphale phruron</tp:taxon-name></italic> <bold>519</bold> <italic><tp:taxon-name>Omphale sti</tp:taxon-name></italic> <bold>520</bold> <italic><tp:taxon-name>Omphale tenuicornis</tp:taxon-name></italic> <bold>521</bold> <italic><tp:taxon-name>Omphale aethiops</tp:taxon-name></italic> <bold>522</bold> <italic><tp:taxon-name>Omphale connectens</tp:taxon-name></italic> <bold>523</bold> <italic><tp:taxon-name>Omphale dolichura</tp:taxon-name></italic> <bold>524</bold> <italic><tp:taxon-name>Omphale lugubris</tp:taxon-name></italic> <bold>525</bold> <italic><tp:taxon-name>Omphale clypealis</tp:taxon-name></italic> <bold>526</bold> <italic><tp:taxon-name>Omphale parma</tp:taxon-name></italic> <bold>527</bold> <italic><tp:taxon-name>Omphale brevibuccata</tp:taxon-name></italic> <bold>528</bold> <italic><tp:taxon-name>Omphale erugata</tp:taxon-name></italic> <bold>529</bold> <italic><tp:taxon-name>Omphale obscura</tp:taxon-name></italic> <bold>530</bold> <italic><tp:taxon-name>Omphale rossica</tp:taxon-name></italic> <bold>531</bold> <italic><tp:taxon-name>Omphale rubigus</tp:taxon-name></italic> <bold>532</bold> <italic><tp:taxon-name>Omphale sulciscuta</tp:taxon-name></italic> <bold>533</bold> <italic><tp:taxon-name>Omphale aceris</tp:taxon-name></italic>.</p></caption><graphic xmlns:xlink="http://www.w3.org/1999/xlink" xlink:href="ZooKeys-232-001-g074.jpg" position="float" orientation="portrait" xlink:type="simple"/></fig></tp:treatment-sec></tp:taxon-treatment>
