# Supplementary material for: Revision of the European species of Omphale Haliday (Hymenoptera, Chalcidoidea, Eulophidae)
Source: Zookeys. 2012 Oct 25;(232):1–157. doi: 10.3897/zookeys.232.3625 (PMC3494065; doi:10.3897/zookeys.232.3625)
Supplement: XML Treatment for Omphale aethiops [file zookeys.232.3625-treatment21.xml]

<!DOCTYPE tp:taxon-treatment
  PUBLIC "-//TaxonX//DTD Taxonomic Treatment Publishing DTD v0 20100105//EN" "tax-treatment-NSO.dtd">
<tp:taxon-treatment xmlns:tp="http://www.plazi.org/taxpub"><tp:treatment-meta><mixed-citation publication-type="journal"><person-group><name><surname>Hansson</surname><given-names>Christer</given-names></name><name><surname>Shevtsova</surname><given-names>Ekaterina</given-names></name></person-group><article-title>Revision of the European species of 
                    <italic>Omphale</italic> Haliday (Hymenoptera, Chalcidoidea, Eulophidae)
                </article-title><source>Zookeys</source><day>25</day><month>10</month><year>2012</year><volume>2012</volume><issue>232</issue><fpage>1</fpage><lpage>157</lpage><pub-id pub-id-type="doi">10.3897/zookeys.232.3625</pub-id></mixed-citation></tp:treatment-meta><tp:nomenclature><tp:taxon-name>
                                <tp:taxon-name-part taxon-name-part-type="genus">Omphale</tp:taxon-name-part>
                                <tp:taxon-name-part taxon-name-part-type="species">aethiops</tp:taxon-name-part>
                            <object-id xmlns:xlink="http://www.w3.org/1999/xlink" xlink:type="simple">http://species-id.net/wiki/Omphale_aethiops</object-id>
								</tp:taxon-name><tp:taxon-authority>Graham</tp:taxon-authority><xref ref-type="fig" rid="F1">Figures 12</xref><xref ref-type="fig" rid="F37">263</xref><xref ref-type="fig" rid="F38">–277</xref><xref ref-type="fig" rid="F70">492</xref><xref ref-type="fig" rid="F74">521</xref><tp:nomenclature-citation-list><tp:nomenclature-citation><tp:taxon-name>Omphale aethiops</tp:taxon-name><comment> Graham, 1963:263. Holotype female in OUMNH, examined.</comment></tp:nomenclature-citation><tp:nomenclature-citation><tp:taxon-name>Omphale aethiops</tp:taxon-name><comment> Graham, <xref ref-type="bibr" rid="B2">Askew (2003)</xref>.</comment></tp:nomenclature-citation></tp:nomenclature-citation-list></tp:nomenclature><tp:treatment-sec sec-type="Material"><title>Material.</title><p><bold>Type material.</bold> <bold>Holotype</bold> female, type no. 1298 in OUMNH; 4♀ paratypes (BMNH). <bold>Additional material.</bold> 53♀ 1♂: Denmark 1♀ (LUZM), France 4♀ (RMNH), Germany 3♀ (RMNH), Hungary 1♀ (BMNH), Ireland 1♀ (BMNH), Netherlands 5♀ (RMNH), Slovenia 1♀ (RMNH), Sweden 16♀ (BMNH, LUZM, RMNH), United Kingdom 21♀ 1♂ (BMNH, CH).</p></tp:treatment-sec><tp:treatment-sec sec-type="Diagnosis"><title>Diagnosis.</title><p>Female gaster very long (<xref ref-type="fig" rid="F37">Fig. 263</xref>), 2.0–2.2× as long as mesosoma, with 7th tergite 1.5–2× as long as its basal width and with posterior ⅔ thickly setose and with each seta usually on a tubercle (<xref ref-type="fig" rid="F38">Fig. 277</xref>) – see remarks below; legs long and slender (e.g. hind tarsus 0.9× as long as hind tibia and 1.1× as long as hind femur) (<xref ref-type="fig" rid="F37">Fig. 263</xref>), with coxae and femora dark; transepimeral sulcus distinctly curved forwards, angular (<xref ref-type="fig" rid="F38">Fig. 276</xref>); body bronze-black; large species (1.9–3.1 mm).</p></tp:treatment-sec><tp:treatment-sec sec-type="Description"><title>Description.</title><p><italic>Female</italic>. Length of body 1.9-3.1 mm. Antenna with scape yellowish brown to pale brown with dorsal edge dark brown; pedicel and flagellum dark brown; pedicel + flagellum 2.2× as long as distance between eyes; first flagellomere 1.4× as long as second, at base with same width as second flagellomere and gradually narrowing towards apex (<xref ref-type="fig" rid="F38">Fig. 271</xref>); flagellomeres with scattered short setae; clava 1–2-segmented. Face bronze, with engraved reticulation, to smooth; clypeus green metallic (<xref ref-type="fig" rid="F37">Fig. 266</xref>), smooth (<xref ref-type="fig" rid="F38">Fig. 272</xref>), rectangular, 2.5× as wide as high; gena bronze; lower frons bronze and green metallic, with engraved reticulation, subtorular area smooth; interscrobal area with raised reticulation; antennal scrobes join frontal suture separately; frontal suture V-shaped; upper frons and vertex bronze, with engraved reticulation (<xref ref-type="fig" rid="F38">Fig. 273</xref>). Occipital margin rounded (<xref ref-type="fig" rid="F38">Fig. 273</xref>).</p><p>Mesoscutum golden with anterior ½ of midlobe metallic green, to completely bronze (<xref ref-type="fig" rid="F37">Fig. 264</xref>), with engraved reticulation (<xref ref-type="fig" rid="F38">Fig. 270</xref>), midlobe with two pairs of setae; notauli as indistinct impressions. Scutellum bronze (<xref ref-type="fig" rid="F37">Fig. 264</xref>) with engraved<!--PageBreak--><!--PageBreak--> reticulation (<xref ref-type="fig" rid="F38">Fig. 270</xref>); 1.2× as long as wide, with anterior margin smoothly and weakly curved forwards. Axillae golden with green tinges (<xref ref-type="fig" rid="F37">Fig. 264</xref>). Dorsellum golden (<xref ref-type="fig" rid="F37">Fig. 264</xref>), smooth and flat (<xref ref-type="fig" rid="F38">Fig. 270</xref>), 0.4× as long as wide, and 0.6× as long as length of median propodeum. Entire lateral mesosoma black with golden and green metallic tinges (<xref ref-type="fig" rid="F37">Fig. 263</xref>); transepimeral sulcus strongly curved forwards. Propodeum golden with green tinges (<xref ref-type="fig" rid="F37">Fig. 264</xref>), smooth with a fovea anteromedially (<xref ref-type="fig" rid="F38">Fig. 270</xref>); propodeal callus with two setae. Coxae and femora dark brown (<xref ref-type="fig" rid="F37">Fig. 263</xref>), tibiae and tarsi yellowish brown; midleg with first tarsomere 0.3× as long as length of tarsus. Forewing infumate, veins yellowish brown and setae dark brown (<xref ref-type="fig" rid="F37">Fig. 268</xref>); speculum closed; admarginal setae 7–12, arising from both marginal vein and wing membrane; radial cell setose; postmarginal vein 1.3× as long as stigmal vein; stigmal vein slender. Hind wing infumate, apex rounded (<xref ref-type="fig" rid="F37">Fig. 268</xref>). Forewing WIP (<xref ref-type="fig" rid="F37">Fig. 269</xref>) with apical ½ magenta with blue margins, and basal ½ yellow/blue (=green), with narrow bands in yellow and magenta separating these two areas.</p><p>Petiole dark brown. Gaster black with purple metallic tinges, first tergite with anterior ½ with green metallic tinges; elongate and 2.0–2.2× as long as length of mesosoma; 7<sup>th</sup> tergite 1.6× as long as length of gaster; 7<sup>th</sup> tergite with hairless basal ⅓ smooth and apical ⅔ hairy, each hair usually on a raised tubercle (<xref ref-type="fig" rid="F38">Fig. 277</xref>) but in a few specimens hairs not on tubercle – see below under remarks.</p><p><italic>Male</italic>. Length of body 1.9 mm. Features as in female except as follows. Antenna with scape expanded (<xref ref-type="fig" rid="F38">Fig. 275</xref>), distinctly wider than in female, yellowish brown with dorsal edge dark brown; pedicel + flagellum 3.2× as long as distance between eyes; first flagellomere 1.1× as long as second flagellomere; flagellomeres with scattered setae; clava 1-segmented. Face green metallic with golden tinges (<xref ref-type="fig" rid="F37">Fig. 267</xref>), smooth; clypeus green metallic with golden tinges, 1.2× as wide as high; lower frons green metallic with golden tinges, with raised very weak reticulation partly smooth; interscrobal area predominantly smooth with raised very weak reticulation in upper ⅓.</p><p>Mesoscutum bronze, anterior ½ of midlobe green metallic (<xref ref-type="fig" rid="F37">Fig. 265</xref>), with engraved reticulation (<xref ref-type="fig" rid="F38">Fig. 274</xref>), midlobe with one pair of setae (posterior pair). Scutellum bronze (<xref ref-type="fig" rid="F37">Fig. 265</xref>); 1.3× as long as wide, with anteromedian part slightly protruding forwards. Axillae bronze (<xref ref-type="fig" rid="F37">Fig. 265</xref>). Dorsellum bronze (<xref ref-type="fig" rid="F37">Fig. 265</xref>), weakly convex (<xref ref-type="fig" rid="F38">Fig. 274</xref>), 0.5× as long as length of median propodeum. Propodeum bronze (<xref ref-type="fig" rid="F37">Fig. 265</xref>). Legs with coxae dark brown metallic. Forewing admarginal setae 9, arising mainly from wing membrane; postmarginal vein 1.2× as long as stigmal vein.</p><p>Petiole dark brown, as long as wide with anterior part narrowing off. Gaster black with golden and green metallic tinges, 1.3× as long as length of mesosoma. Phallobase and aedeagus as in <xref ref-type="fig" rid="F70">Fig. 492</xref>.</p><fig id="F37" position="float" orientation="portrait"><label>Figures 263–269.</label><caption><p><italic><tp:taxon-name>Omphale aethiops</tp:taxon-name></italic>: <bold>263</bold> habitus in lateral view, female, length of specimen 2.6 mm <bold>264</bold> thoracic dorsum, female <bold>265</bold> thoracic dorsum, male <bold>266</bold> head in frontal view, female <bold>267</bold> head in frontal view, male <bold>268</bold> transparent wings, female <bold>269</bold> wing interference patterns, female.</p></caption><graphic xmlns:xlink="http://www.w3.org/1999/xlink" xlink:href="ZooKeys-232-001-g037.jpg" position="float" orientation="portrait" xlink:type="simple"/></fig><fig id="F38" position="float" orientation="portrait"><label>Figures 270–277.</label><caption><p><italic><tp:taxon-name>Omphale aethiops</tp:taxon-name></italic>: <bold>270</bold> thoracic dorsum, female <bold>271</bold> antenna, female <bold>272</bold> head in frontal view, female <bold>273</bold> vertex, female <bold>274</bold> thoracic dorsum, male <bold>275</bold> antenna, male <bold>276</bold> mesosoma in lateral view, female <bold>277</bold> 7<sup>th</sup> gastral tergite in lateral view, female.</p></caption><graphic xmlns:xlink="http://www.w3.org/1999/xlink" xlink:href="ZooKeys-232-001-g038.jpg" position="float" orientation="portrait" xlink:type="simple"/></fig></tp:treatment-sec><tp:treatment-sec sec-type="Hosts"><title>Hosts.</title><p><italic><tp:taxon-name>Dasineura epilobii</tp:taxon-name></italic> (<tp:taxon-name>Diptera</tp:taxon-name>: <tp:taxon-name>Cecidomyiidae</tp:taxon-name>) on <italic><tp:taxon-name>Chamaenerion angustifolium</tp:taxon-name></italic> (<xref ref-type="bibr" rid="B24">Gijswijt 1976</xref>), collected investigating flowers of <italic><tp:taxon-name>Silene dioica</tp:taxon-name></italic> with cecidomyiid larvae (<xref ref-type="bibr" rid="B2">Askew 2003</xref>); two of the female specimens from Sweden (in RMNH) have been reared from <italic><tp:taxon-name>Dasineura traili</tp:taxon-name></italic> (<bold>new record</bold>), a gall midge associated with <italic><tp:taxon-name>Ranunculus</tp:taxon-name></italic>.</p></tp:treatment-sec><tp:treatment-sec sec-type="Distribution"><title>Distribution.</title><p>Denmark (<bold>new record</bold>), France (<bold>new record</bold>), Germany (<xref ref-type="bibr" rid="B24">Gijswijt 1976</xref>), Hungary (<bold>new record</bold>), Ireland (<bold>new record</bold>), Netherlands (<xref ref-type="bibr" rid="B24">Gijswijt 1976</xref>), Slovenia (<bold>new record</bold>), Sweden (<xref ref-type="bibr" rid="B37">Hansson 1991</xref>), United Kingdom (<xref ref-type="bibr" rid="B30">Graham 1963</xref>) (<xref ref-type="fig" rid="F74">Fig. 521</xref>).</p></tp:treatment-sec><tp:treatment-sec sec-type="Remarks"><title>Remarks.</title><p>In the material under this species there are several females in which the 7<sup>th</sup> gastral tergite is smooth and thus without tubercles. No other morphological differences between these specimens and the type of <italic><tp:taxon-name>Omphale aethiops</tp:taxon-name></italic> have been found and provisionally these specimens are here regarded as <italic><tp:taxon-name>Omphale aethiops</tp:taxon-name></italic>.<!--PageBreak--></p></tp:treatment-sec><tp:treatment-sec><!--Section generated to contain objects referenced in tp:taxon-treatment.--><fig id="F1" position="float" orientation="portrait"><label>Figures 1–14.</label><caption><p><italic><tp:taxon-name>Omphale</tp:taxon-name></italic> spp.: <bold>1</bold> <italic><tp:taxon-name>Omphale chryseis</tp:taxon-name></italic>, 2nd flagellomere, female <bold>2</bold> <italic><tp:taxon-name>Omphale lugens</tp:taxon-name></italic>, 2nd flagellomere, female <bold>3</bold> <italic><tp:taxon-name>Omphale phruron</tp:taxon-name></italic>, 2nd flagellomere, male <bold>4</bold> <italic><tp:taxon-name>Omphale admirabilis</tp:taxon-name></italic>, 2nd flagellomere, male <bold>5</bold> <italic><tp:taxon-name>Omphale connectens</tp:taxon-name></italic>, head in frontal view, female <bold>6</bold> <italic><tp:taxon-name>Omphale lugens</tp:taxon-name></italic>, head in frontal view, female <bold>7</bold> <italic><tp:taxon-name>Omphale sulciscuta</tp:taxon-name></italic>, vertex, female <bold>8</bold> <italic><tp:taxon-name>Omphale acuminata</tp:taxon-name></italic>, vertex, female <bold>9</bold> <italic><tp:taxon-name>Omphale sulciscuta</tp:taxon-name></italic>, inner part of forewing, arrows point at admarginal setae <bold>10</bold> <italic><tp:taxon-name>Omphale connectens</tp:taxon-name></italic>, inner part of forewing, arrows point at admarginal setae <bold>11</bold> <italic><tp:taxon-name>Omphale salicis</tp:taxon-name></italic>, part of forewing, arrow points at bare radial cell <bold>12</bold> <italic><tp:taxon-name>Omphale aethiops</tp:taxon-name></italic>, part of forewing, arrow points at hairy radial cell <bold>13</bold> <italic><tp:taxon-name>Omphale phruron</tp:taxon-name></italic>, base of forewing, speculum closed <bold>14</bold> <italic><tp:taxon-name>Omphale clypealis</tp:taxon-name></italic>, base of forewing, speculum open.</p></caption><graphic xmlns:xlink="http://www.w3.org/1999/xlink" xlink:href="ZooKeys-232-001-g001.jpg" position="float" orientation="portrait" xlink:type="simple"/></fig><fig id="F70" position="float" orientation="portrait"><label>Figures 490–494.</label><caption><p>Male genitalia (phallobase and aedeagus) <italic><tp:taxon-name>Omphale</tp:taxon-name></italic> spp.: <bold>490</bold> <italic><tp:taxon-name>Omphale phruron</tp:taxon-name></italic>, length of phallobase 0.19 mm <bold>491</bold> <italic><tp:taxon-name>Omphale tenuicornis</tp:taxon-name></italic>, length of phallobase 0.24 mm <bold>492</bold> <italic><tp:taxon-name>Omphale aethiops</tp:taxon-name></italic>, length of phallobase 0.30 mm <bold>493</bold> <italic><tp:taxon-name>Omphale connectens</tp:taxon-name></italic>, length of phallobase 0.22 mm <bold>494</bold> <italic><tp:taxon-name>Omphale lugubris</tp:taxon-name></italic>, length of phallobase 0.27 mm.</p></caption><graphic xmlns:xlink="http://www.w3.org/1999/xlink" xlink:href="ZooKeys-232-001-g070.jpg" position="float" orientation="portrait" xlink:type="simple"/></fig><fig id="F74" position="float" orientation="portrait"><label>Figures 518–533.</label><caption><p><italic><tp:taxon-name>Omphale</tp:taxon-name></italic> spp. distribution in Europe: <bold>518</bold> <italic><tp:taxon-name>Omphale phruron</tp:taxon-name></italic> <bold>519</bold> <italic><tp:taxon-name>Omphale sti</tp:taxon-name></italic> <bold>520</bold> <italic><tp:taxon-name>Omphale tenuicornis</tp:taxon-name></italic> <bold>521</bold> <italic><tp:taxon-name>Omphale aethiops</tp:taxon-name></italic> <bold>522</bold> <italic><tp:taxon-name>Omphale connectens</tp:taxon-name></italic> <bold>523</bold> <italic><tp:taxon-name>Omphale dolichura</tp:taxon-name></italic> <bold>524</bold> <italic><tp:taxon-name>Omphale lugubris</tp:taxon-name></italic> <bold>525</bold> <italic><tp:taxon-name>Omphale clypealis</tp:taxon-name></italic> <bold>526</bold> <italic><tp:taxon-name>Omphale parma</tp:taxon-name></italic> <bold>527</bold> <italic><tp:taxon-name>Omphale brevibuccata</tp:taxon-name></italic> <bold>528</bold> <italic><tp:taxon-name>Omphale erugata</tp:taxon-name></italic> <bold>529</bold> <italic><tp:taxon-name>Omphale obscura</tp:taxon-name></italic> <bold>530</bold> <italic><tp:taxon-name>Omphale rossica</tp:taxon-name></italic> <bold>531</bold> <italic><tp:taxon-name>Omphale rubigus</tp:taxon-name></italic> <bold>532</bold> <italic><tp:taxon-name>Omphale sulciscuta</tp:taxon-name></italic> <bold>533</bold> <italic><tp:taxon-name>Omphale aceris</tp:taxon-name></italic>.</p></caption><graphic xmlns:xlink="http://www.w3.org/1999/xlink" xlink:href="ZooKeys-232-001-g074.jpg" position="float" orientation="portrait" xlink:type="simple"/></fig></tp:treatment-sec><ref-list><ref id="B2"><mixed-citation xmlns:xlink="http://www.w3.org/1999/xlink" xlink:type="simple"><person-group><name name-style="western"><surname>Askew</surname><given-names>RR</given-names></name></person-group> (<year>2003</year>)<article-title> Observations on some British <italic>Omphale</italic> Haliday (Hym., Eulophidae) with descriptions of two new species.</article-title><source>Entomologists Monthly Magazine </source><volume>139</volume>: <fpage>29</fpage>-<lpage>37</lpage>.</mixed-citation></ref><ref id="B24"><mixed-citation xmlns:xlink="http://www.w3.org/1999/xlink" xlink:type="simple"><person-group><name name-style="western"><surname>Gijswijt</surname><given-names>MJ</given-names></name></person-group> (<year>1976</year>)<article-title> Notes on biology and distribution of the genus <italic>Omphale</italic> Haliday, 1833, with descriptions of two new species (Insecta, Hymenoptera, Eulophidae).</article-title><source>Bulletin, Zoologisch Museum, Universiteit van Amsterdam </source><volume>5</volume>: <fpage>77</fpage>-<lpage>84</lpage>.</mixed-citation></ref><ref id="B37"><mixed-citation xmlns:xlink="http://www.w3.org/1999/xlink" xlink:type="simple"><person-group><name name-style="western"><surname>Hansson</surname><given-names>C</given-names></name></person-group> (<year>1991</year>)<article-title> A catalogue of the Chalcidoidea (Hymenoptera) described by C.G. Thomson, with a checklist of Swedish species.</article-title><source>Entomologica Scandinavica Supplement </source><volume>38</volume>: <fpage>1</fpage>-<lpage>70</lpage>.</mixed-citation></ref><ref id="B30"><mixed-citation xmlns:xlink="http://www.w3.org/1999/xlink" xlink:type="simple"><person-group><name name-style="western"><surname>Graham</surname><given-names>MWRdeV</given-names></name></person-group> (<year>1963</year>)<article-title> Additions and corrections to the British list of Eulophidae (Hym., Chalcidoidea), with descriptions of some new species.</article-title><source>Transactions of the Society for British Entomology </source><volume>15</volume>: <fpage>167</fpage>-<lpage>275</lpage>.</mixed-citation></ref></ref-list></tp:taxon-treatment>
