# Supplementary material for: Revision of the European species of Omphale Haliday (Hymenoptera, Chalcidoidea, Eulophidae)
Source: Zookeys. 2012 Oct 25;(232):1–157. doi: 10.3897/zookeys.232.3625 (PMC3494065; doi:10.3897/zookeys.232.3625)
Supplement: XML Treatment for Omphale connectens [file zookeys.232.3625-treatment22.xml]

<!DOCTYPE tp:taxon-treatment
  PUBLIC "-//TaxonX//DTD Taxonomic Treatment Publishing DTD v0 20100105//EN" "tax-treatment-NSO.dtd">
<tp:taxon-treatment xmlns:tp="http://www.plazi.org/taxpub"><tp:treatment-meta><mixed-citation publication-type="journal"><person-group><name><surname>Hansson</surname><given-names>Christer</given-names></name><name><surname>Shevtsova</surname><given-names>Ekaterina</given-names></name></person-group><article-title>Revision of the European species of 
                    <italic>Omphale</italic> Haliday (Hymenoptera, Chalcidoidea, Eulophidae)
                </article-title><source>Zookeys</source><day>25</day><month>10</month><year>2012</year><volume>2012</volume><issue>232</issue><fpage>1</fpage><lpage>157</lpage><pub-id pub-id-type="doi">10.3897/zookeys.232.3625</pub-id></mixed-citation></tp:treatment-meta><tp:nomenclature><tp:taxon-name>
                                <tp:taxon-name-part taxon-name-part-type="genus">Omphale</tp:taxon-name-part>
                                <tp:taxon-name-part taxon-name-part-type="species">connectens</tp:taxon-name-part>
                            <object-id xmlns:xlink="http://www.w3.org/1999/xlink" xlink:type="simple">http://species-id.net/wiki/Omphale_connectens</object-id>
								</tp:taxon-name><tp:taxon-authority>Graham</tp:taxon-authority><xref ref-type="fig" rid="F1">Figures 5, 10</xref><xref ref-type="fig" rid="F39">278</xref><xref ref-type="fig" rid="F40">–292</xref><xref ref-type="fig" rid="F70">493</xref><xref ref-type="fig" rid="F74">522</xref><tp:nomenclature-citation-list><tp:nomenclature-citation><tp:taxon-name>Omphale connectens</tp:taxon-name><comment> Graham, 1963:261. Holotype female in OUMNH, examined.</comment></tp:nomenclature-citation></tp:nomenclature-citation-list></tp:nomenclature><tp:treatment-sec sec-type="Material"><title>Material.</title><p><bold>Type material.</bold> <bold>Holotype</bold> female, type no. 1297 in OUMNH. <bold>Additional material.</bold> 188♀ 11♂: Czech Republic 2♀ (BMNH), Denmark 16♀ (LUZM), France 2♀ (RMNH), Germany 3♀ (RMNH), Hungary 14♀ (BMNH, CH), Netherlands 4♀ (RMNH), Russia 36♀ 4♂ (BMNH), Sweden 80♀ 3♂ (BMNH, CH, NHRS), United Kingdom 31♀ 4♂ (BMNH).</p></tp:treatment-sec><tp:treatment-sec sec-type="Diagnosis"><title>Diagnosis.</title><p>Forewing with row of admarginal setae with all, or most, from ventral marginal vein and with radial cell bare (<xref ref-type="fig" rid="F39">Fig. 283</xref>); face shiny with very weak sculpture and partly smooth, to completely smooth (<xref ref-type="fig" rid="F40">Fig. 287</xref>); forecoxa black or dark brown metallic, mid- and hind coxae yellowish brown (<xref ref-type="fig" rid="F39">Fig. 278</xref>); female flagellomeres 1–3 ventrally with two rows of setae, attached basally and subbasally (<xref ref-type="fig" rid="F40">Fig. 286</xref>); postmarginal vein 1.5–2× as long as stigmal vein.</p></tp:treatment-sec><tp:treatment-sec sec-type="Description"><title>Description.</title><p><italic>Female</italic>. Length of body 1.0–2.4 mm. Antenna with scape yellowish brown with dorsal edge brown; pedicel and flagellum dark brown; pedicel + flagellum 2.4× as long as distance between eyes; first flagellomere 1.1× as long and 1.0× as wide as second (<xref ref-type="fig" rid="F40">Fig. 286</xref>); flagellomeres with scattered short setae, flagellomeres 1–3 ventrally with two sets of setae, one set attached close to base and one attached subapically on the flagellomere; clava 2-segmented. Face purple metallic and golden green, to dark brown with metallic tinges (<xref ref-type="fig" rid="F39">Fig. 281</xref>), with very weak sculpture and partly smooth, to completely smooth (<xref ref-type="fig" rid="F40">Fig. 287</xref>); clypeus green metallic, to dark brown with metallic tinges, smooth, trapezoid to semicircular, 1.4× as wide as high; gena bronze to dark brown metallic; lower frons bronze, with engraved rather strong reticulation, smooth close to eyes, subtorular area smooth; interscrobal area smooth; antennal scrobes join on frontal suture; frontal suture V-shaped; upper frons golden green, smooth. Vertex bronze, with engraved reticulation inside ocellar triangle, smooth outside triangle (<xref ref-type="fig" rid="F40">Fig. 288</xref>). Occipital margin rounded (<xref ref-type="fig" rid="F40">Fig. 288</xref>).</p><p>Mesoscutum bluish green metallic with posterior ½ of midlobe bronze, to completely bronze, golden green or green metallic (<xref ref-type="fig" rid="F39">Fig. 279</xref>), with engraved reticulation (<xref ref-type="fig" rid="F40">Fig. 285</xref>), midlobe with two pairs of setae; notauli as indistinct impressions. Scutellum bronze (<xref ref-type="fig" rid="F39">Fig. 279</xref>) with engraved reticulation (<xref ref-type="fig" rid="F40">Fig. 285</xref>); 1.2× as long as wide, with anterior margin smoothly and weakly curved forwards. Axillae black metallic (<xref ref-type="fig" rid="F39">Fig. 279</xref>). Dorsellum bronze (<xref ref-type="fig" rid="F39">Fig. 279</xref>), smooth and slightly convex (<xref ref-type="fig" rid="F40">Fig. 285</xref>), 0.3× as long as wide, and 0.6× as long as length of median propodeum. Entire lateral mesosoma bronze (<xref ref-type="fig" rid="F39">Fig. 278</xref>); transepimeral sulcus strongly curved forwards. Propodeum golden with purple tinges (<xref ref-type="fig" rid="F39">Fig. 279</xref>), smooth (<xref ref-type="fig" rid="F40">Fig. 285</xref>); propodeal callus with two setae. Legs with forecoxa dark brown with golden tinges, mid- and hind coxae yellowish brown (<xref ref-type="fig" rid="F39">Fig. 278</xref>); femora pale brown to dark brown; tibiae yellowish brown <!--PageBreak-->to pale brown; foretarsus pale brown, mid- and hind tarsi yellowish brown; midleg with first tarsomere 0.3× as long as length of tarsus. Forewing transparent, veins yellowish brown and setae dark brown (<xref ref-type="fig" rid="F39">Fig. 283</xref>); speculum closed; admarginal setae 6–10, arising from marginal vein and from membrane just below vein; radial cell bare; postmarginal vein 1.5–2.0× as long as stigmal vein; stigmal vein slender. Hind wing transparent, apex pointed (<xref ref-type="fig" rid="F39">Fig. 283</xref>). Forewing WIP (<xref ref-type="fig" rid="F39">Fig. 284</xref>) with apical ½ magenta<!--PageBreak--> with blue margins and basal ½ yellow/blue (=green), these two areas separated by narrow bands in yellow and magenta.</p><p>Petiole yellowish brown. Gaster with first tergite golden green, remaining tergites golden; elongate and 1.6–2.0× as long as length of mesosoma; 7<sup>th</sup> tergite 0.1× as long as length of gaster.</p><p><italic>Male</italic>. Length of body 1.1–1.4 mm. Features as in female except as follows. Antenna with scape expanded (<xref ref-type="fig" rid="F40">Fig. 290</xref>), distinctly wider than in female, yellowish brown with dorsal and ventral edges dark brown, in some specimens entire inner surface green metallic; pedicel + flagellum 3.5× as long as distance between eyes; first flagel<!--PageBreak-->lomere 1.1× as long as second flagellomere; flagellomeres with scattered setae; clava 1-segmented. Face bright bluish green metallic (<xref ref-type="fig" rid="F39">Fig. 282</xref>), smooth (<xref ref-type="fig" rid="F40">Fig. 291</xref>); clypeus bright bluish green metallic, trapezoid, 1.5× as wide as high; gena purple metallic; lower frons bright bluish green metallic, with engraved very weak reticulation, smooth close to eyes; interscrobal area bright green metallic; upper frons golden purple or bluish green metallic, with engraved very weak reticulation; vertex purple metallic, with engraved weak reticulation (<xref ref-type="fig" rid="F40">Fig. 292</xref>).</p><p>Mesoscutum golden purple, golden red (<xref ref-type="fig" rid="F39">Fig. 280</xref>), golden green or blue metallic, with engraved and weak to very weak reticulation (<xref ref-type="fig" rid="F40">Fig. 289</xref>), midlobe sometimes smooth, midlobe with one pair of setae (posterior pair). Scutellum purple metallic (<xref ref-type="fig" rid="F39">Fig. 280</xref>) or blue metallic, with engraved weak reticulation (<xref ref-type="fig" rid="F39">Fig. 289</xref>); anteromedian margin straight. Axillae purple metallic (<xref ref-type="fig" rid="F39">Fig. 280</xref>). Dorsellum golden (<xref ref-type="fig" rid="F39">Fig. 280</xref>), 0.5× as long as wide. Entire lateral mesosoma black metallic to bronze. Propodeum golden purple or golden green (<xref ref-type="fig" rid="F39">Fig. 280</xref>). Forewing infumate; admarginal setae 6–8, arising from ventral surface of marginal vein.</p><p>Petiole yellowish brown, as long as wide with anterior part narrowing off. Gaster black with golden and green metallic tinges, 1.0–1.1× as long as length of mesosoma. Phallobase and aedeagus as in <xref ref-type="fig" rid="F70">Fig. 493</xref>.</p><fig id="F39" position="float" orientation="portrait"><label>Figures 278–284.</label><caption><p><italic><tp:taxon-name>Omphale connectens</tp:taxon-name></italic>: <bold>278</bold> habitus in lateral view, female, length of specimen 2.1 mm <bold>279</bold> thoracic dorsum, female <bold>280</bold> thoracic dorsum, male <bold>281</bold> head in frontal view, female <bold>282</bold> head in frontal view, male <bold>283</bold> transparent wings, female <bold>284</bold> wing interference patterns, female.</p></caption><graphic xmlns:xlink="http://www.w3.org/1999/xlink" xlink:href="ZooKeys-232-001-g039.jpg" position="float" orientation="portrait" xlink:type="simple"/></fig><fig id="F40" position="float" orientation="portrait"><label>Figures 285–292.</label><caption><p><italic><tp:taxon-name>Omphale connectens</tp:taxon-name></italic>: <bold>285</bold> thoracic dorsum, female <bold>286</bold> antenna, female <bold>287</bold> head in frontal view, female <bold>288</bold> vertex, female <bold>289</bold> thoracic dorsum, male <bold>290</bold> antenna, male <bold>291</bold> head in frontal view, male <bold>292</bold> vertex, male.</p></caption><graphic xmlns:xlink="http://www.w3.org/1999/xlink" xlink:href="ZooKeys-232-001-g040.jpg" position="float" orientation="portrait" xlink:type="simple"/></fig></tp:treatment-sec><tp:treatment-sec sec-type="Host"><title>Host.</title><p>Unknown. The record for <italic><tp:taxon-name>Geocrypta galii</tp:taxon-name></italic> in <xref ref-type="bibr" rid="B24">Gijswijt (1976)</xref> concerns <italic><tp:taxon-name>Omphale incognita</tp:taxon-name></italic>.</p></tp:treatment-sec><tp:treatment-sec sec-type="Distribution"><title>Distribution.</title><p>Czech Republic (<bold>new record</bold>), Denmark (<bold>new record</bold>), France (<xref ref-type="bibr" rid="B24">Gijswijt 1976</xref>), Germany (<xref ref-type="bibr" rid="B24">Gijswijt 1976</xref>), Hungary (<bold>new record</bold>), Netherlands (<xref ref-type="bibr" rid="B24">Gijswijt 1976</xref>), Russia (<bold>new record</bold>), Sweden (<xref ref-type="bibr" rid="B37">Hansson 1991</xref>), United Kingdom (<xref ref-type="bibr" rid="B30">Graham 1963</xref>) (<xref ref-type="fig" rid="F74">Fig. 522</xref>).</p></tp:treatment-sec><tp:treatment-sec sec-type="Remarks"><title>Remarks.</title><p><xref ref-type="bibr" rid="B30">Graham (1963)</xref> regarded <italic><tp:taxon-name>Omphale connectens</tp:taxon-name></italic> as similar to species in the <italic>aetius</italic>-group, but placed it outside the group as a single species because of different setation in the forewing and different sculpture on the head between lower margin of eye and mouth opening. However, the male genitalia, which are very distinctive for species-group <italic>aetius</italic>, clearly show that <italic><tp:taxon-name>Omphale connectens</tp:taxon-name></italic> belongs in the <italic>aetius</italic>-group.</p></tp:treatment-sec><tp:treatment-sec><!--Section generated to contain objects referenced in tp:taxon-treatment.--><fig id="F1" position="float" orientation="portrait"><label>Figures 1–14.</label><caption><p><italic><tp:taxon-name>Omphale</tp:taxon-name></italic> spp.: <bold>1</bold> <italic><tp:taxon-name>Omphale chryseis</tp:taxon-name></italic>, 2nd flagellomere, female <bold>2</bold> <italic><tp:taxon-name>Omphale lugens</tp:taxon-name></italic>, 2nd flagellomere, female <bold>3</bold> <italic><tp:taxon-name>Omphale phruron</tp:taxon-name></italic>, 2nd flagellomere, male <bold>4</bold> <italic><tp:taxon-name>Omphale admirabilis</tp:taxon-name></italic>, 2nd flagellomere, male <bold>5</bold> <italic><tp:taxon-name>Omphale connectens</tp:taxon-name></italic>, head in frontal view, female <bold>6</bold> <italic><tp:taxon-name>Omphale lugens</tp:taxon-name></italic>, head in frontal view, female <bold>7</bold> <italic><tp:taxon-name>Omphale sulciscuta</tp:taxon-name></italic>, vertex, female <bold>8</bold> <italic><tp:taxon-name>Omphale acuminata</tp:taxon-name></italic>, vertex, female <bold>9</bold> <italic><tp:taxon-name>Omphale sulciscuta</tp:taxon-name></italic>, inner part of forewing, arrows point at admarginal setae <bold>10</bold> <italic><tp:taxon-name>Omphale connectens</tp:taxon-name></italic>, inner part of forewing, arrows point at admarginal setae <bold>11</bold> <italic><tp:taxon-name>Omphale salicis</tp:taxon-name></italic>, part of forewing, arrow points at bare radial cell <bold>12</bold> <italic><tp:taxon-name>Omphale aethiops</tp:taxon-name></italic>, part of forewing, arrow points at hairy radial cell <bold>13</bold> <italic><tp:taxon-name>Omphale phruron</tp:taxon-name></italic>, base of forewing, speculum closed <bold>14</bold> <italic><tp:taxon-name>Omphale clypealis</tp:taxon-name></italic>, base of forewing, speculum open.</p></caption><graphic xmlns:xlink="http://www.w3.org/1999/xlink" xlink:href="ZooKeys-232-001-g001.jpg" position="float" orientation="portrait" xlink:type="simple"/></fig><fig id="F70" position="float" orientation="portrait"><label>Figures 490–494.</label><caption><p>Male genitalia (phallobase and aedeagus) <italic><tp:taxon-name>Omphale</tp:taxon-name></italic> spp.: <bold>490</bold> <italic><tp:taxon-name>Omphale phruron</tp:taxon-name></italic>, length of phallobase 0.19 mm <bold>491</bold> <italic><tp:taxon-name>Omphale tenuicornis</tp:taxon-name></italic>, length of phallobase 0.24 mm <bold>492</bold> <italic><tp:taxon-name>Omphale aethiops</tp:taxon-name></italic>, length of phallobase 0.30 mm <bold>493</bold> <italic><tp:taxon-name>Omphale connectens</tp:taxon-name></italic>, length of phallobase 0.22 mm <bold>494</bold> <italic><tp:taxon-name>Omphale lugubris</tp:taxon-name></italic>, length of phallobase 0.27 mm.</p></caption><graphic xmlns:xlink="http://www.w3.org/1999/xlink" xlink:href="ZooKeys-232-001-g070.jpg" position="float" orientation="portrait" xlink:type="simple"/></fig><fig id="F74" position="float" orientation="portrait"><label>Figures 518–533.</label><caption><p><italic><tp:taxon-name>Omphale</tp:taxon-name></italic> spp. distribution in Europe: <bold>518</bold> <italic><tp:taxon-name>Omphale phruron</tp:taxon-name></italic> <bold>519</bold> <italic><tp:taxon-name>Omphale sti</tp:taxon-name></italic> <bold>520</bold> <italic><tp:taxon-name>Omphale tenuicornis</tp:taxon-name></italic> <bold>521</bold> <italic><tp:taxon-name>Omphale aethiops</tp:taxon-name></italic> <bold>522</bold> <italic><tp:taxon-name>Omphale connectens</tp:taxon-name></italic> <bold>523</bold> <italic><tp:taxon-name>Omphale dolichura</tp:taxon-name></italic> <bold>524</bold> <italic><tp:taxon-name>Omphale lugubris</tp:taxon-name></italic> <bold>525</bold> <italic><tp:taxon-name>Omphale clypealis</tp:taxon-name></italic> <bold>526</bold> <italic><tp:taxon-name>Omphale parma</tp:taxon-name></italic> <bold>527</bold> <italic><tp:taxon-name>Omphale brevibuccata</tp:taxon-name></italic> <bold>528</bold> <italic><tp:taxon-name>Omphale erugata</tp:taxon-name></italic> <bold>529</bold> <italic><tp:taxon-name>Omphale obscura</tp:taxon-name></italic> <bold>530</bold> <italic><tp:taxon-name>Omphale rossica</tp:taxon-name></italic> <bold>531</bold> <italic><tp:taxon-name>Omphale rubigus</tp:taxon-name></italic> <bold>532</bold> <italic><tp:taxon-name>Omphale sulciscuta</tp:taxon-name></italic> <bold>533</bold> <italic><tp:taxon-name>Omphale aceris</tp:taxon-name></italic>.</p></caption><graphic xmlns:xlink="http://www.w3.org/1999/xlink" xlink:href="ZooKeys-232-001-g074.jpg" position="float" orientation="portrait" xlink:type="simple"/></fig></tp:treatment-sec><ref-list><ref id="B24"><mixed-citation xmlns:xlink="http://www.w3.org/1999/xlink" xlink:type="simple"><person-group><name name-style="western"><surname>Gijswijt</surname><given-names>MJ</given-names></name></person-group> (<year>1976</year>)<article-title> Notes on biology and distribution of the genus <italic>Omphale</italic> Haliday, 1833, with descriptions of two new species (Insecta, Hymenoptera, Eulophidae).</article-title><source>Bulletin, Zoologisch Museum, Universiteit van Amsterdam </source><volume>5</volume>: <fpage>77</fpage>-<lpage>84</lpage>.</mixed-citation></ref><ref id="B37"><mixed-citation xmlns:xlink="http://www.w3.org/1999/xlink" xlink:type="simple"><person-group><name name-style="western"><surname>Hansson</surname><given-names>C</given-names></name></person-group> (<year>1991</year>)<article-title> A catalogue of the Chalcidoidea (Hymenoptera) described by C.G. Thomson, with a checklist of Swedish species.</article-title><source>Entomologica Scandinavica Supplement </source><volume>38</volume>: <fpage>1</fpage>-<lpage>70</lpage>.</mixed-citation></ref><ref id="B30"><mixed-citation xmlns:xlink="http://www.w3.org/1999/xlink" xlink:type="simple"><person-group><name name-style="western"><surname>Graham</surname><given-names>MWRdeV</given-names></name></person-group> (<year>1963</year>)<article-title> Additions and corrections to the British list of Eulophidae (Hym., Chalcidoidea), with descriptions of some new species.</article-title><source>Transactions of the Society for British Entomology </source><volume>15</volume>: <fpage>167</fpage>-<lpage>275</lpage>.</mixed-citation></ref></ref-list></tp:taxon-treatment>
