# Supplementary material for: Revision of the European species of Omphale Haliday (Hymenoptera, Chalcidoidea, Eulophidae)
Source: Zookeys. 2012 Oct 25;(232):1–157. doi: 10.3897/zookeys.232.3625 (PMC3494065; doi:10.3897/zookeys.232.3625)
Supplement: XML Treatment for Omphale dolichura [file zookeys.232.3625-treatment23.xml]

<!DOCTYPE tp:taxon-treatment
  PUBLIC "-//TaxonX//DTD Taxonomic Treatment Publishing DTD v0 20100105//EN" "tax-treatment-NSO.dtd">
<tp:taxon-treatment xmlns:tp="http://www.plazi.org/taxpub"><tp:treatment-meta><mixed-citation publication-type="journal"><person-group><name><surname>Hansson</surname><given-names>Christer</given-names></name><name><surname>Shevtsova</surname><given-names>Ekaterina</given-names></name></person-group><article-title>Revision of the European species of 
                    <italic>Omphale</italic> Haliday (Hymenoptera, Chalcidoidea, Eulophidae)
                </article-title><source>Zookeys</source><day>25</day><month>10</month><year>2012</year><volume>2012</volume><issue>232</issue><fpage>1</fpage><lpage>157</lpage><pub-id pub-id-type="doi">10.3897/zookeys.232.3625</pub-id></mixed-citation></tp:treatment-meta><tp:nomenclature><tp:taxon-name>
                                <tp:taxon-name-part taxon-name-part-type="genus">Omphale</tp:taxon-name-part>
                                <tp:taxon-name-part taxon-name-part-type="species">dolichura</tp:taxon-name-part>
                            <object-id xmlns:xlink="http://www.w3.org/1999/xlink" xlink:type="simple">urn:lsid:zoobank.org:act:65A34DA8-D542-4023-86C8-C1310C3D8A5B</object-id>
								<object-id xmlns:xlink="http://www.w3.org/1999/xlink" xlink:type="simple">http://species-id.net/wiki/Omphale_dolichura</object-id>
								</tp:taxon-name><tp:taxon-status xmlns:xlink="http://www.w3.org/1999/xlink" xlink:type="simple">sp. n.</tp:taxon-status><xref ref-type="fig" rid="F41">Figures 293</xref><xref ref-type="fig" rid="F42">–301</xref><xref ref-type="fig" rid="F74">523</xref></tp:nomenclature><tp:treatment-sec sec-type="Material"><title>Material.</title><p><bold>Holotype</bold> female (BMNH), glued to a card, labelled “HUNGARY: Vas Co., Köszeg, <named-content xmlns:xlink="http://www.w3.org/1999/xlink" content-type="dwc:verbatimCoordinates" xlink:type="simple">47°22'N, 16°31'E</named-content>, 26.vi.2010, C. Hansson”.</p></tp:treatment-sec><tp:treatment-sec sec-type="Diagnosis"><title>Diagnosis.</title><p>Female gaster very long (<xref ref-type="fig" rid="F41">Fig. 293</xref>), 2.5× as long as mesosoma; legs predominantly pale (<xref ref-type="fig" rid="F41">Fig. 293</xref>); face smooth (<xref ref-type="fig" rid="F42">Fig. 300</xref>); forewing admarginal setae 15, arising mainly from ventral surface of marginal vein, and radial cell hairy (<xref ref-type="fig" rid="F41">Fig. 296</xref>).</p></tp:treatment-sec><tp:treatment-sec sec-type="Description"><title>Description.</title><p><italic>Female</italic>. Length of body 2.4 mm. Antenna with scape yellowish brown with dorsal margin dark brown; pedicel and flagellum dark brown; pedicel +<!--PageBreak--> flagellum 2.4× as long as distance between eyes; first flagellomere 1.3× as long and 0.9× as wide as second flagellomere (<xref ref-type="fig" rid="F42">Fig. 299</xref>); flagellomeres 2–4 ventrally with two sets of setae, one attached at base and one in apical ⅓ of flagellomere; clava 2-segmented. Face golden green (<xref ref-type="fig" rid="F41">Fig. 294</xref>), smooth (<xref ref-type="fig" rid="F42">Fig. 300</xref>); clypeus bluish green metallic, smooth, trapezoid and 1.5× as wide as high; gena golden with green tinges; lower frons golden green, with engraved weak reticulation; interscrobal area smooth; antennal scrobes join frontal suture separately; frontal suture weakly U-shaped; upper frons golden with weak reticulation; vertex bluish green metallic, with engraved weak reticulation (<xref ref-type="fig" rid="F42">Fig. 301</xref>). Occipital margin rounded (<xref ref-type="fig" rid="F42">Fig. 301</xref>).</p><p>Mesoscutum golden green (<xref ref-type="fig" rid="F41">Fig. 295</xref>), with engraved reticulation (<xref ref-type="fig" rid="F42">Fig. 298</xref>), midlobe with two pairs of setae; notauli as indistinct impressions in posterior ½. Scutellum golden with green tinges (<xref ref-type="fig" rid="F41">Fig. 295</xref>), with engraved reticulation (<xref ref-type="fig" rid="F42">Fig. 298</xref>); 1.3× as long as wide, with anterior margin smoothly curved forwards. Axillae golden green (<xref ref-type="fig" rid="F41">Fig. 295</xref>). Dorsellum golden green (<xref ref-type="fig" rid="F41">Fig. 295</xref>), smooth and slightly convex (<xref ref-type="fig" rid="F42">Fig. 298</xref>), 0.3× as long as wide, and 0.4× as long as length of median propodeum. Lateral mesosoma <!--PageBreak-->black with golden tinges (<xref ref-type="fig" rid="F41">Fig. 293</xref>); transepimeral sulcus strongly curved forwards. Propodeum black with bluish green tinges (<xref ref-type="fig" rid="F41">Fig. 295</xref>), smooth (<xref ref-type="fig" rid="F42">Fig. 298</xref>); propodeal callus with two setae. Coxae yellowish white with base brown (<xref ref-type="fig" rid="F41">Fig. 293</xref>), femora, tibiae and tarsi yellowish brown, hind femur with dorsal part brown; midleg with first tarsomere 0.4× as long as length of tarsus. Forewing transparent, veins yellowish brown and setae dark brown (<xref ref-type="fig" rid="F41">Fig. 296</xref>); speculum closed; admarginal setae 15, arising mainly from ventral surface of marginal vein; radial cell setose; stigmal vein long and slender; postmarginal vein 1.7× as long as stigmal vein. Hind wing transparent, apex rounded.<!--PageBreak--> Forewing WIP (<xref ref-type="fig" rid="F41">Fig. 297</xref>) in magenta with narrow bands in blue and yellow from stigmal vein to hind margin of wing.</p><p>Petiole yellowish brown. Gaster with first tergite blue metallic, remaining tergites dark brown with golden tinges, elongate and 2.5× as long as length of mesosoma; 7<sup>th</sup> tergite 0.2× as long as length of gaster.</p><p><italic>Male</italic>. Unknown.</p><fig id="F41" position="float" orientation="portrait"><label>Figures 293–297.</label><caption><p><italic><tp:taxon-name>Omphale dolichura</tp:taxon-name></italic>, female: <bold>293</bold> habitus in lateral view, length of specimen 2.4 mm <bold>294</bold> head in frontal view <bold>295</bold> thoracic dorsum <bold>296</bold> transparent wings <bold>297</bold> wing interference patterns.</p></caption><graphic xmlns:xlink="http://www.w3.org/1999/xlink" xlink:href="ZooKeys-232-001-g041.jpg" position="float" orientation="portrait" xlink:type="simple"/></fig><fig id="F42" position="float" orientation="portrait"><label>Figures 298–305.</label><caption><p><italic><tp:taxon-name>Omphale</tp:taxon-name></italic> spp., females:<bold>298–301</bold>. <italic><tp:taxon-name>Omphale dolichura</tp:taxon-name></italic>: <bold>298</bold> thoracic dorsum <bold>299</bold> antenna <bold>300</bold> head in frontal view <bold>301</bold> vertex <bold>302–305</bold>. <italic><tp:taxon-name>Omphale brevibuccata</tp:taxon-name></italic>: <bold>302</bold> thoracic dorsum <bold>303</bold> antenna <bold>304</bold> head in frontal view <bold>305</bold> vertex.</p></caption><graphic xmlns:xlink="http://www.w3.org/1999/xlink" xlink:href="ZooKeys-232-001-g042.jpg" position="float" orientation="portrait" xlink:type="simple"/></fig></tp:treatment-sec><tp:treatment-sec sec-type="Hosts"><title>Hosts.</title><p>Unknown.</p></tp:treatment-sec><tp:treatment-sec sec-type="Distribution"><title>Distribution.</title><p>Hungary (<xref ref-type="fig" rid="F74">Fig. 523</xref>).</p></tp:treatment-sec><tp:treatment-sec sec-type="Etymology"><title>Etymology.</title><p>From the Greek <italic>dolichos</italic> = long, and <italic>oura</italic> = tail, referring to the very long female gaster.</p></tp:treatment-sec><tp:treatment-sec><!--Section generated to contain objects referenced in tp:taxon-treatment.--><fig id="F74" position="float" orientation="portrait"><label>Figures 518–533.</label><caption><p><italic><tp:taxon-name>Omphale</tp:taxon-name></italic> spp. distribution in Europe: <bold>518</bold> <italic><tp:taxon-name>Omphale phruron</tp:taxon-name></italic> <bold>519</bold> <italic><tp:taxon-name>Omphale sti</tp:taxon-name></italic> <bold>520</bold> <italic><tp:taxon-name>Omphale tenuicornis</tp:taxon-name></italic> <bold>521</bold> <italic><tp:taxon-name>Omphale aethiops</tp:taxon-name></italic> <bold>522</bold> <italic><tp:taxon-name>Omphale connectens</tp:taxon-name></italic> <bold>523</bold> <italic><tp:taxon-name>Omphale dolichura</tp:taxon-name></italic> <bold>524</bold> <italic><tp:taxon-name>Omphale lugubris</tp:taxon-name></italic> <bold>525</bold> <italic><tp:taxon-name>Omphale clypealis</tp:taxon-name></italic> <bold>526</bold> <italic><tp:taxon-name>Omphale parma</tp:taxon-name></italic> <bold>527</bold> <italic><tp:taxon-name>Omphale brevibuccata</tp:taxon-name></italic> <bold>528</bold> <italic><tp:taxon-name>Omphale erugata</tp:taxon-name></italic> <bold>529</bold> <italic><tp:taxon-name>Omphale obscura</tp:taxon-name></italic> <bold>530</bold> <italic><tp:taxon-name>Omphale rossica</tp:taxon-name></italic> <bold>531</bold> <italic><tp:taxon-name>Omphale rubigus</tp:taxon-name></italic> <bold>532</bold> <italic><tp:taxon-name>Omphale sulciscuta</tp:taxon-name></italic> <bold>533</bold> <italic><tp:taxon-name>Omphale aceris</tp:taxon-name></italic>.</p></caption><graphic xmlns:xlink="http://www.w3.org/1999/xlink" xlink:href="ZooKeys-232-001-g074.jpg" position="float" orientation="portrait" xlink:type="simple"/></fig></tp:treatment-sec></tp:taxon-treatment>
