# Supplementary material for: Revision of the European species of Omphale Haliday (Hymenoptera, Chalcidoidea, Eulophidae)
Source: Zookeys. 2012 Oct 25;(232):1–157. doi: 10.3897/zookeys.232.3625 (PMC3494065; doi:10.3897/zookeys.232.3625)
Supplement: XML Treatment for Omphale lugubris [file zookeys.232.3625-treatment24.xml]

<!DOCTYPE tp:taxon-treatment
  PUBLIC "-//TaxonX//DTD Taxonomic Treatment Publishing DTD v0 20100105//EN" "tax-treatment-NSO.dtd">
<tp:taxon-treatment xmlns:tp="http://www.plazi.org/taxpub"><tp:treatment-meta><mixed-citation publication-type="journal"><person-group><name><surname>Hansson</surname><given-names>Christer</given-names></name><name><surname>Shevtsova</surname><given-names>Ekaterina</given-names></name></person-group><article-title>Revision of the European species of 
                    <italic>Omphale</italic> Haliday (Hymenoptera, Chalcidoidea, Eulophidae)
                </article-title><source>Zookeys</source><day>25</day><month>10</month><year>2012</year><volume>2012</volume><issue>232</issue><fpage>1</fpage><lpage>157</lpage><pub-id pub-id-type="doi">10.3897/zookeys.232.3625</pub-id></mixed-citation></tp:treatment-meta><tp:nomenclature><tp:taxon-name>
                                <tp:taxon-name-part taxon-name-part-type="genus">Omphale</tp:taxon-name-part>
                                <tp:taxon-name-part taxon-name-part-type="species">lugubris</tp:taxon-name-part>
                            <object-id xmlns:xlink="http://www.w3.org/1999/xlink" xlink:type="simple">http://species-id.net/wiki/Omphale_lugubris</object-id>
								</tp:taxon-name><tp:taxon-authority>Askew</tp:taxon-authority><xref ref-type="fig" rid="F43">Figures 306</xref><xref ref-type="fig" rid="F44">–320</xref><xref ref-type="fig" rid="F70">494</xref><xref ref-type="fig" rid="F74">524</xref><tp:nomenclature-citation-list><tp:nomenclature-citation><tp:taxon-name>Omphale lugubris</tp:taxon-name><comment> Askew, 2003:34. Holotype female in RMNH, examined.</comment></tp:nomenclature-citation><tp:nomenclature-citation><tp:taxon-name>Omphale ?coilus</tp:taxon-name><comment> (Walker) var., <xref ref-type="bibr" rid="B30">Graham (1963)</xref>.</comment></tp:nomenclature-citation><tp:nomenclature-citation><tp:taxon-name>Omphale ?coilus</tp:taxon-name><comment> (Walker) var., <xref ref-type="bibr" rid="B24">Gijswijt (1976)</xref>.</comment></tp:nomenclature-citation></tp:nomenclature-citation-list></tp:nomenclature><tp:treatment-sec sec-type="Material"><title>Material.</title><p><bold>Type material.</bold> <bold>Holotype</bold> female in RMNH. <bold>Additional material.</bold> 161♀ 1♂: Ireland 2♀ (BMNH), Netherlands 1♀ (RMNH), Russia 123♀ (BMNH, CH, LUZM), Sweden 16♀ 1♂ (BMNH, CH, LUZM), United Kingdom 19♀ (BMNH).</p></tp:treatment-sec><tp:treatment-sec sec-type="Diagnosis"><title>Diagnosis.</title><p>Female flagellum short - pedicel + flagellum 1.7× as long as distance between eyes - with a solid 2-segmented clava (<xref ref-type="fig" rid="F44">Fig. 314</xref>), flagellomeres 1–3 ventrally with one set of setae attached close to base and reaching beyond apex of flagellomere attached to; small species (1.1–1.6 mm); body black with weak bronze and violet reflections (<xref ref-type="fig" rid="F43">Fig. 306</xref>).</p></tp:treatment-sec><tp:treatment-sec sec-type="Description"><title>Description.</title><p><italic>Female</italic>. Length of body 1.1–1.6 mm. Antenna with scape and pedicel brown, flagellum dark brown; pedicel + flagellum 1.7× as long as distance between eyes; first flagellomere 1.4× as long and 1.0× as wide as second flagellomere (<xref ref-type="fig" rid="F44">Fig. 314</xref>); flagellomeres with scattered short setae, ventral part of flagellomeres 1–3 also with one set of setae attached close to base and reaching beyond apex of flagellomere attached to; clava 2-segmented. Face dark brown with golden tinges (<xref ref-type="fig" rid="F43">Fig. 309</xref>), smooth (<xref ref-type="fig" rid="F44">Fig. 315</xref>); clypeus dark brown with green metallic tinges, smooth, trapezoid, 1.5× as wide as high; gena dark brown with golden tinges; lower frons green metallic with golden tinges, with engraved reticulation, subtorular area smooth; interscrobal area with engraved reticulation; antennal scrobes join on frontal suture; frontal suture V-shaped; upper frons green metallic with golden tinges; vertex dark brown with green metallic tinges, with engraved reticulation (<xref ref-type="fig" rid="F44">Fig. 316</xref>). Occipital margin rounded (<xref ref-type="fig" rid="F44">Fig. 316</xref>).</p><p>Mesoscutum dark brown with golden and green metallic tinges (<xref ref-type="fig" rid="F43">Fig. 307</xref>), with engraved reticulation (<xref ref-type="fig" rid="F44">Fig. 313</xref>), midlobe with one pair of setae (posterior pair); notauli as indistinct impressions in posterior ½. Scutellum dark brown with golden tinges (<xref ref-type="fig" rid="F43">Fig. 307</xref>), with engraved reticulation (<xref ref-type="fig" rid="F44">Fig. 313</xref>); 1.2× as long as wide, with anterior margin <!--PageBreak-->straight. Axillae dark brown with purple metallic tinges (<xref ref-type="fig" rid="F43">Fig. 307</xref>). Dorsellum dark brown with golden tinges (<xref ref-type="fig" rid="F43">Fig. 307</xref>), smooth and slightly convex (<xref ref-type="fig" rid="F44">Fig. 313</xref>), 0.3× as long as wide, and 0.4× as long as length of median propodeum. Entire lateral mesosoma dark brown with metallic tinges (<xref ref-type="fig" rid="F43">Fig. 306</xref>); transepimeral sulcus strongly curved<!--PageBreak--> forwards. Propodeum dark brown with golden and green metallic tinges (<xref ref-type="fig" rid="F43">Fig. 307</xref>), smooth (<xref ref-type="fig" rid="F44">Fig. 313</xref>); propodeal callus with two setae. Legs with coxae pale brown with base dark brown, to completely dark brown (<xref ref-type="fig" rid="F43">Fig. 306</xref>), femora dark brown, tibiae and tarsi yellowish brown; midleg with first tarsomere 0.3× as long as length of tarsus. Forewing transparent, veins and setae yellow (<xref ref-type="fig" rid="F43">Fig. 311</xref>); speculum closed; admarginal setae 7, arising both from marginal vein and membrane behind vein; radial cell setose; postmarginal vein 0.8× as long as stigmal vein; stigmal vein slender. Hind wing transparent, apex rounded (<xref ref-type="fig" rid="F43">Fig. 311</xref>). Forewing WIP (<xref ref-type="fig" rid="F43">Fig. 312</xref>) with apical ½ yellow and basal ½ blue/yellow (=green), the two areas separated by narrow bands in magenta and blue.</p><p><!--PageBreak-->Petiole yellowish brown. Gaster dark brown with purple and green metallic tinges; elongate and 1.4–1.6× as long as length of mesosoma; 7<sup>th</sup> tergite 0.1× as long as length of gaster.</p><p><italic>Male</italic>. Length of body 1.3 mm. Features as in female except as follows. Antenna with scape expanded, distinctly wider than in female (<xref ref-type="fig" rid="F44">Fig. 318</xref>), inner surface with apical ½ dark brown with metallic tinges and inner ½ yellowish white, outer surface yellowish white with metallic tinges, dorsal edge dark brown; pedicel + flagellum 3.2× as long as distance between eyes; first flagellomere 1.1× as long as second flagellomere; flagellomeres with scattered setae; clava 1-segmented. Face bright bluish green metallic (<xref ref-type="fig" rid="F43">Fig. 310</xref>), smooth (<xref ref-type="fig" rid="F44">Fig. 319</xref>); clypeus bright bluish green metallic, trapezoid, 1.6× as wide as high; gena dark brown and shiny; lower frons golden green, smooth; interscrobal area golden green; upper frons golden, smooth; vertex dark brown with metallic tinges, with engraved weak reticulation (<xref ref-type="fig" rid="F44">Fig. 320</xref>).</p><p>Mesosoma, wings and legs as in female.</p><p>Petiole yellowish brown, as long as wide with anterior part narrowing off. Gaster dark brown with metallic tinges, 1.2× as long as length of mesosoma. Phallobase and aedeagus as in <xref ref-type="fig" rid="F70">Fig. 494</xref>.</p><fig id="F43" position="float" orientation="portrait"><label>Figures 306–312.</label><caption><p><italic><tp:taxon-name>Omphale lugubris</tp:taxon-name></italic>: <bold>306</bold> habitus in lateral view, female, length of specimen 1.5 mm <bold>307</bold> thoracic dorsum, female <bold>308</bold> thoracic dorsum, male <bold>309</bold> head in frontal view, female <bold>310</bold> head in frontal view, male <bold>311</bold> transparent wings, female <bold>312</bold> wing interference patterns, female.</p></caption><graphic xmlns:xlink="http://www.w3.org/1999/xlink" xlink:href="ZooKeys-232-001-g043.jpg" position="float" orientation="portrait" xlink:type="simple"/></fig><fig id="F44" position="float" orientation="portrait"><label>Figures 313–320.</label><caption><p><italic><tp:taxon-name>Omphale lugubris</tp:taxon-name></italic>: <bold>313</bold> thoracic dorsum, female <bold>314</bold> antenna, female <bold>315</bold> head in frontal view, female <bold>316</bold> vertex, female <bold>317</bold> thoracic dorsum, male <bold>318</bold> antenna, male <bold>319</bold> head in frontal view, male <bold>320</bold> vertex, male.</p></caption><graphic xmlns:xlink="http://www.w3.org/1999/xlink" xlink:href="ZooKeys-232-001-g044.jpg" position="float" orientation="portrait" xlink:type="simple"/></fig></tp:treatment-sec><tp:treatment-sec sec-type="Hosts"><title>Hosts.</title><p>Associated with <italic><tp:taxon-name>Picea</tp:taxon-name></italic> (<xref ref-type="bibr" rid="B24">Gijswijt 1976</xref>), but not reared from host.</p></tp:treatment-sec><tp:treatment-sec sec-type="Distribution"><title>Distribution.</title><p>Germany (<xref ref-type="bibr" rid="B2">Askew 2003</xref>), Ireland (<bold>new record</bold>), Netherlands (<bold>new record</bold>), Russia (<bold>new record</bold>), Sweden (<bold>new record</bold>), United Kingdom (<xref ref-type="bibr" rid="B2">Askew 2003</xref>) (<xref ref-type="fig" rid="F74">Fig. 524</xref>).</p><sec sec-type="Species of aetius-group not treated here (see above), with remarks on the type specimens for the species"><title>Species of <italic>aetius</italic>-group not treated here (see above), with remarks on the type specimens for the species</title></sec></tp:treatment-sec><tp:treatment-sec><!--Section generated to contain objects referenced in tp:taxon-treatment.--><fig id="F70" position="float" orientation="portrait"><label>Figures 490–494.</label><caption><p>Male genitalia (phallobase and aedeagus) <italic><tp:taxon-name>Omphale</tp:taxon-name></italic> spp.: <bold>490</bold> <italic><tp:taxon-name>Omphale phruron</tp:taxon-name></italic>, length of phallobase 0.19 mm <bold>491</bold> <italic><tp:taxon-name>Omphale tenuicornis</tp:taxon-name></italic>, length of phallobase 0.24 mm <bold>492</bold> <italic><tp:taxon-name>Omphale aethiops</tp:taxon-name></italic>, length of phallobase 0.30 mm <bold>493</bold> <italic><tp:taxon-name>Omphale connectens</tp:taxon-name></italic>, length of phallobase 0.22 mm <bold>494</bold> <italic><tp:taxon-name>Omphale lugubris</tp:taxon-name></italic>, length of phallobase 0.27 mm.</p></caption><graphic xmlns:xlink="http://www.w3.org/1999/xlink" xlink:href="ZooKeys-232-001-g070.jpg" position="float" orientation="portrait" xlink:type="simple"/></fig><fig id="F74" position="float" orientation="portrait"><label>Figures 518–533.</label><caption><p><italic><tp:taxon-name>Omphale</tp:taxon-name></italic> spp. distribution in Europe: <bold>518</bold> <italic><tp:taxon-name>Omphale phruron</tp:taxon-name></italic> <bold>519</bold> <italic><tp:taxon-name>Omphale sti</tp:taxon-name></italic> <bold>520</bold> <italic><tp:taxon-name>Omphale tenuicornis</tp:taxon-name></italic> <bold>521</bold> <italic><tp:taxon-name>Omphale aethiops</tp:taxon-name></italic> <bold>522</bold> <italic><tp:taxon-name>Omphale connectens</tp:taxon-name></italic> <bold>523</bold> <italic><tp:taxon-name>Omphale dolichura</tp:taxon-name></italic> <bold>524</bold> <italic><tp:taxon-name>Omphale lugubris</tp:taxon-name></italic> <bold>525</bold> <italic><tp:taxon-name>Omphale clypealis</tp:taxon-name></italic> <bold>526</bold> <italic><tp:taxon-name>Omphale parma</tp:taxon-name></italic> <bold>527</bold> <italic><tp:taxon-name>Omphale brevibuccata</tp:taxon-name></italic> <bold>528</bold> <italic><tp:taxon-name>Omphale erugata</tp:taxon-name></italic> <bold>529</bold> <italic><tp:taxon-name>Omphale obscura</tp:taxon-name></italic> <bold>530</bold> <italic><tp:taxon-name>Omphale rossica</tp:taxon-name></italic> <bold>531</bold> <italic><tp:taxon-name>Omphale rubigus</tp:taxon-name></italic> <bold>532</bold> <italic><tp:taxon-name>Omphale sulciscuta</tp:taxon-name></italic> <bold>533</bold> <italic><tp:taxon-name>Omphale aceris</tp:taxon-name></italic>.</p></caption><graphic xmlns:xlink="http://www.w3.org/1999/xlink" xlink:href="ZooKeys-232-001-g074.jpg" position="float" orientation="portrait" xlink:type="simple"/></fig></tp:treatment-sec><ref-list><ref id="B30"><mixed-citation xmlns:xlink="http://www.w3.org/1999/xlink" xlink:type="simple"><person-group><name name-style="western"><surname>Graham</surname><given-names>MWRdeV</given-names></name></person-group> (<year>1963</year>)<article-title> Additions and corrections to the British list of Eulophidae (Hym., Chalcidoidea), with descriptions of some new species.</article-title><source>Transactions of the Society for British Entomology </source><volume>15</volume>: <fpage>167</fpage>-<lpage>275</lpage>.</mixed-citation></ref><ref id="B24"><mixed-citation xmlns:xlink="http://www.w3.org/1999/xlink" xlink:type="simple"><person-group><name name-style="western"><surname>Gijswijt</surname><given-names>MJ</given-names></name></person-group> (<year>1976</year>)<article-title> Notes on biology and distribution of the genus <italic>Omphale</italic> Haliday, 1833, with descriptions of two new species (Insecta, Hymenoptera, Eulophidae).</article-title><source>Bulletin, Zoologisch Museum, Universiteit van Amsterdam </source><volume>5</volume>: <fpage>77</fpage>-<lpage>84</lpage>.</mixed-citation></ref><ref id="B2"><mixed-citation xmlns:xlink="http://www.w3.org/1999/xlink" xlink:type="simple"><person-group><name name-style="western"><surname>Askew</surname><given-names>RR</given-names></name></person-group> (<year>2003</year>)<article-title> Observations on some British <italic>Omphale</italic> Haliday (Hym., Eulophidae) with descriptions of two new species.</article-title><source>Entomologists Monthly Magazine </source><volume>139</volume>: <fpage>29</fpage>-<lpage>37</lpage>.</mixed-citation></ref></ref-list></tp:taxon-treatment>
