# Supplementary material for: Revision of the European species of Omphale Haliday (Hymenoptera, Chalcidoidea, Eulophidae)
Source: Zookeys. 2012 Oct 25;(232):1–157. doi: 10.3897/zookeys.232.3625 (PMC3494065; doi:10.3897/zookeys.232.3625)
Supplement: XML Treatment for Omphale grahami [file zookeys.232.3625-treatment30.xml]

<!DOCTYPE tp:taxon-treatment
  PUBLIC "-//TaxonX//DTD Taxonomic Treatment Publishing DTD v0 20100105//EN" "tax-treatment-NSO.dtd">
<tp:taxon-treatment xmlns:tp="http://www.plazi.org/taxpub"><tp:treatment-meta><mixed-citation publication-type="journal"><person-group><name><surname>Hansson</surname><given-names>Christer</given-names></name><name><surname>Shevtsova</surname><given-names>Ekaterina</given-names></name></person-group><article-title>Revision of the European species of 
                    <italic>Omphale</italic> Haliday (Hymenoptera, Chalcidoidea, Eulophidae)
                </article-title><source>Zookeys</source><day>25</day><month>10</month><year>2012</year><volume>2012</volume><issue>232</issue><fpage>1</fpage><lpage>157</lpage><pub-id pub-id-type="doi">10.3897/zookeys.232.3625</pub-id></mixed-citation></tp:treatment-meta><tp:nomenclature><tp:taxon-name>
                                <tp:taxon-name-part taxon-name-part-type="genus">Omphale</tp:taxon-name-part>
                                <tp:taxon-name-part taxon-name-part-type="species">grahami</tp:taxon-name-part>
                            </tp:taxon-name><tp:taxon-authority>Gijswijt</tp:taxon-authority><tp:nomenclature-citation-list><tp:nomenclature-citation><tp:taxon-name>Omphale grahami</tp:taxon-name><comment> Gijswijt, 1976:81. Holotype female in Amsterdam, examined.</comment></tp:nomenclature-citation><tp:nomenclature-citation><tp:taxon-name>Omphale</tp:taxon-name><comment> sp. indet., <xref ref-type="bibr" rid="B30">Graham (1963)</xref>.</comment></tp:nomenclature-citation><tp:nomenclature-citation><tp:taxon-name>Omphale grahami</tp:taxon-name><comment> Gijswijt, <xref ref-type="bibr" rid="B2">Askew (2003)</xref>.</comment></tp:nomenclature-citation></tp:nomenclature-citation-list></tp:nomenclature><ref-list><ref id="B30"><mixed-citation xmlns:xlink="http://www.w3.org/1999/xlink" xlink:type="simple"><person-group><name name-style="western"><surname>Graham</surname><given-names>MWRdeV</given-names></name></person-group> (<year>1963</year>)<article-title> Additions and corrections to the British list of Eulophidae (Hym., Chalcidoidea), with descriptions of some new species.</article-title><source>Transactions of the Society for British Entomology </source><volume>15</volume>: <fpage>167</fpage>-<lpage>275</lpage>.</mixed-citation></ref><ref id="B2"><mixed-citation xmlns:xlink="http://www.w3.org/1999/xlink" xlink:type="simple"><person-group><name name-style="western"><surname>Askew</surname><given-names>RR</given-names></name></person-group> (<year>2003</year>)<article-title> Observations on some British <italic>Omphale</italic> Haliday (Hym., Eulophidae) with descriptions of two new species.</article-title><source>Entomologists Monthly Magazine </source><volume>139</volume>: <fpage>29</fpage>-<lpage>37</lpage>.</mixed-citation></ref></ref-list></tp:taxon-treatment>
