# Supplementary material for: Revision of the European species of Omphale Haliday (Hymenoptera, Chalcidoidea, Eulophidae)
Source: Zookeys. 2012 Oct 25;(232):1–157. doi: 10.3897/zookeys.232.3625 (PMC3494065; doi:10.3897/zookeys.232.3625)
Supplement: XML Treatment for Omphale clypealis [file zookeys.232.3625-treatment34.xml]

<!DOCTYPE tp:taxon-treatment
  PUBLIC "-//TaxonX//DTD Taxonomic Treatment Publishing DTD v0 20100105//EN" "tax-treatment-NSO.dtd">
<tp:taxon-treatment xmlns:tp="http://www.plazi.org/taxpub"><tp:treatment-meta><mixed-citation publication-type="journal"><person-group><name><surname>Hansson</surname><given-names>Christer</given-names></name><name><surname>Shevtsova</surname><given-names>Ekaterina</given-names></name></person-group><article-title>Revision of the European species of 
                    <italic>Omphale</italic> Haliday (Hymenoptera, Chalcidoidea, Eulophidae)
                </article-title><source>Zookeys</source><day>25</day><month>10</month><year>2012</year><volume>2012</volume><issue>232</issue><fpage>1</fpage><lpage>157</lpage><pub-id pub-id-type="doi">10.3897/zookeys.232.3625</pub-id></mixed-citation></tp:treatment-meta><tp:nomenclature><tp:taxon-name>
                                <tp:taxon-name-part taxon-name-part-type="genus">Omphale</tp:taxon-name-part>
                                <tp:taxon-name-part taxon-name-part-type="species">clypealis</tp:taxon-name-part>
                            <object-id xmlns:xlink="http://www.w3.org/1999/xlink" xlink:type="simple">http://species-id.net/wiki/Omphale_clypealis</object-id>
								</tp:taxon-name><tp:taxon-status xmlns:xlink="http://www.w3.org/1999/xlink" xlink:type="simple">(Thomson)</tp:taxon-status><xref ref-type="fig" rid="F1">Figures 14</xref><xref ref-type="fig" rid="F45">321</xref><xref ref-type="fig" rid="F46">–335</xref><xref ref-type="fig" rid="F71">495</xref><xref ref-type="fig" rid="F74">525</xref><tp:nomenclature-citation-list><tp:nomenclature-citation><tp:taxon-name>Derostenus (Secodes) clypealis</tp:taxon-name><comment> Thomson, 1878:270. Lectotype female in LUZM, examined.</comment></tp:nomenclature-citation><tp:nomenclature-citation><tp:taxon-name>Secodes clypealis</tp:taxon-name><comment> (Thomson), <xref ref-type="bibr" rid="B12">Dalla Torre (1898)</xref>.</comment></tp:nomenclature-citation><tp:nomenclature-citation><tp:taxon-name>Omphale clypealis</tp:taxon-name><comment> (Thomson), <xref ref-type="bibr" rid="B30">Graham (1963)</xref>.</comment></tp:nomenclature-citation></tp:nomenclature-citation-list></tp:nomenclature><tp:treatment-sec sec-type="Material"><title>Material.</title><p><bold>Type material.</bold> Lectotype female, type no. 116:1 in LUZM. <bold>Additional material.</bold> 153♀ 3♂: Denmark 2♀ (LUZM, ZMUC), France 2♀ (RMNH), Germany 1♀ 1♂ (BMNH, RMNH), Hungary 26♀ (BMNH, CH), Netherlands 1♀ (RMNH), Russia 1♀ (BMNH), Spain 2♀ 2♂ (RMNH), Sweden 111♀ (BMNH, CH, LUZM, NHRS, RMNH), United Kingdom 7♀ (BMNH).</p></tp:treatment-sec><tp:treatment-sec sec-type="Diagnosis"><title>Diagnosis.</title><p>Clypeus yellowish white (<xref ref-type="fig" rid="F45">Figs 324, 325</xref>); female antennal clava 3-segmented (<xref ref-type="fig" rid="F46">Fig. 329</xref>); forewing speculum open below (<xref ref-type="fig" rid="F45">Fig. 326</xref>), admarginal setae 10–16 arising mainly from membrane, radial cell bare; femora and tibiae metallic, tarsi dark brown (<xref ref-type="fig" rid="F45">Fig. 321</xref>).</p></tp:treatment-sec><tp:treatment-sec sec-type="Description"><title>Description.</title><p><italic>Female</italic>. Length of body 1.3–1.7 mm. Antenna dark brown to black with metallic tinges; pedicel + flagellum 1.5× as long as distance between eyes; first flagellomere 1.2× as long and 1.0× as wide as second flagellomere (<xref ref-type="fig" rid="F46">Fig. 329</xref>); flagellomeres 2–4 ventrally with a single set of setae attach close to base and reaching beyond apex of flagellomere attached to; longitudinal sensilla on flagellomeres distinctly shorter than flagellomere attached to; clava 3-segmented. Face golden green with blue metallic tinges (<xref ref-type="fig" rid="F45">Fig. 324</xref>), with strong reticulation (<xref ref-type="fig" rid="F46">Fig. 330</xref>); clypeus yellowish white, smooth, trapezoid, 2.0× as wide as high; gena bluish green metallic; lower frons bluish green metallic, with raised and strong reticulation; interscrobal area reticulate; antennal scrobes join on frontal suture; frontal suture V-shaped; upper frons bluish green metallic, with raised and weak reticulation; vertex golden green with blue metallic tinges, with raised and weak reticulation (<xref ref-type="fig" rid="F46">Fig. 331</xref>). Occipital margin rounded (<xref ref-type="fig" rid="F46">Fig. 331</xref>).</p><p>Mesoscutum bluish green metallic with golden tinges (<xref ref-type="fig" rid="F45">Fig. 322</xref>), with raised reticulation (<xref ref-type="fig" rid="F46">Fig. 328</xref>), midlobe with two pairs of setae; notauli as indistinct depressions in posterior ½. Scutellum golden green with blue metallic tinges (<xref ref-type="fig" rid="F45">Fig. 322</xref>), with raised reticulation (<xref ref-type="fig" rid="F46">Fig. 328</xref>), 1.1× as long as wide, with anterior margin smoothly curved forwards. Axillae golden (<xref ref-type="fig" rid="F45">Fig. 322</xref>). Dorsellum golden green (<xref ref-type="fig" rid="F45">Fig. 322</xref>), with weak reticulation (<xref ref-type="fig" rid="F46">Fig. 328</xref>), 0.3× as long as wide, and 0.4× as long as length of median propodeum. Entire lateral mesosoma bluish green metallic (<xref ref-type="fig" rid="F45">Fig. 321</xref>), with or without golden tinges; transepimeral sulcus curved forwards. Propodeum bluish green metallic (<xref ref-type="fig" rid="F45">Fig. 322</xref>), with very weak reticulation, to smooth (<xref ref-type="fig" rid="F46">Fig. 328</xref>); propodeal callus with two setae. Coxae, femora and tibiae bluish green metallic with yellowish white “knees” <!--PageBreak-->(<xref ref-type="fig" rid="F45">Fig. 321</xref>); tarsi dark brown; midleg with first tarsomere 0.2× as long as length of tarsus. Forewing transparent, veins and setae dark brown (<xref ref-type="fig" rid="F45">Fig. 326</xref>); speculum open; admarginal setae 10–16, arising mainly from wing membrane; radial cell bare; postmarginal vein 0.9× as long as stigmal vein; stigmal vein elongate. Hind wing transparent, apex rounded (<xref ref-type="fig" rid="F45">Fig. 326</xref>). Forewing WIP (<xref ref-type="fig" rid="F45">Fig. 327</xref>) with apical ½ yellow and basal ½ blue and with a narrow band in magenta between these areas, also with a narrow blue line from stigmal vein towards apical margin of wing.<!--PageBreak--></p><p>Petiole black. Gaster bluish green metallic with posterior ½ of tergite 1 and tergites 2+3 golden purplish, smooth, elongate and 1.3–1.4× as long as length of mesosoma; 7<sup>th</sup> tergite 0.1× as long as length of gaster.</p><p><italic>Male</italic>. Length of body 1.1–1.4 mm. Features as in female except as follows. Antenna with scape with basal ½ yellowish white and apical ½ dark brown; pedicel + flagellum 2.5× as long as distance between eyes; flagellomeres with scattered setae (<xref ref-type="fig" rid="F46">Fig. 333</xref>); clava 1-segmented. Face golden green (<xref ref-type="fig" rid="F45">Fig. 325</xref>), clypeus 2.2× as wide as high; gena golden green; lower frons golden green; antennal scrobes join frontal suture separately (<xref ref-type="fig" rid="F46">Fig. 334</xref>); upper frons golden green, with weak reticulation; vertex golden green.</p><p><!--PageBreak-->Mesoscutum golden green with blue metallic tinges (<xref ref-type="fig" rid="F45">Fig. 323</xref>). Scutellum golden green (<xref ref-type="fig" rid="F45">Fig. 323</xref>). Axillae golden green (<xref ref-type="fig" rid="F45">Fig. 323</xref>). Dorsellum bluish green metallic (<xref ref-type="fig" rid="F45">Fig. 323</xref>), 0.6× as long as length of median propodeum. Propodeum golden green (<xref ref-type="fig" rid="F45">Fig. 323</xref>). Forewing hyaline, veins pale brown; admarginal setae 12; postmarginal vein 0.6× as long as stigmal vein.</p><p>Petiole black. Gaster golden green with blue metallic tinges, smooth. Phallobase and aedeagus as in <xref ref-type="fig" rid="F71">Fig. 495</xref>.</p><fig id="F45" position="float" orientation="portrait"><label>Figures 321–327.</label><caption><p><italic><tp:taxon-name>Omphale clypealis</tp:taxon-name></italic>: <bold>321</bold> habitus in lateral view, female, length of specimen 1.6 mm <bold>322</bold> thoracic dorsum, female <bold>323</bold> thoracic dorsum, male <bold>324</bold> head in frontal view, female <bold>325</bold> head in frontal view, male <bold>326</bold> transparent wings, female <bold>327</bold> wing interference patterns, female.</p></caption><graphic xmlns:xlink="http://www.w3.org/1999/xlink" xlink:href="ZooKeys-232-001-g045.jpg" position="float" orientation="portrait" xlink:type="simple"/></fig><fig id="F46" position="float" orientation="portrait"><label>Figures 328–335.</label><caption><p><italic><tp:taxon-name>Omphale clypealis</tp:taxon-name></italic>: <bold>328</bold> thoracic dorsum, female <bold>329</bold> antenna, female <bold>330</bold> head in frontal view, female <bold>331</bold> vertex, female <bold>332</bold> thoracic dorsum, male <bold>333</bold> antenna, male <bold>334</bold> head in frontal view, male <bold>335</bold> vertex, male.</p></caption><graphic xmlns:xlink="http://www.w3.org/1999/xlink" xlink:href="ZooKeys-232-001-g046.jpg" position="float" orientation="portrait" xlink:type="simple"/></fig></tp:treatment-sec><tp:treatment-sec sec-type="Host"><title>Host.</title><p><italic><tp:taxon-name>Dasineura brassicae</tp:taxon-name></italic> (<tp:taxon-name>Diptera</tp:taxon-name>: <tp:taxon-name>Cecidomyiidae</tp:taxon-name>) (e.g. <xref ref-type="bibr" rid="B24">Gijswijt 1976</xref>). See above in the introduction for more information on the biology of this species.</p></tp:treatment-sec><tp:treatment-sec sec-type="Distribution"><title>Distribution.</title><p>Czech Republic (<xref ref-type="bibr" rid="B9">Bouček and Askew 1968</xref>), Denmark (<xref ref-type="bibr" rid="B3">Bakkendorf 1955</xref>), France (<bold>new record</bold>), Germany (<xref ref-type="bibr" rid="B11">Buhl 1960</xref>), Hungary (<xref ref-type="bibr" rid="B18">Erdös 1956</xref>), Moldova (<xref ref-type="bibr" rid="B5">Bouček 1965</xref>), Netherlands (<xref ref-type="bibr" rid="B24">Gijswijt 1976</xref>), Poland (<xref ref-type="bibr" rid="B54">Miczulski 1968</xref>), Russia (<bold>new record</bold>), Spain (<bold>new record</bold>), Sweden (<xref ref-type="bibr" rid="B75">Thomson 1878</xref>), Switzerland (<xref ref-type="bibr" rid="B10">Büchi and Keller 1994</xref>), United Kingdom (<xref ref-type="bibr" rid="B30">Graham 1963</xref>) (<xref ref-type="fig" rid="F74">Fig. 525</xref>).</p></tp:treatment-sec><tp:treatment-sec><!--Section generated to contain objects referenced in tp:taxon-treatment.--><fig id="F1" position="float" orientation="portrait"><label>Figures 1–14.</label><caption><p><italic><tp:taxon-name>Omphale</tp:taxon-name></italic> spp.: <bold>1</bold> <italic><tp:taxon-name>Omphale chryseis</tp:taxon-name></italic>, 2nd flagellomere, female <bold>2</bold> <italic><tp:taxon-name>Omphale lugens</tp:taxon-name></italic>, 2nd flagellomere, female <bold>3</bold> <italic><tp:taxon-name>Omphale phruron</tp:taxon-name></italic>, 2nd flagellomere, male <bold>4</bold> <italic><tp:taxon-name>Omphale admirabilis</tp:taxon-name></italic>, 2nd flagellomere, male <bold>5</bold> <italic><tp:taxon-name>Omphale connectens</tp:taxon-name></italic>, head in frontal view, female <bold>6</bold> <italic><tp:taxon-name>Omphale lugens</tp:taxon-name></italic>, head in frontal view, female <bold>7</bold> <italic><tp:taxon-name>Omphale sulciscuta</tp:taxon-name></italic>, vertex, female <bold>8</bold> <italic><tp:taxon-name>Omphale acuminata</tp:taxon-name></italic>, vertex, female <bold>9</bold> <italic><tp:taxon-name>Omphale sulciscuta</tp:taxon-name></italic>, inner part of forewing, arrows point at admarginal setae <bold>10</bold> <italic><tp:taxon-name>Omphale connectens</tp:taxon-name></italic>, inner part of forewing, arrows point at admarginal setae <bold>11</bold> <italic><tp:taxon-name>Omphale salicis</tp:taxon-name></italic>, part of forewing, arrow points at bare radial cell <bold>12</bold> <italic><tp:taxon-name>Omphale aethiops</tp:taxon-name></italic>, part of forewing, arrow points at hairy radial cell <bold>13</bold> <italic><tp:taxon-name>Omphale phruron</tp:taxon-name></italic>, base of forewing, speculum closed <bold>14</bold> <italic><tp:taxon-name>Omphale clypealis</tp:taxon-name></italic>, base of forewing, speculum open.</p></caption><graphic xmlns:xlink="http://www.w3.org/1999/xlink" xlink:href="ZooKeys-232-001-g001.jpg" position="float" orientation="portrait" xlink:type="simple"/></fig><fig id="F71" position="float" orientation="portrait"><label>Figures 495–499.</label><caption><p>Male genitalia (phallobase and aedeagus) <italic><tp:taxon-name>Omphale</tp:taxon-name></italic> spp.: <bold>495</bold> <italic><tp:taxon-name>Omphale clypealis</tp:taxon-name></italic>, length of phallobase 0.21 mm <bold>496</bold> <italic><tp:taxon-name>Omphale parma</tp:taxon-name></italic>, length of phallobase 0.22 mm <bold>497</bold> <italic><tp:taxon-name>Omphale sulciscuta</tp:taxon-name></italic>, length of phallobase 0.24 mm <bold>498</bold> <italic><tp:taxon-name>Omphale obscura</tp:taxon-name></italic>, length of phallobase 0.22 mm <bold>499</bold> <italic><tp:taxon-name>Omphale erginnus</tp:taxon-name></italic>, length of phallobase 0.22 mm.</p></caption><graphic xmlns:xlink="http://www.w3.org/1999/xlink" xlink:href="ZooKeys-232-001-g071.jpg" position="float" orientation="portrait" xlink:type="simple"/></fig><fig id="F74" position="float" orientation="portrait"><label>Figures 518–533.</label><caption><p><italic><tp:taxon-name>Omphale</tp:taxon-name></italic> spp. distribution in Europe: <bold>518</bold> <italic><tp:taxon-name>Omphale phruron</tp:taxon-name></italic> <bold>519</bold> <italic><tp:taxon-name>Omphale sti</tp:taxon-name></italic> <bold>520</bold> <italic><tp:taxon-name>Omphale tenuicornis</tp:taxon-name></italic> <bold>521</bold> <italic><tp:taxon-name>Omphale aethiops</tp:taxon-name></italic> <bold>522</bold> <italic><tp:taxon-name>Omphale connectens</tp:taxon-name></italic> <bold>523</bold> <italic><tp:taxon-name>Omphale dolichura</tp:taxon-name></italic> <bold>524</bold> <italic><tp:taxon-name>Omphale lugubris</tp:taxon-name></italic> <bold>525</bold> <italic><tp:taxon-name>Omphale clypealis</tp:taxon-name></italic> <bold>526</bold> <italic><tp:taxon-name>Omphale parma</tp:taxon-name></italic> <bold>527</bold> <italic><tp:taxon-name>Omphale brevibuccata</tp:taxon-name></italic> <bold>528</bold> <italic><tp:taxon-name>Omphale erugata</tp:taxon-name></italic> <bold>529</bold> <italic><tp:taxon-name>Omphale obscura</tp:taxon-name></italic> <bold>530</bold> <italic><tp:taxon-name>Omphale rossica</tp:taxon-name></italic> <bold>531</bold> <italic><tp:taxon-name>Omphale rubigus</tp:taxon-name></italic> <bold>532</bold> <italic><tp:taxon-name>Omphale sulciscuta</tp:taxon-name></italic> <bold>533</bold> <italic><tp:taxon-name>Omphale aceris</tp:taxon-name></italic>.</p></caption><graphic xmlns:xlink="http://www.w3.org/1999/xlink" xlink:href="ZooKeys-232-001-g074.jpg" position="float" orientation="portrait" xlink:type="simple"/></fig></tp:treatment-sec><ref-list><ref id="B12"><mixed-citation xmlns:xlink="http://www.w3.org/1999/xlink" xlink:type="simple"><person-group><name name-style="western"><surname>Dalla Torre</surname><given-names>KW</given-names></name></person-group> (<year>1898</year>)<source> Catalogus Hymenopterorum hucusque descriptorum systematicus et synonymicus, V Chalcididae et Proctotrupidae. Leipzig. 598 pp.</source></mixed-citation></ref><ref id="B30"><mixed-citation xmlns:xlink="http://www.w3.org/1999/xlink" xlink:type="simple"><person-group><name name-style="western"><surname>Graham</surname><given-names>MWRdeV</given-names></name></person-group> (<year>1963</year>)<article-title> Additions and corrections to the British list of Eulophidae (Hym., Chalcidoidea), with descriptions of some new species.</article-title><source>Transactions of the Society for British Entomology </source><volume>15</volume>: <fpage>167</fpage>-<lpage>275</lpage>.</mixed-citation></ref><ref id="B24"><mixed-citation xmlns:xlink="http://www.w3.org/1999/xlink" xlink:type="simple"><person-group><name name-style="western"><surname>Gijswijt</surname><given-names>MJ</given-names></name></person-group> (<year>1976</year>)<article-title> Notes on biology and distribution of the genus <italic>Omphale</italic> Haliday, 1833, with descriptions of two new species (Insecta, Hymenoptera, Eulophidae).</article-title><source>Bulletin, Zoologisch Museum, Universiteit van Amsterdam </source><volume>5</volume>: <fpage>77</fpage>-<lpage>84</lpage>.</mixed-citation></ref><ref id="B9"><mixed-citation xmlns:xlink="http://www.w3.org/1999/xlink" xlink:type="simple"><person-group><name name-style="western"><surname>Bouček</surname><given-names>Z</given-names></name><name name-style="western"><surname>Askew</surname><given-names>RR</given-names></name></person-group> (<year>1968</year>)<source> Palearctic Eulophidae, excl.</source><publisher-name>Tetrastichinae. Index of Entomophagous insects. Le Francois</publisher-name>, <publisher-loc>Paris</publisher-loc>, <lpage>254</lpage> pp.</mixed-citation></ref><ref id="B3"><mixed-citation xmlns:xlink="http://www.w3.org/1999/xlink" xlink:type="simple"><person-group><name name-style="western"><surname>Bakkendorf</surname><given-names>O</given-names></name></person-group> (<year>1955</year>)<article-title> Notes on Icelandic and Greenlandic Chalcidoideous Hymenoptera.</article-title><source>Entomologiske Meddelelser </source><volume>27</volume>: <fpage>135</fpage>-<lpage>162</lpage>.</mixed-citation></ref><ref id="B11"><mixed-citation xmlns:xlink="http://www.w3.org/1999/xlink" xlink:type="simple"><person-group><name name-style="western"><surname>Buhl</surname><given-names>C</given-names></name></person-group> (<year>1960</year>)<article-title> Beobachtungen über vermehrtes Schadauftreten der Kohlschotenmücke (<italic>Dasyneura brassicae</italic> Winn.) an Raps und Rübsen in Schleswig-Holstein.</article-title><source>Nachrichtenblatt Deutschen Pflanzschutzdienst </source><volume>12</volume>: <fpage>1</fpage>-<lpage>6</lpage>.</mixed-citation></ref><ref id="B18"><mixed-citation xmlns:xlink="http://www.w3.org/1999/xlink" xlink:type="simple"><person-group><name name-style="western"><surname>Erdös</surname><given-names>J</given-names></name></person-group> (<year>1956</year>)<article-title> Additamente ad cognitionem faunae Chalcidoidarum in Hungaria et regionibus finitimis VI 19 Eulophidae. Folia Entomologica Hungarica (s.n.</article-title><source>) </source><volume>9</volume>: <fpage>1</fpage>-<lpage>64</lpage>.</mixed-citation></ref><ref id="B5"><mixed-citation xmlns:xlink="http://www.w3.org/1999/xlink" xlink:type="simple"><person-group><name name-style="western"><surname>Bouček</surname><given-names>Z</given-names></name></person-group> (<year>1965</year>)<article-title> A review of the Chalcidoid fauna of the Moldavian S.S.R., with descriptions of new species (Hymenoptera).</article-title><source>Acta Faunistica Entomologica Musei National Pragae </source><volume>11</volume>: <fpage>5</fpage>-<lpage>38</lpage>.</mixed-citation></ref><ref id="B54"><mixed-citation xmlns:xlink="http://www.w3.org/1999/xlink" xlink:type="simple"><person-group><name name-style="western"><surname>Miczulski</surname><given-names>B</given-names></name></person-group> (<year>1968</year>)<article-title> Community studies on Hymenoptera found on <italic>Brassica napus</italic> L. Part VI. Chalcidoidea.</article-title><source>Polskie Pismo Entomologiczne </source><volume>38</volume>: <fpage>341</fpage>-<lpage>385</lpage>.</mixed-citation></ref><ref id="B75"><mixed-citation xmlns:xlink="http://www.w3.org/1999/xlink" xlink:type="simple"><person-group><name name-style="western"><surname>Thomson</surname><given-names>CG</given-names></name></person-group> (<year>1878</year>)<article-title> Hymenoptera Scandinaviae.</article-title><source>Lundae </source><volume>5</volume>: <fpage>1</fpage>-<lpage>307</lpage>. doi: <ext-link ext-link-type="uri" xlink:href="http://dx.doi.org/10.1038/005001a0" xlink:type="simple">10.1038/005001a0</ext-link></mixed-citation></ref><ref id="B10"><mixed-citation xmlns:xlink="http://www.w3.org/1999/xlink" xlink:type="simple"><person-group><name name-style="western"><surname>Büchi</surname><given-names>R</given-names></name><name name-style="western"><surname>Keller</surname><given-names>S</given-names></name></person-group> (<year>1994</year>)<article-title> Die Parasitierung der Kohlschotengallmücke durch Nützlinge.</article-title><source>Agrarforschung</source><volume>1</volume>: <fpage>400</fpage>-<lpage>402</lpage>.</mixed-citation></ref></ref-list></tp:taxon-treatment>
