# Supplementary material for: Revision of the European species of Omphale Haliday (Hymenoptera, Chalcidoidea, Eulophidae)
Source: Zookeys. 2012 Oct 25;(232):1–157. doi: 10.3897/zookeys.232.3625 (PMC3494065; doi:10.3897/zookeys.232.3625)
Supplement: XML Treatment for Omphale parma [file zookeys.232.3625-treatment35.xml]

<!DOCTYPE tp:taxon-treatment
  PUBLIC "-//TaxonX//DTD Taxonomic Treatment Publishing DTD v0 20100105//EN" "tax-treatment-NSO.dtd">
<tp:taxon-treatment xmlns:tp="http://www.plazi.org/taxpub"><tp:treatment-meta><mixed-citation publication-type="journal"><person-group><name><surname>Hansson</surname><given-names>Christer</given-names></name><name><surname>Shevtsova</surname><given-names>Ekaterina</given-names></name></person-group><article-title>Revision of the European species of 
                    <italic>Omphale</italic> Haliday (Hymenoptera, Chalcidoidea, Eulophidae)
                </article-title><source>Zookeys</source><day>25</day><month>10</month><year>2012</year><volume>2012</volume><issue>232</issue><fpage>1</fpage><lpage>157</lpage><pub-id pub-id-type="doi">10.3897/zookeys.232.3625</pub-id></mixed-citation></tp:treatment-meta><tp:nomenclature><tp:taxon-name>
                                <tp:taxon-name-part taxon-name-part-type="genus">Omphale</tp:taxon-name-part>
                                <tp:taxon-name-part taxon-name-part-type="species">parma</tp:taxon-name-part>
                            <object-id xmlns:xlink="http://www.w3.org/1999/xlink" xlink:type="simple">urn:lsid:zoobank.org:act:07A07593-773F-4A21-9239-7EE5E2722F1D</object-id>
								<object-id xmlns:xlink="http://www.w3.org/1999/xlink" xlink:type="simple">http://species-id.net/wiki/Omphale_parma</object-id>
								</tp:taxon-name><tp:taxon-status xmlns:xlink="http://www.w3.org/1999/xlink" xlink:type="simple">sp. n.</tp:taxon-status><xref ref-type="fig" rid="F47">Figures 336</xref><xref ref-type="fig" rid="F48">–350</xref><xref ref-type="fig" rid="F71">496</xref><xref ref-type="fig" rid="F74">526</xref></tp:nomenclature><tp:treatment-sec sec-type="Material"><title>Material.</title><p><bold>Holotype</bold> female (LUZM), glued to a point, labelled “DENMARK: Glatved, 12km S Grenaa, <named-content xmlns:xlink="http://www.w3.org/1999/xlink" content-type="dwc:verbatimCoordinates" xlink:type="simple">56°18'N, 10°51'E</named-content>, 8.vii.1998, R. Danielsson”. <bold>Paratypes</bold>. 39♀ 1♂: DENMARK: 26♀ with same label data as holotype (BMNH, LUZM, ZMUC); 1♀ from same locality as holotype but collected 4.vii.2001 (ZMUC). FRANCE: 1♀ “Montpellier le Vieux, 10.vii.1977, M.J. Gijswijt” (RMNH). GREECE: 4♀ “Loanina, Ipiros, Metsovo, Katara, 1600m, 24.vi.1989, M.J. Gijswijt” (RMNH). HUNGARY: 1♀ 1♂ “ Veszprém Co., Nyirád, <named-content xmlns:xlink="http://www.w3.org/1999/xlink" content-type="dwc:verbatimCoordinates" xlink:type="simple">47°00'N, 17°27'E</named-content>, 213m, 27.vi.2010, C. Hansson” (BMNH). SWEDEN: 6♀ “Bohuslän, Sydkoster, Kilesand, 6.vii.1956, E. Kjellander” (NHRS).</p></tp:treatment-sec><tp:treatment-sec sec-type="Diagnosis"><title>Diagnosis.</title><p>Clypeus usually pale brown with weak to strong metallic tinges (<xref ref-type="fig" rid="F47">Figs 339, 340</xref>), i.e. paler than face and frons (a few female specimens with clypeus completely metallic); female antennal clava 3-segmented (<xref ref-type="fig" rid="F48">Fig. 344</xref>); male antenna with verticillate setae on flagellomeres 1–4 (<xref ref-type="fig" rid="F48">Fig. 348</xref>); forewing speculum open below (<xref ref-type="fig" rid="F47">Fig. 341</xref>), admarginal setae 6–10 arising mainly from membrane, radial cell bare; femora metallic, tibiae and tarsi dark brown (<xref ref-type="fig" rid="F47">Fig. 336</xref>); petiolar foramen large and median propodeum hence very short (<xref ref-type="fig" rid="F48">Fig. 343</xref>). Similar to <italic><tp:taxon-name>Omphale clypealis</tp:taxon-name></italic> but with clypeus darker, shape of stigmal vein different with base very narrow and rapidly expanding towards apex (<xref ref-type="fig" rid="F47">Fig. 341</xref>), admarginal setae in forewing on average fewer, female gaster longer.</p></tp:treatment-sec><tp:treatment-sec sec-type="Description"><title>Description.</title><p><italic>Female</italic>. Length of body 1.7–2.3 mm. Antenna dark brown with metallic tinges; pedicel + flagellum 1.8× as long as distance between eyes; first flagellomere 1.2× as long and 1.0× as wide as second flagellomere (<xref ref-type="fig" rid="F48">Fig. 344</xref>); flagellomeres 2–4 ventrally with a single set of setae attached close to base and reaching beyond apex of flagellomere attached to; longitudinal sensilla on flagellomeres distinctly shorter<!--PageBreak--> than flagellomere attached to; clava 3-segmented. Face bluish green metallic to golden green (<xref ref-type="fig" rid="F47">Fig. 339</xref>), with weak reticulation (<xref ref-type="fig" rid="F48">Fig. 345</xref>); clypeus pale brown with weak to strong metallic tinges, in some specimens (from Greece and Hungary) golden green to bluish green metallic, smooth, trapezoid to semicircular with ventral margin straight, 1.5× as wide as high; gena golden green; lower frons bluish green metallic, with raised <!--PageBreak-->and strong reticulation; interscrobal area reticulate; antennal scrobes join frontal suture separately, or join on frontal suture; frontal suture V-shaped; upper frons golden green, with raised and weak reticulation; vertex golden green, inside ocellar triangle with engraved and weak reticulation, outside with raised and weak reticulation and partly smooth (<xref ref-type="fig" rid="F48">Fig. 346</xref>). Occipital margin rounded (<xref ref-type="fig" rid="F48">Fig. 346</xref>).</p><p>Mesoscutum bluish green metallic with golden tinges to golden green (<xref ref-type="fig" rid="F47">Fig. 337</xref>), with raised reticulation (<xref ref-type="fig" rid="F48">Fig. 343</xref>), midlobe with two pairs of setae; notauli as indistinct impressions in posterior ½. Scutellum golden green with or without blue metallic tinges (<xref ref-type="fig" rid="F47">Fig. 337</xref>), with raised reticulation (<xref ref-type="fig" rid="F48">Fig. 343</xref>), 1.2× as long as wide, with anterior<!--PageBreak--> margin smoothly curved forwards. Axillae bluish green metallic (<xref ref-type="fig" rid="F47">Fig. 337</xref>). Dorsellum golden green (<xref ref-type="fig" rid="F47">Fig. 337</xref>), with weak reticulation (<xref ref-type="fig" rid="F48">Fig. 343</xref>), 0.2× as long as wide, and 0.7× as long as length of median propodeum. Entire lateral mesosoma bluish green metallic to golden green (<xref ref-type="fig" rid="F47">Fig. 336</xref>); transepimeral sulcus curved forwards. Propodeum golden green (<xref ref-type="fig" rid="F47">Fig. 337</xref>), smooth (<xref ref-type="fig" rid="F48">Fig. 343</xref>); propodeal callus with two setae. Coxae and femora bluish green metallic (<xref ref-type="fig" rid="F47">Fig. 336</xref>); tibiae and tarsi dark brown; midleg with first tarsomere 0.3× as long as length of tarsus. Forewing transparent, veins pale brown, setae dark brown (<xref ref-type="fig" rid="F47">Fig. 341</xref>); speculum open; admarginal setae 6–10, arising mainly from wing membrane; radial cell bare; postmarginal vein 0.8× as long as stigmal vein; stigmal vein narrow at base and rapidly expanding towards apex. Hind wing transparent, apex pointed (<xref ref-type="fig" rid="F47">Fig. 341</xref>). Forewing WIP (<xref ref-type="fig" rid="F47">Fig. 342</xref>) with apical ½ magenta with blue margin, basal ½ yellow with narrow bands in magenta and blue towards base.</p><p>Petiole dark brown. Gaster bluish green metallic with tergite 7 golden green, smooth, elongate and 1.9–2.3× as long as length of mesosoma; 7<sup>th</sup> tergite 0.1–0.2× as long as length of gaster.</p><p><italic>Male</italic>. Length of body 1.0 mm. Features as in female except as follows. Antenna with pedicel + flagellum 2.8× as long as distance between eyes; flagellomeres with verticillate setae (<xref ref-type="fig" rid="F48">Fig. 348</xref>); clava 1-segmented. Face bluish green metallic (<xref ref-type="fig" rid="F47">Fig. 340</xref>), strigose-reticulate (<xref ref-type="fig" rid="F48">Fig. 349</xref>); clypeus brown with metallic tinges, with weak sculpture, rectangular, 1.6× as wide as high.</p><p>Mesoscutum bluish green metallic (<xref ref-type="fig" rid="F47">Fig. 338</xref>), midlobe with two pairs of setae (<xref ref-type="fig" rid="F48">Fig. 347</xref>) – anterior pair very short. Scutellum bluish green metallic (<xref ref-type="fig" rid="F47">Fig. 338</xref>). Dorsellum bluish green metallic (<xref ref-type="fig" rid="F47">Fig. 338</xref>), 0.5× as long as length of median propodeum. Entire lateral thorax bluish green metallic. Propodeum bluish green metallic (<xref ref-type="fig" rid="F47">Fig. 338</xref>). Forewing admarginal setae 8; postmarginal vein 0.7× as long as stigmal vein.</p><p>Petiole black. Gaster bluish green metallic with golden tinges, smooth, 1.1× as long as length of mesosoma. Phallobase and aedeagus as in <xref ref-type="fig" rid="F71">Fig. 496</xref>.</p><fig id="F47" position="float" orientation="portrait"><label>Figures 336–342.</label><caption><p><italic><tp:taxon-name>Omphale parma</tp:taxon-name></italic>: <bold>336</bold> habitus in lateral view, female, length of specimen 2.0 mm <bold>337</bold> thoracic dorsum, female <bold>338</bold> thoracic dorsum, male <bold>339</bold> head in frontal view, female <bold>340</bold> head in frontal view, male <bold>341</bold> transparent wings, female <bold>342</bold> wing interference patterns, female.</p></caption><graphic xmlns:xlink="http://www.w3.org/1999/xlink" xlink:href="ZooKeys-232-001-g047.jpg" position="float" orientation="portrait" xlink:type="simple"/></fig><fig id="F48" position="float" orientation="portrait"><label>Figures 343–350.</label><caption><p><italic><tp:taxon-name>Omphale parma</tp:taxon-name></italic>: <bold>343</bold> thoracic dorsum, female <bold>344</bold> antenna, female <bold>345</bold> head in frontal view, female <bold>346</bold> vertex, female <bold>347</bold> thoracic dorsum, male <bold>348</bold> antenna, male <bold>349</bold> head in frontal view, male <bold>350</bold> vertex, male.</p></caption><graphic xmlns:xlink="http://www.w3.org/1999/xlink" xlink:href="ZooKeys-232-001-g048.jpg" position="float" orientation="portrait" xlink:type="simple"/></fig></tp:treatment-sec><tp:treatment-sec sec-type="Host"><title>Host.</title><p>Unknown.</p></tp:treatment-sec><tp:treatment-sec sec-type="Distribution"><title>Distribution.</title><p>Denmark, France, Greece, Hungary, Sweden (<xref ref-type="fig" rid="F74">Fig. 526</xref>).</p></tp:treatment-sec><tp:treatment-sec sec-type="Etymology"><title>Etymology.</title><p>From the Latin <italic>parma</italic> = small shield, referring to the palish clypeus (clypeus = shield).</p></tp:treatment-sec><tp:treatment-sec><!--Section generated to contain objects referenced in tp:taxon-treatment.--><fig id="F71" position="float" orientation="portrait"><label>Figures 495–499.</label><caption><p>Male genitalia (phallobase and aedeagus) <italic><tp:taxon-name>Omphale</tp:taxon-name></italic> spp.: <bold>495</bold> <italic><tp:taxon-name>Omphale clypealis</tp:taxon-name></italic>, length of phallobase 0.21 mm <bold>496</bold> <italic><tp:taxon-name>Omphale parma</tp:taxon-name></italic>, length of phallobase 0.22 mm <bold>497</bold> <italic><tp:taxon-name>Omphale sulciscuta</tp:taxon-name></italic>, length of phallobase 0.24 mm <bold>498</bold> <italic><tp:taxon-name>Omphale obscura</tp:taxon-name></italic>, length of phallobase 0.22 mm <bold>499</bold> <italic><tp:taxon-name>Omphale erginnus</tp:taxon-name></italic>, length of phallobase 0.22 mm.</p></caption><graphic xmlns:xlink="http://www.w3.org/1999/xlink" xlink:href="ZooKeys-232-001-g071.jpg" position="float" orientation="portrait" xlink:type="simple"/></fig><fig id="F74" position="float" orientation="portrait"><label>Figures 518–533.</label><caption><p><italic><tp:taxon-name>Omphale</tp:taxon-name></italic> spp. distribution in Europe: <bold>518</bold> <italic><tp:taxon-name>Omphale phruron</tp:taxon-name></italic> <bold>519</bold> <italic><tp:taxon-name>Omphale sti</tp:taxon-name></italic> <bold>520</bold> <italic><tp:taxon-name>Omphale tenuicornis</tp:taxon-name></italic> <bold>521</bold> <italic><tp:taxon-name>Omphale aethiops</tp:taxon-name></italic> <bold>522</bold> <italic><tp:taxon-name>Omphale connectens</tp:taxon-name></italic> <bold>523</bold> <italic><tp:taxon-name>Omphale dolichura</tp:taxon-name></italic> <bold>524</bold> <italic><tp:taxon-name>Omphale lugubris</tp:taxon-name></italic> <bold>525</bold> <italic><tp:taxon-name>Omphale clypealis</tp:taxon-name></italic> <bold>526</bold> <italic><tp:taxon-name>Omphale parma</tp:taxon-name></italic> <bold>527</bold> <italic><tp:taxon-name>Omphale brevibuccata</tp:taxon-name></italic> <bold>528</bold> <italic><tp:taxon-name>Omphale erugata</tp:taxon-name></italic> <bold>529</bold> <italic><tp:taxon-name>Omphale obscura</tp:taxon-name></italic> <bold>530</bold> <italic><tp:taxon-name>Omphale rossica</tp:taxon-name></italic> <bold>531</bold> <italic><tp:taxon-name>Omphale rubigus</tp:taxon-name></italic> <bold>532</bold> <italic><tp:taxon-name>Omphale sulciscuta</tp:taxon-name></italic> <bold>533</bold> <italic><tp:taxon-name>Omphale aceris</tp:taxon-name></italic>.</p></caption><graphic xmlns:xlink="http://www.w3.org/1999/xlink" xlink:href="ZooKeys-232-001-g074.jpg" position="float" orientation="portrait" xlink:type="simple"/></fig></tp:treatment-sec></tp:taxon-treatment>
