# Supplementary material for: Revision of the European species of Omphale Haliday (Hymenoptera, Chalcidoidea, Eulophidae)
Source: Zookeys. 2012 Oct 25;(232):1–157. doi: 10.3897/zookeys.232.3625 (PMC3494065; doi:10.3897/zookeys.232.3625)
Supplement: XML Treatment for Omphale brevibuccata [file zookeys.232.3625-treatment36.xml]

<!DOCTYPE tp:taxon-treatment
  PUBLIC "-//TaxonX//DTD Taxonomic Treatment Publishing DTD v0 20100105//EN" "tax-treatment-NSO.dtd">
<tp:taxon-treatment xmlns:tp="http://www.plazi.org/taxpub"><tp:treatment-meta><mixed-citation publication-type="journal"><person-group><name><surname>Hansson</surname><given-names>Christer</given-names></name><name><surname>Shevtsova</surname><given-names>Ekaterina</given-names></name></person-group><article-title>Revision of the European species of 
                    <italic>Omphale</italic> Haliday (Hymenoptera, Chalcidoidea, Eulophidae)
                </article-title><source>Zookeys</source><day>25</day><month>10</month><year>2012</year><volume>2012</volume><issue>232</issue><fpage>1</fpage><lpage>157</lpage><pub-id pub-id-type="doi">10.3897/zookeys.232.3625</pub-id></mixed-citation></tp:treatment-meta><tp:nomenclature><tp:taxon-name>
                                <tp:taxon-name-part taxon-name-part-type="genus">Omphale</tp:taxon-name-part>
                                <tp:taxon-name-part taxon-name-part-type="species">brevibuccata</tp:taxon-name-part>
                            <object-id xmlns:xlink="http://www.w3.org/1999/xlink" xlink:type="simple">http://species-id.net/wiki/Omphale_brevibuccata</object-id>
								</tp:taxon-name><tp:taxon-authority>Szelényi</tp:taxon-authority><xref ref-type="fig" rid="F42">Figures 302–305</xref><xref ref-type="fig" rid="F49">351–355</xref><xref ref-type="fig" rid="F74">527</xref><tp:nomenclature-citation-list><tp:nomenclature-citation><tp:taxon-name>Omphale brevibuccata</tp:taxon-name><comment> Szelényi, 1978:222. Holotype female in HNHM, examined.</comment></tp:nomenclature-citation><tp:nomenclature-citation><tp:taxon-name>Omphale brevibuccata</tp:taxon-name><comment> Szelényi, <xref ref-type="bibr" rid="B2">Askew (2003)</xref>.</comment></tp:nomenclature-citation></tp:nomenclature-citation-list></tp:nomenclature><tp:treatment-sec sec-type="Material"><title>Material.</title><p><bold>Type material.</bold> <bold>Holotype</bold> female, type no. 6017 in HNHM. <bold>Additio-nal material.</bold> 7♀: Bulgaria 2♀ (BMNH), Hungary 1♀ (BMNH), Netherlands 2♀ (RMNH), Russia 1♀ (BMNH), Sweden 1♀ (CH).</p></tp:treatment-sec><tp:treatment-sec sec-type="Diagnosis"><title>Diagnosis.</title><p>Vertex green metallic and mesoscutum dark brown (<xref ref-type="fig" rid="F49">Figs 351–353</xref>); mesosomal pleurae yellow (<xref ref-type="fig" rid="F49">Fig. 351</xref>); legs yellowish white to yellow (<xref ref-type="fig" rid="F49">Fig. 351</xref>); frontal cross ridge missing (<xref ref-type="fig" rid="F42">Fig. 304</xref>); antennal scrobes join at or just below frontal suture (<xref ref-type="fig" rid="F42">Fig. 304</xref>); malar space narrow, as narrow as width of scape; first tarsomere on midleg long, 0.4× as long as length of tarsus; flagellum slender and tapering towards apex (<xref ref-type="fig" rid="F42">Fig. 303</xref>), flagellomeres 1–3 ventrally with one set of setae attached close to base and reaching to apex of flagellomere attached to; sensilla on flagellomeres elongate and asymmetric.</p></tp:treatment-sec><tp:treatment-sec sec-type="Description"><title>Description.</title><p><italic>Female</italic>. Length of body 1.3–1.8 mm. Antenna with scape pale yellowish brown; pedicel and flagellum brown; pedicel + flagellum 2.4× as long as distance between eyes; first flagellomere 1.1× as long and 1.1× as wide as second flagellomere (<xref ref-type="fig" rid="F42">Fig. 303</xref>); flagellomeres with scattered setae and flagellomeres 1–3 ventrally with one set of setae attached close to base and reaching to apex of flagellomere attached to; longitudinal sensilla as long as flagellomere attached to; clava 1-segmented. Face dark brown with golden tinges (<xref ref-type="fig" rid="F49">Fig. 352</xref>), strigose (<xref ref-type="fig" rid="F42">Fig. 304</xref>); clypeus dark brown with golden tinges, with engraved reticulation, semicircular, 1.7× as wide as high; gena purple metallic; frontal cross-ridge absent; lower frons golden with green or purple metallic tinges, with engraved reticulation, subtorular area smooth; interscrobal area smooth; antennal scrobes join at or just below frontal suture; frontal suture V-shaped; upper frons golden, sometimes with purple metallic tinges, with engraved reticulation; vertex bright green metallic to golden green, with engraved reticulation (<xref ref-type="fig" rid="F42">Fig. 305</xref>). Occipital margin with an edge (<xref ref-type="fig" rid="F42">Fig. 305</xref>).</p><p>Mesoscutum dark brown metallic (<xref ref-type="fig" rid="F49">Fig. 353</xref>), with engraved reticulation (<xref ref-type="fig" rid="F42">Fig. 302</xref>), midlobe with two pairs of setae; notauli as indistinct impressions in posterior ½. Scutellum with anterior ½ yellowish brown and posterior ½ dark brown metallic, to yellow with posteromedian ⅓ dark brown (<xref ref-type="fig" rid="F49">Fig. 353</xref>), with engraved reticulation (<xref ref-type="fig" rid="F42">Fig. 302</xref>); 1.0× as long as wide, with anterior margin almost straight. Axillae brown, yellowish brown to yellow (<xref ref-type="fig" rid="F49">Fig. 353</xref>). Dorsellum yellowish brown to yellow (<xref ref-type="fig" rid="F49">Fig. 353</xref>),<!--PageBreak--> smooth and flat (<xref ref-type="fig" rid="F42">Fig. 302</xref>), 0.2× as long as wide, and 0.4× as long as length of median propodeum. Entire lateral mesosoma yellow (<xref ref-type="fig" rid="F49">Fig. 351</xref>); transepimeral sulcus weakly curved forwards. Propodeum pale brown to yellow (<xref ref-type="fig" rid="F49">Fig. 353</xref>), smooth with a median carina and anteromedially with a fovea (<xref ref-type="fig" rid="F42">Fig. 302</xref>); propodeal callus with two setae. Legs yellowish white to yellow (<xref ref-type="fig" rid="F49">Fig. 351</xref>); midleg with first tarsomere 0.4× as long as length of tarsus. Forewing transparent, veins yellowish brown and setae dark brown (<xref ref-type="fig" rid="F49">Fig. 354</xref>); speculum closed; admarginal setae 7-8, arising from marginal vein and from membrane just behind marginal vein; radial cell setose; postmarginal vein 1.8× <!--PageBreak-->as long as stigmal vein; stigmal vein slightly enlarged. Hind wing transparent, apex pointed (<xref ref-type="fig" rid="F49">Fig. 354</xref>). Forewing WIP (<xref ref-type="fig" rid="F49">Fig. 355</xref>) predominantly magenta, towards base with thin lines in blue, yellow and magenta.</p><p>Petiole yellowish white. Gaster dark brown metallic, elongate and 1.6× as long as length of mesosoma; 7<sup>th</sup> tergite 0.1× as long as length of gaster.</p><p><italic>Male</italic>. Unknown.</p><fig id="F49" position="float" orientation="portrait"><label>Figures 351–355.</label><caption><p><italic><tp:taxon-name>Omphale brevibuccata</tp:taxon-name></italic>, female: <bold>351</bold> habitus in lateral view, length of specimen 1.7 mm <bold>352</bold> head in frontal view <bold>353</bold> thoracic dorsum <bold>354</bold> transparent wings <bold>355</bold> wing interference patterns.</p></caption><graphic xmlns:xlink="http://www.w3.org/1999/xlink" xlink:href="ZooKeys-232-001-g049.jpg" position="float" orientation="portrait" xlink:type="simple"/></fig></tp:treatment-sec><tp:treatment-sec sec-type="Host"><title>Host.</title><p>Unknown.</p></tp:treatment-sec><tp:treatment-sec sec-type="Distribution"><title>Distribution.</title><p>Bulgaria (<bold>new record</bold>), Hungary (<xref ref-type="bibr" rid="B74">Szelényi 1978</xref>), Netherlands (<bold>new record</bold>), Russia (<bold>new record</bold>), Sweden (<bold>new record</bold>), United Kingdom (<xref ref-type="bibr" rid="B2">Askew 2003</xref>) (<xref ref-type="fig" rid="F74">Fig. 527</xref>).</p></tp:treatment-sec><tp:treatment-sec><!--Section generated to contain objects referenced in tp:taxon-treatment.--><fig id="F42" position="float" orientation="portrait"><label>Figures 298–305.</label><caption><p><italic><tp:taxon-name>Omphale</tp:taxon-name></italic> spp., females:<bold>298–301</bold>. <italic><tp:taxon-name>Omphale dolichura</tp:taxon-name></italic>: <bold>298</bold> thoracic dorsum <bold>299</bold> antenna <bold>300</bold> head in frontal view <bold>301</bold> vertex <bold>302–305</bold>. <italic><tp:taxon-name>Omphale brevibuccata</tp:taxon-name></italic>: <bold>302</bold> thoracic dorsum <bold>303</bold> antenna <bold>304</bold> head in frontal view <bold>305</bold> vertex.</p></caption><graphic xmlns:xlink="http://www.w3.org/1999/xlink" xlink:href="ZooKeys-232-001-g042.jpg" position="float" orientation="portrait" xlink:type="simple"/></fig><fig id="F74" position="float" orientation="portrait"><label>Figures 518–533.</label><caption><p><italic><tp:taxon-name>Omphale</tp:taxon-name></italic> spp. distribution in Europe: <bold>518</bold> <italic><tp:taxon-name>Omphale phruron</tp:taxon-name></italic> <bold>519</bold> <italic><tp:taxon-name>Omphale sti</tp:taxon-name></italic> <bold>520</bold> <italic><tp:taxon-name>Omphale tenuicornis</tp:taxon-name></italic> <bold>521</bold> <italic><tp:taxon-name>Omphale aethiops</tp:taxon-name></italic> <bold>522</bold> <italic><tp:taxon-name>Omphale connectens</tp:taxon-name></italic> <bold>523</bold> <italic><tp:taxon-name>Omphale dolichura</tp:taxon-name></italic> <bold>524</bold> <italic><tp:taxon-name>Omphale lugubris</tp:taxon-name></italic> <bold>525</bold> <italic><tp:taxon-name>Omphale clypealis</tp:taxon-name></italic> <bold>526</bold> <italic><tp:taxon-name>Omphale parma</tp:taxon-name></italic> <bold>527</bold> <italic><tp:taxon-name>Omphale brevibuccata</tp:taxon-name></italic> <bold>528</bold> <italic><tp:taxon-name>Omphale erugata</tp:taxon-name></italic> <bold>529</bold> <italic><tp:taxon-name>Omphale obscura</tp:taxon-name></italic> <bold>530</bold> <italic><tp:taxon-name>Omphale rossica</tp:taxon-name></italic> <bold>531</bold> <italic><tp:taxon-name>Omphale rubigus</tp:taxon-name></italic> <bold>532</bold> <italic><tp:taxon-name>Omphale sulciscuta</tp:taxon-name></italic> <bold>533</bold> <italic><tp:taxon-name>Omphale aceris</tp:taxon-name></italic>.</p></caption><graphic xmlns:xlink="http://www.w3.org/1999/xlink" xlink:href="ZooKeys-232-001-g074.jpg" position="float" orientation="portrait" xlink:type="simple"/></fig></tp:treatment-sec><ref-list><ref id="B2"><mixed-citation xmlns:xlink="http://www.w3.org/1999/xlink" xlink:type="simple"><person-group><name name-style="western"><surname>Askew</surname><given-names>RR</given-names></name></person-group> (<year>2003</year>)<article-title> Observations on some British <italic>Omphale</italic> Haliday (Hym., Eulophidae) with descriptions of two new species.</article-title><source>Entomologists Monthly Magazine </source><volume>139</volume>: <fpage>29</fpage>-<lpage>37</lpage>.</mixed-citation></ref><ref id="B74"><mixed-citation xmlns:xlink="http://www.w3.org/1999/xlink" xlink:type="simple"><person-group><name name-style="western"><surname>Szelényi</surname><given-names>G</given-names></name></person-group> (<year>1978</year>)<article-title> Four new eulophid wasps from Hungary (Hymenoptera: Chalcidoidea).</article-title><source>Acta Zoologica Hungarici </source><volume>24</volume>: <fpage>219</fpage>-<lpage>224</lpage>.</mixed-citation></ref></ref-list></tp:taxon-treatment>
