# Supplementary material for: Revision of the European species of Omphale Haliday (Hymenoptera, Chalcidoidea, Eulophidae)
Source: Zookeys. 2012 Oct 25;(232):1–157. doi: 10.3897/zookeys.232.3625 (PMC3494065; doi:10.3897/zookeys.232.3625)
Supplement: XML Treatment for Omphale erugata [file zookeys.232.3625-treatment37.xml]

<!DOCTYPE tp:taxon-treatment
  PUBLIC "-//TaxonX//DTD Taxonomic Treatment Publishing DTD v0 20100105//EN" "tax-treatment-NSO.dtd">
<tp:taxon-treatment xmlns:tp="http://www.plazi.org/taxpub"><tp:treatment-meta><mixed-citation publication-type="journal"><person-group><name><surname>Hansson</surname><given-names>Christer</given-names></name><name><surname>Shevtsova</surname><given-names>Ekaterina</given-names></name></person-group><article-title>Revision of the European species of 
                    <italic>Omphale</italic> Haliday (Hymenoptera, Chalcidoidea, Eulophidae)
                </article-title><source>Zookeys</source><day>25</day><month>10</month><year>2012</year><volume>2012</volume><issue>232</issue><fpage>1</fpage><lpage>157</lpage><pub-id pub-id-type="doi">10.3897/zookeys.232.3625</pub-id></mixed-citation></tp:treatment-meta><tp:nomenclature><tp:taxon-name>
                                <tp:taxon-name-part taxon-name-part-type="genus">Omphale</tp:taxon-name-part>
                                <tp:taxon-name-part taxon-name-part-type="species">erugata</tp:taxon-name-part>
                            <object-id xmlns:xlink="http://www.w3.org/1999/xlink" xlink:type="simple">urn:lsid:zoobank.org:act:9371679B-16A6-41DC-8ABE-33A1549EE388</object-id>
								<object-id xmlns:xlink="http://www.w3.org/1999/xlink" xlink:type="simple">http://species-id.net/wiki/Omphale_erugata</object-id>
								</tp:taxon-name><tp:taxon-status xmlns:xlink="http://www.w3.org/1999/xlink" xlink:type="simple">sp. n.</tp:taxon-status><xref ref-type="fig" rid="F50">Figures 356</xref><xref ref-type="fig" rid="F51">–364</xref><xref ref-type="fig" rid="F74">528</xref></tp:nomenclature><tp:treatment-sec sec-type="Material"><title>Material.</title><p><bold>Holotype</bold> female in BMNH, glued to a card, labelled: “ENGLAND: Middlesex, Southgate (1), 12.vii.1968, M.W.R. de V. Graham”.</p></tp:treatment-sec><tp:treatment-sec sec-type="Diagnosis"><title>Diagnosis.</title><p>Frons and vertex smooth (<xref ref-type="fig" rid="F51">Figs 363, 364</xref>); frontal suture very weakly V-shaped, almost straight (<xref ref-type="fig" rid="F51">Fig. 363</xref>); occipital margin with an edge (<xref ref-type="fig" rid="F51">Fig. 364</xref>); antennal scrobes join at frontal suture; notauli as distinct smooth and deep grooves in posterior ⅔, grooves gradually widening towards posterior part (<xref ref-type="fig" rid="F51">Fig. 361</xref>); female gaster elongate (<xref ref-type="fig" rid="F50">Fig. 356</xref>), 1.9× as long as mesosoma; forewing with row of admarginal setae with all, or most, arising from ventral part of marginal vein and with radial cell bare (<xref ref-type="fig" rid="F50">Fig. 359</xref>).</p></tp:treatment-sec><tp:treatment-sec sec-type="Description"><title>Description.</title><p><italic>Female</italic>. Length of body 1.4 mm. Antenna with scape yellowish brown, pedicel and flagellum dark brown; pedicel + flagellum 1.5× as long as distance between eyes; first flagellomere 1.1× as long and 1.2× as wide as second flagellomere (<xref ref-type="fig" rid="F51">Fig. 362</xref>); flagellomeres with scattered short setae, flagellomeres 1–4 ventrally also with a set of long setae attached close to base and reaching beyond apex of flagellomere attached to; longitudinal sensilla on flagellomeres as long as flagellomere attached to; clava 1-segmented. Face golden, strigose; clypeus golden green (<xref ref-type="fig" rid="F50">Fig. 357</xref>), strigose, semicircular (<xref ref-type="fig" rid="F51">Fig. 363</xref>), 1.2× as wide as high; gena dark brown with golden tinges; lower frons golden green, smooth; interscrobal area smooth; antennal scrobes join at frontal suture; frontal suture very weakly V-shaped, almost straight; upper frons and vertex golden, smooth (<xref ref-type="fig" rid="F50">Fig. 364</xref>). Occipital margin with an edge (<xref ref-type="fig" rid="F50">Fig. 364</xref>).</p><p>Mesoscutum golden purple (<xref ref-type="fig" rid="F50">Fig. 358</xref>), with engraved and strong reticulation (<xref ref-type="fig" rid="F51">Fig. 361</xref>), midlobe with two pairs of setae; notauli as distinct smooth and deep grooves in posterior ⅔, grooves gradually widening towards posterior part. Scutellum golden purple (<xref ref-type="fig" rid="F50">Fig. 358</xref>), with engraved and strong reticulation (<xref ref-type="fig" rid="F51">Fig. 361</xref>), with anterior margin curved forwards. Axillae golden purple (<xref ref-type="fig" rid="F50">Fig. 358</xref>). Dorsellum golden (<xref ref-type="fig" rid="F50">Fig. 358</xref>),<!--PageBreak--> smooth and flat (<xref ref-type="fig" rid="F51">Fig. 361</xref>), 0.5× as long as wide, and 0.9× as long as length of median propodeum. Entire lateral mesosoma dark brown with metallic tinges (<xref ref-type="fig" rid="F50">Fig. 356</xref>). Transepimeral sulcus weakly curved forwards. Propodeum dark brown with metallic tinges (<xref ref-type="fig" rid="F50">Fig. 358</xref>), smooth (<xref ref-type="fig" rid="F51">Fig. 361</xref>); propodeal callus with two setae. Legs with coxae and femora pale brown (<xref ref-type="fig" rid="F50">Fig. 356</xref>); tibiae and tarsi pale brown; midleg with first tarsomere 0.3× as long as length of tarsus. Forewing transparent, veins yellowish brown, setae dark brown (<xref ref-type="fig" rid="F50">Fig. 359</xref>); speculum closed; admarginal setae 7, arising from marginal vein; radial cell bare; postmarginal vein as long as stigmal vein. Hind wing transparent, apex rounded (<xref ref-type="fig" rid="F50">Fig. 359</xref>). Forewing WIP (<xref ref-type="fig" rid="F50">Fig. 360</xref>) with apical ½ blue, basal ½ with bands in yellow, magenta and blue.</p><p>Petiole yellowish brown. Gaster with first tergite golden green, remaining tergites dark brown with metallic tinges, smooth, elongate and 1.9× as long as length of mesosoma; 7<sup>th</sup> tergite 0.1× as long as length of gaster.</p><p><!--PageBreak--><italic>Male</italic>. Unknown.</p><fig id="F50" position="float" orientation="portrait"><label>Figures 356–360.</label><caption><p><italic><tp:taxon-name>Omphale erugata</tp:taxon-name></italic>, female: <bold>356</bold> habitus in lateral view, length of specimen 1.4 mm <bold>357</bold> head in frontal view <bold>358</bold> thoracic dorsum <bold>359</bold> transparent wings <bold>360</bold> wing interference patterns.</p></caption><graphic xmlns:xlink="http://www.w3.org/1999/xlink" xlink:href="ZooKeys-232-001-g050.jpg" position="float" orientation="portrait" xlink:type="simple"/></fig><fig id="F51" position="float" orientation="portrait"><label>Figures 361–368.</label><caption><p><italic><tp:taxon-name>Omphale</tp:taxon-name></italic> spp., females:<bold>361–364</bold>. <italic><tp:taxon-name>Omphale erugata</tp:taxon-name></italic>: <bold>361</bold> thoracic dorsum <bold>362</bold> antenna <bold>363</bold> head in frontal view <bold>364</bold> vertex <bold>365–368</bold>. <italic><tp:taxon-name>Omphale rossica</tp:taxon-name></italic>: <bold>365</bold> thoracic dorsum <bold>366</bold> antenna <bold>367</bold> head in frontal view <bold>368</bold> vertex.</p></caption><graphic xmlns:xlink="http://www.w3.org/1999/xlink" xlink:href="ZooKeys-232-001-g051.jpg" position="float" orientation="portrait" xlink:type="simple"/></fig></tp:treatment-sec><tp:treatment-sec sec-type="Hosts"><title>Hosts.</title><p>Unknown.</p></tp:treatment-sec><tp:treatment-sec sec-type="Distribution"><title>Distribution.</title><p>United Kingdom (<xref ref-type="fig" rid="F74">Fig. 528</xref>).</p></tp:treatment-sec><tp:treatment-sec sec-type="Etymology"><title>Etymology.</title><p>From the Latin <italic>erugo</italic> = clear of wrinkles, smooth, referring to the smooth and shiny head.<!--PageBreak--></p></tp:treatment-sec><tp:treatment-sec><!--Section generated to contain objects referenced in tp:taxon-treatment.--><fig id="F74" position="float" orientation="portrait"><label>Figures 518–533.</label><caption><p><italic><tp:taxon-name>Omphale</tp:taxon-name></italic> spp. distribution in Europe: <bold>518</bold> <italic><tp:taxon-name>Omphale phruron</tp:taxon-name></italic> <bold>519</bold> <italic><tp:taxon-name>Omphale sti</tp:taxon-name></italic> <bold>520</bold> <italic><tp:taxon-name>Omphale tenuicornis</tp:taxon-name></italic> <bold>521</bold> <italic><tp:taxon-name>Omphale aethiops</tp:taxon-name></italic> <bold>522</bold> <italic><tp:taxon-name>Omphale connectens</tp:taxon-name></italic> <bold>523</bold> <italic><tp:taxon-name>Omphale dolichura</tp:taxon-name></italic> <bold>524</bold> <italic><tp:taxon-name>Omphale lugubris</tp:taxon-name></italic> <bold>525</bold> <italic><tp:taxon-name>Omphale clypealis</tp:taxon-name></italic> <bold>526</bold> <italic><tp:taxon-name>Omphale parma</tp:taxon-name></italic> <bold>527</bold> <italic><tp:taxon-name>Omphale brevibuccata</tp:taxon-name></italic> <bold>528</bold> <italic><tp:taxon-name>Omphale erugata</tp:taxon-name></italic> <bold>529</bold> <italic><tp:taxon-name>Omphale obscura</tp:taxon-name></italic> <bold>530</bold> <italic><tp:taxon-name>Omphale rossica</tp:taxon-name></italic> <bold>531</bold> <italic><tp:taxon-name>Omphale rubigus</tp:taxon-name></italic> <bold>532</bold> <italic><tp:taxon-name>Omphale sulciscuta</tp:taxon-name></italic> <bold>533</bold> <italic><tp:taxon-name>Omphale aceris</tp:taxon-name></italic>.</p></caption><graphic xmlns:xlink="http://www.w3.org/1999/xlink" xlink:href="ZooKeys-232-001-g074.jpg" position="float" orientation="portrait" xlink:type="simple"/></fig></tp:treatment-sec></tp:taxon-treatment>
