# Supplementary material for: Revision of the European species of Omphale Haliday (Hymenoptera, Chalcidoidea, Eulophidae)
Source: Zookeys. 2012 Oct 25;(232):1–157. doi: 10.3897/zookeys.232.3625 (PMC3494065; doi:10.3897/zookeys.232.3625)
Supplement: XML Treatment for Omphale obscura [file zookeys.232.3625-treatment38.xml]

<!DOCTYPE tp:taxon-treatment
  PUBLIC "-//TaxonX//DTD Taxonomic Treatment Publishing DTD v0 20100105//EN" "tax-treatment-NSO.dtd">
<tp:taxon-treatment xmlns:tp="http://www.plazi.org/taxpub"><tp:treatment-meta><mixed-citation publication-type="journal"><person-group><name><surname>Hansson</surname><given-names>Christer</given-names></name><name><surname>Shevtsova</surname><given-names>Ekaterina</given-names></name></person-group><article-title>Revision of the European species of 
                    <italic>Omphale</italic> Haliday (Hymenoptera, Chalcidoidea, Eulophidae)
                </article-title><source>Zookeys</source><day>25</day><month>10</month><year>2012</year><volume>2012</volume><issue>232</issue><fpage>1</fpage><lpage>157</lpage><pub-id pub-id-type="doi">10.3897/zookeys.232.3625</pub-id></mixed-citation></tp:treatment-meta><tp:nomenclature><tp:taxon-name>
                                <tp:taxon-name-part taxon-name-part-type="genus">Omphale</tp:taxon-name-part>
                                <tp:taxon-name-part taxon-name-part-type="species">obscura</tp:taxon-name-part>
                            <object-id xmlns:xlink="http://www.w3.org/1999/xlink" xlink:type="simple">http://species-id.net/wiki/Omphale_obscura</object-id>
								</tp:taxon-name><tp:taxon-authority>(Förster)</tp:taxon-authority><tp:taxon-status xmlns:xlink="http://www.w3.org/1999/xlink" xlink:type="simple">comb.n.</tp:taxon-status><xref ref-type="fig" rid="F52">Figures 369</xref><xref ref-type="fig" rid="F53">–383</xref><xref ref-type="fig" rid="F71">498</xref><xref ref-type="fig" rid="F74">529</xref><tp:nomenclature-citation-list><tp:nomenclature-citation><tp:taxon-name>Elachestus obscurus</tp:taxon-name><comment> Förster, 1841:40. Lectotype female in NMW, examined.</comment></tp:nomenclature-citation><tp:nomenclature-citation><tp:taxon-name>Holcopelte obscura</tp:taxon-name><comment> (Förster), <xref ref-type="bibr" rid="B21">Förster (1856)</xref>.</comment></tp:nomenclature-citation><tp:nomenclature-citation><tp:taxon-name>Derostenus obscurus</tp:taxon-name><comment> (Förster), <xref ref-type="bibr" rid="B75">Thomson (1878)</xref>.</comment></tp:nomenclature-citation><tp:nomenclature-citation><tp:taxon-name>Holcopelte fulvipes</tp:taxon-name><comment> Förster, 1861. Type not located. Synonymized by <xref ref-type="bibr" rid="B9">Bouček and Askew (1968)</xref>.</comment></tp:nomenclature-citation><tp:nomenclature-citation><tp:taxon-name>Horismenus obscurus</tp:taxon-name><comment> (Förster), <xref ref-type="bibr" rid="B68">Schmiedeknecht (1909)</xref>.</comment></tp:nomenclature-citation><tp:nomenclature-citation><tp:taxon-name>Holcopelte obscura</tp:taxon-name><comment> (Förster), <xref ref-type="bibr" rid="B29">Graham (1959)</xref>.</comment></tp:nomenclature-citation><tp:nomenclature-citation><tp:taxon-name>Holcopelte obscura</tp:taxon-name><comment> (Förster), <xref ref-type="bibr" rid="B6">Bouček (1971)</xref>.</comment></tp:nomenclature-citation></tp:nomenclature-citation-list></tp:nomenclature><tp:treatment-sec sec-type="Material"><title>Material.</title><p><bold>Type material.</bold> <bold>Holotype</bold> female of <italic><tp:taxon-name>Elachestus obscurus</tp:taxon-name></italic> in NMW. <bold>Additional material.</bold> 69♀ 2♂: France 1♀ (BMNH), Hungary 5# (BMNH), Russia 7♀ 1♂ (BMNH, CH), Sweden 41♀ (BMNH, CH, LUZM, NHRS), United Kingdom 16♀ 1♂ (BMNH).</p></tp:treatment-sec><tp:treatment-sec sec-type="Diagnosis"><title>Diagnosis.</title><p>Frons and vertex smooth and shiny (<xref ref-type="fig" rid="F53">Figs 378, 379, 382, 383</xref>); clypeus more or less triangular (<xref ref-type="fig" rid="F53">Figs 378, 382</xref>); occipital margin with a sharp carina (<xref ref-type="fig" rid="F53">Figs 379, 383</xref>); male scape with a sharp dent apicoventrally; midlobe of mesoscutum with a longitudinal groove in posteromedian ⅓ (<xref ref-type="fig" rid="F53">Figs 376, 380</xref>); scutellum in some specimens with a weak median groove in anterior ¼ to complete (<xref ref-type="fig" rid="F53">Fig. 376</xref>); dorsellum concave and sharply margined (<xref ref-type="fig" rid="F53">Figs 376, 380</xref>); propodeum smooth with a wide and shallow groove along anterior margin, with a narrow median carina and laterally with a longitudinal carina close to spiracular sulcus (<xref ref-type="fig" rid="F53">Fig. 376</xref>); petiole 0.7× as long as wide with irregular sculpture, narrows off in anterior part.</p></tp:treatment-sec><tp:treatment-sec sec-type="Description"><title>Description.</title><p><italic>Female</italic>. Length of body 0.9–1.8 mm. Antenna with scape yellowish white with dorsal part yellowish brown; pedicel brown with apex yellowish brown; flagellum brown; pedicel + flagellum 2.1× as long as distance between eyes; first flagellomere 0.9× as long and 1.3× as wide as second flagellomere (<xref ref-type="fig" rid="F53">Fig. 377</xref>); flagellomeres 1–4 with long setae in a basal whorl, with some setae reaching beyond apex of flagellomere attached to, and with short setae apical to whorl; clava 1-segmented. Face dark brown metallic, black metallic, or green metallic (<xref ref-type="fig" rid="F52">Fig. 372</xref>), smooth to strigose (<xref ref-type="fig" rid="F53">Fig. 378</xref>); clypeus with same colour as face, smooth to weakly strigose, triangular, 1.1× as wide (width measured at mouth margin) as high; gena dark brown to black metallic; lower frons with same colour as face, smooth; interscrobal area smooth; antennal scrobes join on or just below frontal suture; frontal suture V-shaped; upper frons dark brown to black metallic with green tinges; vertex dark brown to black metallic with purple tinges, smooth (<xref ref-type="fig" rid="F53">Fig. 379</xref>). Occipital margin with a sharp carina (<xref ref-type="fig" rid="F53">Fig. 379</xref>).</p><p>Mesoscutum dark brown to black metallic (<xref ref-type="fig" rid="F52">Fig. 370</xref>) with engraved reticulation (<xref ref-type="fig" rid="F53">Fig. 376</xref>), midlobe with two pairs of setae; notauli as indistinct impressions in posterior ½, impressions smooth in some specimens, with a longitudinal groove in posteromedian ⅓. Scutellum dark brown to black metallic (<xref ref-type="fig" rid="F52">Fig. 370</xref>) with engraved <!--PageBreak-->reticulation (<xref ref-type="fig" rid="F53">Fig. 376</xref>), in some specimens with a weak median groove in anterior ¼-½; 1.2× as long as wide, with anteromedian margin protruding forwards. Axillae dark brown to black metallic (<xref ref-type="fig" rid="F52">Fig. 370</xref>). Dorsellum dark brown to black metallic (<xref ref-type="fig" rid="F52">Fig. 370</xref>)<!--PageBreak-->, tongue like (<xref ref-type="fig" rid="F53">Fig. 376</xref>), concave and sharply margined, laterally with longitudinal carinae, 0.4× as long as wide, and 0.3× as long as length of median propodeum. Entire lateral mesosoma dark brown to black metallic (<xref ref-type="fig" rid="F52">Fig. 369</xref>); transepimeral sulcus weakly curved forwards. Propodeum dark brown to black metallic (<xref ref-type="fig" rid="F52">Fig. 370</xref>), smooth or with weak sculpture (<xref ref-type="fig" rid="F53">Fig. 376</xref>), with a wide and shallow groove along anterior margin, with a narrow median carina, laterally with a longitudinal carina close to spiracular sulcus; propodeal callus with two setae. Legs yellowish white to yellowish brown (<xref ref-type="fig" rid="F52">Fig. 369</xref>), forecoxa sometimes pale brown; midleg with first tarsomere 0.3× as long as length of tarsus. Forewing transparent, veins yellow, setae dark brown (<xref ref-type="fig" rid="F52">Fig. 374</xref>); speculum <!--PageBreak-->closed; admarginal setae 10–13, arising mainly from wing membrane; radial cell setose; postmarginal vein 0.6× as long as stigmal vein; stigmal vein long and slender; marginal fringe with hairs as long as length of stigmal vein. Hind wing transparent, apex pointed (<xref ref-type="fig" rid="F52">Fig. 374</xref>). Forewing WIP (<xref ref-type="fig" rid="F52">Fig. 375</xref>) with apical ½ magenta, basal ½ with bands in blue, yellow and magenta.</p><p>Petiole yellowish brown, dorsal surface 0.7× as long as wide with irregular sculpture. Gaster dark brown to black metallic, smooth, elongate and 1.0–1.4× as long as length of mesosoma; 7<sup>th</sup> tergite 0.06× as long as length of gaster.</p><p><italic>Male</italic>. Length of body 1.2 mm. Features as in female except as follows. Antenna with scape dark yellowish brown with dorsal edge dark brown; pedicel and flagellum dark brown; pedicel + flagellum 1.9× as long as distance between eyes; flagello-meres 1–4 with verticillate setae and with setae reaching beyond apex of flagellomere attached to (<xref ref-type="fig" rid="F53">Fig. 381</xref>); clava 1-segmented. Face bright metallic green (<xref ref-type="fig" rid="F52">Fig. 373</xref>), smooth with striae close to clypeus (<xref ref-type="fig" rid="F53">Fig. 382</xref>); clypeus bright metallic green, weakly strigose, triangular to almost semicircular, 1.4× as wide as high; gena black metallic; lower frons golden with green tinges; antennal scrobes join on frontal suture; upper frons golden, smooth; vertex golden.</p><p>Mesoscutum black metallic with golden tinges (<xref ref-type="fig" rid="F52">Fig. 371</xref>). Scutellum black metallic with golden tinges (<xref ref-type="fig" rid="F52">Fig. 371</xref>). Axillae black metallic with golden tinges (<xref ref-type="fig" rid="F52">Fig. 371</xref>). Dorsellum black metallic (<xref ref-type="fig" rid="F52">Fig. 371</xref>). Entire lateral mesosoma dark brown metallic (<xref ref-type="fig" rid="F52">Fig. 369</xref>). Propodeum black metallic (<xref ref-type="fig" rid="F52">Fig. 371</xref>). Foreleg with coxa dark brown, femur yellowish brown, tibia and tarsus yellow; midleg with coxa pale brown, femur, tibia and tarsus yellow; hind leg with coxa pale brown with base dark brown, femur yellowish brown, tibia and tarsus yellow. Forewing with veins pale brown; admarginal setae 10, arising mainly from wing membrane; postmarginal vein 0.8× as long as stigmal vein.</p><p>Petiole dark brown, as long as wide, narrows off in anterior part. Gaster black metallic, smooth, 1.0× as long as length of mesosoma. Phallobase and aedeagus as in <xref ref-type="fig" rid="F71">Fig. 498</xref>.</p><fig id="F52" position="float" orientation="portrait"><label>Figures 369–375.</label><caption><p><italic><tp:taxon-name>Omphale obscura</tp:taxon-name></italic>: <bold>369</bold> habitus in lateral view, female, length of specimen 1.4 mm <bold>370</bold> thoracic dorsum, female <bold>371</bold> thoracic dorsum, male <bold>372</bold> head in frontal view, female <bold>373</bold> head in frontal view, male <bold>374</bold> transparent wings, female <bold>375</bold> wing interference patterns, female.</p></caption><graphic xmlns:xlink="http://www.w3.org/1999/xlink" xlink:href="ZooKeys-232-001-g052.jpg" position="float" orientation="portrait" xlink:type="simple"/></fig><fig id="F53" position="float" orientation="portrait"><label>Figures 376–383.</label><caption><p><italic><tp:taxon-name>Omphale obscura</tp:taxon-name></italic>: <bold>376</bold> thoracic dorsum, female <bold>377</bold> antenna, female <bold>378</bold> head in frontal view, female <bold>379</bold> vertex, female <bold>380</bold> thoracic dorsum, male <bold>381</bold> antenna, male <bold>382</bold> head in frontal view, male <bold>383</bold> vertex, male.</p></caption><graphic xmlns:xlink="http://www.w3.org/1999/xlink" xlink:href="ZooKeys-232-001-g053.jpg" position="float" orientation="portrait" xlink:type="simple"/></fig></tp:treatment-sec><tp:treatment-sec sec-type="Hosts"><title>Hosts.</title><p><italic><tp:taxon-name>Dasineura viciae</tp:taxon-name></italic> (<tp:taxon-name>Diptera</tp:taxon-name>: <tp:taxon-name>Cecidomyiidae</tp:taxon-name>) (<xref ref-type="bibr" rid="B13">De Stefani 1905</xref>); unidentified budgall on <italic><tp:taxon-name>Galium mollugo</tp:taxon-name></italic> (<xref ref-type="bibr" rid="B9">Bouček and Askew 1968</xref>).</p></tp:treatment-sec><tp:treatment-sec sec-type="Distribution"><title>Distribution.</title><p>Austria (<xref ref-type="bibr" rid="B49">Kirchner 1867</xref>), Czech Republic (<xref ref-type="bibr" rid="B4">Bouček 1957</xref>), France (<bold>new record</bold>), Germany (<xref ref-type="bibr" rid="B20">Förster 1841</xref>), Hungary (<xref ref-type="bibr" rid="B18">Erdös 1956</xref>), Italy (<xref ref-type="bibr" rid="B13">De Stefani 1905</xref>), Russia (<bold>new record</bold>), Sweden (<xref ref-type="bibr" rid="B75">Thomson 1878</xref>), Switzerland (<xref ref-type="bibr" rid="B22">Förster 1861</xref>), United Kingdom (<xref ref-type="bibr" rid="B29">Graham 1959</xref>), Yugoslavia (<xref ref-type="bibr" rid="B9">Bouček and Askew 1968</xref>).</p></tp:treatment-sec><tp:treatment-sec><!--Section generated to contain objects referenced in tp:taxon-treatment.--><fig id="F71" position="float" orientation="portrait"><label>Figures 495–499.</label><caption><p>Male genitalia (phallobase and aedeagus) <italic><tp:taxon-name>Omphale</tp:taxon-name></italic> spp.: <bold>495</bold> <italic><tp:taxon-name>Omphale clypealis</tp:taxon-name></italic>, length of phallobase 0.21 mm <bold>496</bold> <italic><tp:taxon-name>Omphale parma</tp:taxon-name></italic>, length of phallobase 0.22 mm <bold>497</bold> <italic><tp:taxon-name>Omphale sulciscuta</tp:taxon-name></italic>, length of phallobase 0.24 mm <bold>498</bold> <italic><tp:taxon-name>Omphale obscura</tp:taxon-name></italic>, length of phallobase 0.22 mm <bold>499</bold> <italic><tp:taxon-name>Omphale erginnus</tp:taxon-name></italic>, length of phallobase 0.22 mm.</p></caption><graphic xmlns:xlink="http://www.w3.org/1999/xlink" xlink:href="ZooKeys-232-001-g071.jpg" position="float" orientation="portrait" xlink:type="simple"/></fig><fig id="F74" position="float" orientation="portrait"><label>Figures 518–533.</label><caption><p><italic><tp:taxon-name>Omphale</tp:taxon-name></italic> spp. distribution in Europe: <bold>518</bold> <italic><tp:taxon-name>Omphale phruron</tp:taxon-name></italic> <bold>519</bold> <italic><tp:taxon-name>Omphale sti</tp:taxon-name></italic> <bold>520</bold> <italic><tp:taxon-name>Omphale tenuicornis</tp:taxon-name></italic> <bold>521</bold> <italic><tp:taxon-name>Omphale aethiops</tp:taxon-name></italic> <bold>522</bold> <italic><tp:taxon-name>Omphale connectens</tp:taxon-name></italic> <bold>523</bold> <italic><tp:taxon-name>Omphale dolichura</tp:taxon-name></italic> <bold>524</bold> <italic><tp:taxon-name>Omphale lugubris</tp:taxon-name></italic> <bold>525</bold> <italic><tp:taxon-name>Omphale clypealis</tp:taxon-name></italic> <bold>526</bold> <italic><tp:taxon-name>Omphale parma</tp:taxon-name></italic> <bold>527</bold> <italic><tp:taxon-name>Omphale brevibuccata</tp:taxon-name></italic> <bold>528</bold> <italic><tp:taxon-name>Omphale erugata</tp:taxon-name></italic> <bold>529</bold> <italic><tp:taxon-name>Omphale obscura</tp:taxon-name></italic> <bold>530</bold> <italic><tp:taxon-name>Omphale rossica</tp:taxon-name></italic> <bold>531</bold> <italic><tp:taxon-name>Omphale rubigus</tp:taxon-name></italic> <bold>532</bold> <italic><tp:taxon-name>Omphale sulciscuta</tp:taxon-name></italic> <bold>533</bold> <italic><tp:taxon-name>Omphale aceris</tp:taxon-name></italic>.</p></caption><graphic xmlns:xlink="http://www.w3.org/1999/xlink" xlink:href="ZooKeys-232-001-g074.jpg" position="float" orientation="portrait" xlink:type="simple"/></fig></tp:treatment-sec><ref-list><ref id="B21"><mixed-citation xmlns:xlink="http://www.w3.org/1999/xlink" xlink:type="simple"><person-group><name name-style="western"><surname>Förster</surname><given-names>A</given-names></name></person-group> (<year>1856</year>)<source> Hymenopterologische Studien II Heft. Chalcidiae und Proctotrupii. Aachen, 152 pp.</source></mixed-citation></ref><ref id="B75"><mixed-citation xmlns:xlink="http://www.w3.org/1999/xlink" xlink:type="simple"><person-group><name name-style="western"><surname>Thomson</surname><given-names>CG</given-names></name></person-group> (<year>1878</year>)<article-title> Hymenoptera Scandinaviae.</article-title><source>Lundae </source><volume>5</volume>: <fpage>1</fpage>-<lpage>307</lpage>. doi: <ext-link ext-link-type="uri" xlink:href="http://dx.doi.org/10.1038/005001a0" xlink:type="simple">10.1038/005001a0</ext-link></mixed-citation></ref><ref id="B9"><mixed-citation xmlns:xlink="http://www.w3.org/1999/xlink" xlink:type="simple"><person-group><name name-style="western"><surname>Bouček</surname><given-names>Z</given-names></name><name name-style="western"><surname>Askew</surname><given-names>RR</given-names></name></person-group> (<year>1968</year>)<source> Palearctic Eulophidae, excl.</source><publisher-name>Tetrastichinae. Index of Entomophagous insects. Le Francois</publisher-name>, <publisher-loc>Paris</publisher-loc>, <lpage>254</lpage> pp.</mixed-citation></ref><ref id="B68"><mixed-citation xmlns:xlink="http://www.w3.org/1999/xlink" xlink:type="simple"><person-group><name name-style="western"><surname>Schmiedeknecht</surname><given-names>O</given-names></name></person-group> (<year>1909</year>)<article-title> Hymenoptera Fam. Chalcididae.</article-title><source>Genera Insectorum </source><volume>97</volume>: <fpage>1</fpage>-<lpage>550</lpage>.</mixed-citation></ref><ref id="B29"><mixed-citation xmlns:xlink="http://www.w3.org/1999/xlink" xlink:type="simple"><person-group><name name-style="western"><surname>Graham</surname><given-names>MWRdeV</given-names></name></person-group> (<year>1959</year>)<article-title> Keys to the British genera and species of Elachertinae, Eulophinae and Euderinae (Hym., Chalcidoidea).</article-title><source>Transactions of the Society for British Entomology </source><volume>13</volume>: <fpage>169</fpage>-<lpage>204</lpage>.</mixed-citation></ref><ref id="B6"><mixed-citation xmlns:xlink="http://www.w3.org/1999/xlink" xlink:type="simple"><person-group><name name-style="western"><surname>Bouček</surname><given-names>Z</given-names></name></person-group> (<year>1971</year>)<article-title> Descriptive and taxonomic notes on ten, mainly new, species of West Palaearctic Eulophidae (Hymenoptera).</article-title><source>Acta Entomologica Musei Nationalis Pragae </source><volume>38</volume>: <fpage>525</fpage>-<lpage>543</lpage>.</mixed-citation></ref><ref id="B13"><mixed-citation xmlns:xlink="http://www.w3.org/1999/xlink" xlink:type="simple"><person-group><name name-style="western"><surname>De Stefani</surname><given-names>T</given-names></name></person-group> (<year>1905</year>)<source> Contributo all’entomofauna del cecidii. Marcellia 3: 36–40, 113–114.</source></mixed-citation></ref><ref id="B49"><mixed-citation xmlns:xlink="http://www.w3.org/1999/xlink" xlink:type="simple"><person-group><name name-style="western"><surname>Kirchner</surname><given-names>L</given-names></name></person-group> (<year>1867</year>)<source> Catalogus Hymenopterorum Europae. Vindobonae, 285 pp.</source></mixed-citation></ref><ref id="B4"><mixed-citation xmlns:xlink="http://www.w3.org/1999/xlink" xlink:type="simple"><person-group><name name-style="western"><surname>Bouček</surname><given-names>Z</given-names></name></person-group> (<year>1957</year>)<article-title> Chalcidoidea.</article-title><source>Klíc Zvíreny CSR (Key to the Fauna of Czechoslovakia) </source><volume>2</volume>: <fpage>204</fpage>-<lpage>288</lpage>.</mixed-citation></ref><ref id="B20"><mixed-citation xmlns:xlink="http://www.w3.org/1999/xlink" xlink:type="simple"><person-group><name name-style="western"><surname>Förster</surname><given-names>A</given-names></name></person-group> (<year>1841</year>)<source> Beiträge zur Monographie der Pteromalinen Nees. Aachen, 46 pp.</source></mixed-citation></ref><ref id="B18"><mixed-citation xmlns:xlink="http://www.w3.org/1999/xlink" xlink:type="simple"><person-group><name name-style="western"><surname>Erdös</surname><given-names>J</given-names></name></person-group> (<year>1956</year>)<article-title> Additamente ad cognitionem faunae Chalcidoidarum in Hungaria et regionibus finitimis VI 19 Eulophidae. Folia Entomologica Hungarica (s.n.</article-title><source>) </source><volume>9</volume>: <fpage>1</fpage>-<lpage>64</lpage>.</mixed-citation></ref><ref id="B22"><mixed-citation xmlns:xlink="http://www.w3.org/1999/xlink" xlink:type="simple"><person-group><name name-style="western"><surname>Förster</surname><given-names>A</given-names></name></person-group> (<year>1861</year>)<source> Ein Tag in den Hochalpen. Programm der Realschule Aachen für 1860/61, 43 pp.</source></mixed-citation></ref></ref-list></tp:taxon-treatment>
