# Supplementary material for: Revision of the European species of Omphale Haliday (Hymenoptera, Chalcidoidea, Eulophidae)
Source: Zookeys. 2012 Oct 25;(232):1–157. doi: 10.3897/zookeys.232.3625 (PMC3494065; doi:10.3897/zookeys.232.3625)
Supplement: XML Treatment for Omphale rossica [file zookeys.232.3625-treatment39.xml]

<!DOCTYPE tp:taxon-treatment
  PUBLIC "-//TaxonX//DTD Taxonomic Treatment Publishing DTD v0 20100105//EN" "tax-treatment-NSO.dtd">
<tp:taxon-treatment xmlns:tp="http://www.plazi.org/taxpub"><tp:treatment-meta><mixed-citation publication-type="journal"><person-group><name><surname>Hansson</surname><given-names>Christer</given-names></name><name><surname>Shevtsova</surname><given-names>Ekaterina</given-names></name></person-group><article-title>Revision of the European species of 
                    <italic>Omphale</italic> Haliday (Hymenoptera, Chalcidoidea, Eulophidae)
                </article-title><source>Zookeys</source><day>25</day><month>10</month><year>2012</year><volume>2012</volume><issue>232</issue><fpage>1</fpage><lpage>157</lpage><pub-id pub-id-type="doi">10.3897/zookeys.232.3625</pub-id></mixed-citation></tp:treatment-meta><tp:nomenclature><tp:taxon-name>
                                <tp:taxon-name-part taxon-name-part-type="genus">Omphale</tp:taxon-name-part>
                                <tp:taxon-name-part taxon-name-part-type="species">rossica</tp:taxon-name-part>
                            <object-id xmlns:xlink="http://www.w3.org/1999/xlink" xlink:type="simple">urn:lsid:zoobank.org:act:CD8F1D00-5CAB-4986-97CB-479C5F857F25</object-id>
								<object-id xmlns:xlink="http://www.w3.org/1999/xlink" xlink:type="simple">http://species-id.net/wiki/Omphale_rossica</object-id>
								</tp:taxon-name><tp:taxon-status xmlns:xlink="http://www.w3.org/1999/xlink" xlink:type="simple">sp. n.</tp:taxon-status><xref ref-type="fig" rid="F51">Figures 365–368</xref><xref ref-type="fig" rid="F54">384–388</xref><xref ref-type="fig" rid="F74">530</xref></tp:nomenclature><tp:treatment-sec sec-type="Material"><title>Material.</title><p><bold>Holotype</bold> female in BMNH, glued to a card, labelled: “RUSSIA: Vaskelovo, Lesnoe, 23.vii.2006, E. Shevtsova”. <bold>Paratype.</bold> 1♀ with same label data as holotype (BMNH).<!--PageBreak--></p></tp:treatment-sec><tp:treatment-sec sec-type="Diagnosis"><title>Diagnosis.</title><p>Frons and vertex smooth and shiny (<xref ref-type="fig" rid="F51">Figs 367, 368</xref>); clypeus trapezoid (<xref ref-type="fig" rid="F51">Fig. 367</xref>); occipital margin with a sharp carina (<xref ref-type="fig" rid="F51">Fig. 368</xref>); midlobe of mesoscutum with a weakly indicated longitudinal groove in posteromedian ⅓ (<xref ref-type="fig" rid="F51">Fig. 365</xref>); dorsellum concave and sharply margined (<xref ref-type="fig" rid="F51">Fig. 365</xref>); propodeum with strong sculpture in median part, otherwise smooth and without longitudinal carinae (<xref ref-type="fig" rid="F51">Fig. 365</xref>); petiole 0.7× as <!--PageBreak-->long as wide with irregular sculpture, narrows off in anterior part; forewing speculum small (<xref ref-type="fig" rid="F54">Fig. 387</xref>). Similar to <italic><tp:taxon-name>Omphale obscura</tp:taxon-name></italic> but with antennal scrobes joining frontal suture separately in female (<xref ref-type="fig" rid="F51">Fig. 367</xref>), forecoxa dark brown, mid- and hind coxae yellowish brown (<xref ref-type="fig" rid="F54">Fig. 384</xref>); admarginal setae 9, arising mainly from marginal vein; propodeum without longitudinal carinae.</p></tp:treatment-sec><tp:treatment-sec sec-type="Description"><title>Description.</title><p><italic>Female</italic>. Length of body 1.2 mm. Antenna with scape yellowish brown with apical ¼ dark brown; pedicel and flagellum brown; pedicel + flagellum 2.2× as long as distance between eyes; first flagellomere 1.0× as long and 1.4× as wide as second flagellomere (<xref ref-type="fig" rid="F51">Fig. 366</xref>); flagellomeres 1–4 ventrally with a set of long setae attached subbasally and reaching beyond apex of flagellomere attached to; longitudinal sensilla on flagellomeres setae-like and as long as flagellomere attached to; clava 1-segmented. Face dark brown with strong golden green tinges (<xref ref-type="fig" rid="F54">Fig. 385</xref>), smooth (<xref ref-type="fig" rid="F51">Fig. 367</xref>); clypeus dark brown metallic, smooth, trapezoid, 1.4× as wide (width measured at mouth margin) as high; gena dark brown metallic; lower frons dark brown with strong golden green tinges, smooth; interscrobal area smooth; antennal scrobes join frontal suture separately; frontal suture V-shaped; upper frons dark brown with metallic tinges, smooth; vertex dark brown with metallic tinges, smooth (<xref ref-type="fig" rid="F51">Fig. 368</xref>). Occipital margin with a sharp carina (<xref ref-type="fig" rid="F51">Fig. 368</xref>).</p><p>Mesoscutum dark brown metallic (<xref ref-type="fig" rid="F54">Fig. 386</xref>) with engraved reticulation (<xref ref-type="fig" rid="F51">Fig. 365</xref>), midlobe with two pairs of setae; notauli as indistinct impressions in posterior ½, with a weakly indicated longitudinal groove in posteromedian 1/3. Scutellum dark brown metallic (<xref ref-type="fig" rid="F54">Fig. 386</xref>), with engraved reticulation (<xref ref-type="fig" rid="F51">Fig. 365</xref>); 1.2× as long as wide, with anterior margin curved forwards. Axillae dark brown metallic (<xref ref-type="fig" rid="F54">Fig. 386</xref>). Dorsellum dark brown metallic (<xref ref-type="fig" rid="F54">Fig. 386</xref>), tongue like (<xref ref-type="fig" rid="F51">Fig. 365</xref>), concave with very strong reticulation and sharply margined, 0.3× as long as wide, and 0.4× as long as length of median propodeum. Entire lateral mesosoma dark brown metallic (<xref ref-type="fig" rid="F54">Fig. 384</xref>); transepimeral sulcus weakly curved forwards. Propodeum dark brown metallic (<xref ref-type="fig" rid="F54">Fig. 386</xref>), with strong sculpture in median part, otherwise smooth and without longitudinal carinae (<xref ref-type="fig" rid="F51">Fig. 365</xref>); propodeal callus with two setae. Legs yellowish brown (<xref ref-type="fig" rid="F54">Fig. 384</xref>); forecoxa dark brown; midleg with first tarsomere 0.3× as long as length of tarsus. Forewing transparent, veins yellowish brown, setae dark brown (<xref ref-type="fig" rid="F54">Fig. 387</xref>); speculum closed; admarginal setae 9, arising mainly from marginal vein; radial cell setose; postmarginal vein 0.6× as long as stigmal vein, stigmal vein long and slender; marginal fringe with hairs as long as length of stigmal vein. Hind wing transparent, apex pointed (<xref ref-type="fig" rid="F54">Fig. 387</xref>). Forewing WIP (<xref ref-type="fig" rid="F54">Fig. 388</xref>) with apical ⅔ magenta, basal ⅓ blue.</p><p>Petiole hidden in type specimens. Gaster dark brown with weak golden green tinges, smooth, elongate and 1.2–1.6× as long as length of mesosoma; 7<sup>th</sup> tergite 0.07× as long as length of gaster.</p><p><italic>Male</italic>. Unknown.</p><fig id="F54" position="float" orientation="portrait"><label>Figures 384–388.</label><caption><p><italic><tp:taxon-name>Omphale rossica</tp:taxon-name></italic>, female: <bold>384</bold> habitus in lateral view, length of specimen 1.2 mm <bold>385</bold> head in frontal view <bold>386</bold> thoracic dorsum <bold>387</bold> transparent wings <bold>388</bold> wing interference patterns.</p></caption><graphic xmlns:xlink="http://www.w3.org/1999/xlink" xlink:href="ZooKeys-232-001-g054.jpg" position="float" orientation="portrait" xlink:type="simple"/></fig></tp:treatment-sec><tp:treatment-sec sec-type="Host"><title>Host.</title><p>Unknown.</p></tp:treatment-sec><tp:treatment-sec sec-type="Distribution"><title>Distribution. </title><p>Russia (<xref ref-type="fig" rid="F74">Fig. 530</xref>).</p></tp:treatment-sec><tp:treatment-sec sec-type="Etymology"><title>Etymology.</title><p>Name referring to country of type locality.<!--PageBreak--></p></tp:treatment-sec><tp:treatment-sec><!--Section generated to contain objects referenced in tp:taxon-treatment.--><fig id="F51" position="float" orientation="portrait"><label>Figures 361–368.</label><caption><p><italic><tp:taxon-name>Omphale</tp:taxon-name></italic> spp., females:<bold>361–364</bold>. <italic><tp:taxon-name>Omphale erugata</tp:taxon-name></italic>: <bold>361</bold> thoracic dorsum <bold>362</bold> antenna <bold>363</bold> head in frontal view <bold>364</bold> vertex <bold>365–368</bold>. <italic><tp:taxon-name>Omphale rossica</tp:taxon-name></italic>: <bold>365</bold> thoracic dorsum <bold>366</bold> antenna <bold>367</bold> head in frontal view <bold>368</bold> vertex.</p></caption><graphic xmlns:xlink="http://www.w3.org/1999/xlink" xlink:href="ZooKeys-232-001-g051.jpg" position="float" orientation="portrait" xlink:type="simple"/></fig><fig id="F74" position="float" orientation="portrait"><label>Figures 518–533.</label><caption><p><italic><tp:taxon-name>Omphale</tp:taxon-name></italic> spp. distribution in Europe: <bold>518</bold> <italic><tp:taxon-name>Omphale phruron</tp:taxon-name></italic> <bold>519</bold> <italic><tp:taxon-name>Omphale sti</tp:taxon-name></italic> <bold>520</bold> <italic><tp:taxon-name>Omphale tenuicornis</tp:taxon-name></italic> <bold>521</bold> <italic><tp:taxon-name>Omphale aethiops</tp:taxon-name></italic> <bold>522</bold> <italic><tp:taxon-name>Omphale connectens</tp:taxon-name></italic> <bold>523</bold> <italic><tp:taxon-name>Omphale dolichura</tp:taxon-name></italic> <bold>524</bold> <italic><tp:taxon-name>Omphale lugubris</tp:taxon-name></italic> <bold>525</bold> <italic><tp:taxon-name>Omphale clypealis</tp:taxon-name></italic> <bold>526</bold> <italic><tp:taxon-name>Omphale parma</tp:taxon-name></italic> <bold>527</bold> <italic><tp:taxon-name>Omphale brevibuccata</tp:taxon-name></italic> <bold>528</bold> <italic><tp:taxon-name>Omphale erugata</tp:taxon-name></italic> <bold>529</bold> <italic><tp:taxon-name>Omphale obscura</tp:taxon-name></italic> <bold>530</bold> <italic><tp:taxon-name>Omphale rossica</tp:taxon-name></italic> <bold>531</bold> <italic><tp:taxon-name>Omphale rubigus</tp:taxon-name></italic> <bold>532</bold> <italic><tp:taxon-name>Omphale sulciscuta</tp:taxon-name></italic> <bold>533</bold> <italic><tp:taxon-name>Omphale aceris</tp:taxon-name></italic>.</p></caption><graphic xmlns:xlink="http://www.w3.org/1999/xlink" xlink:href="ZooKeys-232-001-g074.jpg" position="float" orientation="portrait" xlink:type="simple"/></fig></tp:treatment-sec></tp:taxon-treatment>
