# Supplementary material for: Revision of the European species of Omphale Haliday (Hymenoptera, Chalcidoidea, Eulophidae)
Source: Zookeys. 2012 Oct 25;(232):1–157. doi: 10.3897/zookeys.232.3625 (PMC3494065; doi:10.3897/zookeys.232.3625)
Supplement: XML Treatment for Omphale rubigus [file zookeys.232.3625-treatment40.xml]

<!DOCTYPE tp:taxon-treatment
  PUBLIC "-//TaxonX//DTD Taxonomic Treatment Publishing DTD v0 20100105//EN" "tax-treatment-NSO.dtd">
<tp:taxon-treatment xmlns:tp="http://www.plazi.org/taxpub"><tp:treatment-meta><mixed-citation publication-type="journal"><person-group><name><surname>Hansson</surname><given-names>Christer</given-names></name><name><surname>Shevtsova</surname><given-names>Ekaterina</given-names></name></person-group><article-title>Revision of the European species of 
                    <italic>Omphale</italic> Haliday (Hymenoptera, Chalcidoidea, Eulophidae)
                </article-title><source>Zookeys</source><day>25</day><month>10</month><year>2012</year><volume>2012</volume><issue>232</issue><fpage>1</fpage><lpage>157</lpage><pub-id pub-id-type="doi">10.3897/zookeys.232.3625</pub-id></mixed-citation></tp:treatment-meta><tp:nomenclature><tp:taxon-name>
                                <tp:taxon-name-part taxon-name-part-type="genus">Omphale</tp:taxon-name-part>
                                <tp:taxon-name-part taxon-name-part-type="species">rubigus</tp:taxon-name-part>
                            <object-id xmlns:xlink="http://www.w3.org/1999/xlink" xlink:type="simple">http://species-id.net/wiki/Omphale_rubigus</object-id>
								</tp:taxon-name><tp:taxon-authority>(Walker)</tp:taxon-authority><xref ref-type="fig" rid="F55">Figures 389</xref><xref ref-type="fig" rid="F56">–397</xref><xref ref-type="fig" rid="F74">531</xref><tp:nomenclature-citation-list><tp:nomenclature-citation><tp:taxon-name>Entedon rubigus</tp:taxon-name><comment> Walker, 1839:91. Lectotype female in BMNH, examined.</comment></tp:nomenclature-citation><tp:nomenclature-citation><tp:taxon-name>Omphale rubigus</tp:taxon-name><comment> (Walker), <xref ref-type="bibr" rid="B29">Graham (1959)</xref>.</comment></tp:nomenclature-citation><tp:nomenclature-citation><tp:taxon-name>Omphale rubigus</tp:taxon-name><comment> (Walker), <xref ref-type="bibr" rid="B30">Graham (1963)</xref>.</comment></tp:nomenclature-citation></tp:nomenclature-citation-list></tp:nomenclature><tp:treatment-sec sec-type="Material"><title>Material.</title><p><bold>Type material.</bold> Lectotype female, type no. 5.2036 in BMNH. Additio-nal material. 299♀: France 6♀ (RMNH), Germany 1♀ (RMNH), Hungary 20♀ (BMNH, CH), Italy 1♀ (RMNH), Netherlands 4♀ (RMNH), Russia 61♀ (BMNH, CH, LUZM), Sweden 185♀ (CH, BMNH, LUZM), United Kingdom 21♀ (BMNH).</p></tp:treatment-sec><tp:treatment-sec sec-type="Diagnosis"><title>Diagnosis.</title><p>Frons above frontal suture and vertex smooth (<xref ref-type="fig" rid="F56">Figs 396, 397</xref>); frontal suture very weakly V-shaped, almost straight (<xref ref-type="fig" rid="F56">Fig. 396</xref>); occipital margin with an edge (<xref ref-type="fig" rid="F56">Fig. 397</xref>); antennal scrobes join at or slightly below frontal suture (<xref ref-type="fig" rid="F56">Fig. 396</xref>); meso-scutum with engraved and strong reticulation and with notauli as distinct smooth deep grooves in posterior ⅔, grooves gradually widening towards posterior part (<xref ref-type="fig" rid="F56">Fig. 394</xref>); forewing with row of admarginal setae with all, or most, arising from ventral part of marginal vein and radial cell bare (<xref ref-type="fig" rid="F55">Fig. 392</xref>).</p></tp:treatment-sec><tp:treatment-sec sec-type="Description"><title>Description.</title><p><italic>Female</italic>. Length of body 1.2–2.0 mm. Antenna with scape pale brown with dorsal margin dark brown, pedicel and flagellum dark brown and shiny; pedicel + flagellum 1.9× as long as distance between eyes; first flagellomere 1.1× as long and 1.3× as wide as second flagellomere (<xref ref-type="fig" rid="F56">Fig. 395</xref>); flagellomeres with scattered short setae, flagellomeres 1–4 ventrally also with a set of long setae attached close to base and reaching beyond apex of flagellomere attached to; longitudinal sensilla on flagellomeres as long as flagellomere attached to; clava 1-segmented. Face dark brown with green metallic tinges (<xref ref-type="fig" rid="F55">Fig. 390</xref>), strigose (<xref ref-type="fig" rid="F56">Fig. 396</xref>); clypeus green to blue metallic, strigose, semicircular, 1.4× as wide as high; gena dark brown metallic; lower frons green metallic, with very weak reticulation, almost smooth; interscrobal area smooth; antennal scrobes join at or slightly below frontal suture; frontal suture very weakly V-shaped, almost straight; upper frons and vertex green to blue metallic, sometimes brightly so, smooth (<xref ref-type="fig" rid="F56">Fig. 397</xref>). Occipital margin with an edge (<xref ref-type="fig" rid="F56">Fig. 397</xref>).</p><p>Mesoscutum golden with green and blue metallic tinges (<xref ref-type="fig" rid="F55">Fig. 391</xref>), with engraved and strong reticulation (<xref ref-type="fig" rid="F55">Fig. 394</xref>), midlobe with two pairs of setae; notauli as distinct smooth and deep grooves in posterior ⅔, grooves gradually widening towards posterior part. Scutellum golden with green metallic tinges (<xref ref-type="fig" rid="F55">Fig. 391</xref>), with engraved and strong reticulation (<xref ref-type="fig" rid="F56">Fig. 394</xref>), some specimens with a weak median groove in anterior ¼; 1.1× as long as wide, with anterior margin smoothly curved forwards. Axillae golden with green metallic tinges (<xref ref-type="fig" rid="F55">Fig. 391</xref>). Dorsellum green metallic (<xref ref-type="fig" rid="F55">Fig. 391</xref>), smooth and flat (<xref ref-type="fig" rid="F56">Fig. 394</xref>), 0.5× as long as wide, and 0.8× as long as length of median propodeum. Entire lateral mesosoma black metallic (<xref ref-type="fig" rid="F55">Fig. 389</xref>). Transepimeral sulcus weakly curved forwards. Propodeum green metallic (<xref ref-type="fig" rid="F55">Fig. 391</xref>), smooth (<xref ref-type="fig" rid="F56">Fig. 394</xref>); propodeal callus with two setae. Legs with coxae and femora dark brown (<xref ref-type="fig" rid="F55">Fig. 389</xref>); tibiae pale brown <!--PageBreak-->to dark brown; foretarsus dark brown, mid- and hind tarsi yellowish brown; midleg with first tarsomere 0.3× as long as length of tarsus. Forewing transparent, occasionally infumate, veins pale brown, setae dark brown (<xref ref-type="fig" rid="F55">Fig. 392</xref>); speculum closed; admarginal setae 7–14, arising from marginal vein or from membrane just behind vein; radial cell bare; postmarginal vein 1.7× as long as stigmal vein. Hind wing transparent, apex<!--PageBreak--> rounded (<xref ref-type="fig" rid="F55">Fig. 392</xref>). Forewing WIP (<xref ref-type="fig" rid="F55">Fig. 393</xref>) with apical ½ yellow and margined with magenta, basal ½ with wide bands in magenta, blue and yellow.</p><p>Petiole yellowish brown. Gaster with first tergite dark brown with green or blue metallic tinges, remaining tergites dark brown with metallic tinges, smooth, elongate and 1.4–1.6× as long as length of mesosoma; 7<sup>th</sup> tergite 0.09× as long as length of gaster.</p><p><italic>Male</italic>. Unknown.</p><fig id="F55" position="float" orientation="portrait"><label>Figures 389–393.</label><caption><p><italic><tp:taxon-name>Omphale rubigus</tp:taxon-name></italic>, female: <bold>389</bold> habitus in lateral view, length of specimen 1.8 mm <bold>390</bold> head in frontal view <bold>391</bold> thoracic dorsum <bold>392</bold> transparent wings <bold>393</bold> wing interference patterns.</p></caption><graphic xmlns:xlink="http://www.w3.org/1999/xlink" xlink:href="ZooKeys-232-001-g055.jpg" position="float" orientation="portrait" xlink:type="simple"/></fig><fig id="F56" position="float" orientation="portrait"><label>Figures 394–401.</label><caption><p><italic><tp:taxon-name>Omphale</tp:taxon-name></italic> spp., females:<bold>394–397</bold>. <italic><tp:taxon-name>Omphale rubigus</tp:taxon-name></italic>: <bold>394</bold> thoracic dorsum <bold>395</bold> antenna <bold>396</bold> head in frontal view <bold>397</bold> vertex <bold>398–401</bold>. <italic><tp:taxon-name>Omphale ochra</tp:taxon-name></italic>: <bold>398</bold> thoracic dorsum <bold>399</bold> antenna <bold>400</bold> head in frontal view <bold>401</bold> vertex.</p></caption><graphic xmlns:xlink="http://www.w3.org/1999/xlink" xlink:href="ZooKeys-232-001-g056.jpg" position="float" orientation="portrait" xlink:type="simple"/></fig></tp:treatment-sec><tp:treatment-sec sec-type="Hosts"><title>Hosts.</title><p><italic><tp:taxon-name>Trigonodiplosis</tp:taxon-name></italic> sp. (<tp:taxon-name>Diptera</tp:taxon-name>: <tp:taxon-name>Cecidomyiidae</tp:taxon-name>) on <italic><tp:taxon-name>Vicia cracca</tp:taxon-name></italic> (<xref ref-type="bibr" rid="B9">Bouček and Askew 1968</xref>). <xref ref-type="bibr" rid="B84">Yefremova et al. (2009)</xref> recorded <italic><tp:taxon-name>Omphale rubigus</tp:taxon-name></italic> as a parasitoid on <italic><tp:taxon-name>Phyllonorycter emberizaepennella</tp:taxon-name></italic> and <italic><tp:taxon-name>Phyllonorycter pyrifoliella</tp:taxon-name></italic> (<tp:taxon-name>Lepidoptera</tp:taxon-name>: <tp:taxon-name>Gracillariidae</tp:taxon-name>). In view of the other host record for this species, and host records for other species of <italic><tp:taxon-name>Omphale</tp:taxon-name></italic>, which are exclusively gall midges (<tp:taxon-name>Diptera</tp:taxon-name>: <tp:taxon-name>Cecidomyiidae</tp:taxon-name>), these records are dubious. Presumably the parasitoid is either misidentified, or the samples have been contaminated.</p></tp:treatment-sec><tp:treatment-sec sec-type="Distribution"><title>Distribution.</title><p>Austria (<xref ref-type="bibr" rid="B9">Bouček and Askew 1968</xref>), Czech Republic (<xref ref-type="bibr" rid="B9">Bouček and Askew 1968</xref>), France (<xref ref-type="bibr" rid="B24">Gijswijt 1976</xref>), Germany (<xref ref-type="bibr" rid="B9">Bouček and Askew 1968</xref>), Hungary (<bold>new record</bold>), Italy (<bold>new record</bold>), Netherlands (<xref ref-type="bibr" rid="B24">Gijswijt 1976</xref>), Russia (<xref ref-type="bibr" rid="B83">Yefremova 2002</xref>), Sweden (<xref ref-type="bibr" rid="B37">Hansson 1991</xref>), United Kingdom (<xref ref-type="bibr" rid="B79">Walker 1839</xref>) (<xref ref-type="fig" rid="F74">Fig. 531</xref>).</p></tp:treatment-sec><tp:treatment-sec sec-type="Remarks"><title>Remarks.</title><p>Males have never been found in this species, possibly this is a species with thelytokous parthenogenesis.</p></tp:treatment-sec><tp:treatment-sec><!--Section generated to contain objects referenced in tp:taxon-treatment.--><fig id="F74" position="float" orientation="portrait"><label>Figures 518–533.</label><caption><p><italic><tp:taxon-name>Omphale</tp:taxon-name></italic> spp. distribution in Europe: <bold>518</bold> <italic><tp:taxon-name>Omphale phruron</tp:taxon-name></italic> <bold>519</bold> <italic><tp:taxon-name>Omphale sti</tp:taxon-name></italic> <bold>520</bold> <italic><tp:taxon-name>Omphale tenuicornis</tp:taxon-name></italic> <bold>521</bold> <italic><tp:taxon-name>Omphale aethiops</tp:taxon-name></italic> <bold>522</bold> <italic><tp:taxon-name>Omphale connectens</tp:taxon-name></italic> <bold>523</bold> <italic><tp:taxon-name>Omphale dolichura</tp:taxon-name></italic> <bold>524</bold> <italic><tp:taxon-name>Omphale lugubris</tp:taxon-name></italic> <bold>525</bold> <italic><tp:taxon-name>Omphale clypealis</tp:taxon-name></italic> <bold>526</bold> <italic><tp:taxon-name>Omphale parma</tp:taxon-name></italic> <bold>527</bold> <italic><tp:taxon-name>Omphale brevibuccata</tp:taxon-name></italic> <bold>528</bold> <italic><tp:taxon-name>Omphale erugata</tp:taxon-name></italic> <bold>529</bold> <italic><tp:taxon-name>Omphale obscura</tp:taxon-name></italic> <bold>530</bold> <italic><tp:taxon-name>Omphale rossica</tp:taxon-name></italic> <bold>531</bold> <italic><tp:taxon-name>Omphale rubigus</tp:taxon-name></italic> <bold>532</bold> <italic><tp:taxon-name>Omphale sulciscuta</tp:taxon-name></italic> <bold>533</bold> <italic><tp:taxon-name>Omphale aceris</tp:taxon-name></italic>.</p></caption><graphic xmlns:xlink="http://www.w3.org/1999/xlink" xlink:href="ZooKeys-232-001-g074.jpg" position="float" orientation="portrait" xlink:type="simple"/></fig></tp:treatment-sec><ref-list><ref id="B29"><mixed-citation xmlns:xlink="http://www.w3.org/1999/xlink" xlink:type="simple"><person-group><name name-style="western"><surname>Graham</surname><given-names>MWRdeV</given-names></name></person-group> (<year>1959</year>)<article-title> Keys to the British genera and species of Elachertinae, Eulophinae and Euderinae (Hym., Chalcidoidea).</article-title><source>Transactions of the Society for British Entomology </source><volume>13</volume>: <fpage>169</fpage>-<lpage>204</lpage>.</mixed-citation></ref><ref id="B30"><mixed-citation xmlns:xlink="http://www.w3.org/1999/xlink" xlink:type="simple"><person-group><name name-style="western"><surname>Graham</surname><given-names>MWRdeV</given-names></name></person-group> (<year>1963</year>)<article-title> Additions and corrections to the British list of Eulophidae (Hym., Chalcidoidea), with descriptions of some new species.</article-title><source>Transactions of the Society for British Entomology </source><volume>15</volume>: <fpage>167</fpage>-<lpage>275</lpage>.</mixed-citation></ref><ref id="B9"><mixed-citation xmlns:xlink="http://www.w3.org/1999/xlink" xlink:type="simple"><person-group><name name-style="western"><surname>Bouček</surname><given-names>Z</given-names></name><name name-style="western"><surname>Askew</surname><given-names>RR</given-names></name></person-group> (<year>1968</year>)<source> Palearctic Eulophidae, excl.</source><publisher-name>Tetrastichinae. Index of Entomophagous insects. Le Francois</publisher-name>, <publisher-loc>Paris</publisher-loc>, <lpage>254</lpage> pp.</mixed-citation></ref><ref id="B84"><mixed-citation xmlns:xlink="http://www.w3.org/1999/xlink" xlink:type="simple"><person-group><name name-style="western"><surname>Yefremova</surname><given-names>ZA</given-names></name><name name-style="western"><surname>Krayushkina</surname><given-names>AV</given-names></name><name name-style="western"><surname>Mishchenko</surname><given-names>AV</given-names></name></person-group> (<year>2009</year>)<article-title> Parasitoid Complexes (Hymenoptera, Eulophidae) of Leafminers of the Genus <italic>Phyllonorycter</italic> (Lepidoptera, Gracillariidae) in the Middle Volga Basin.</article-title><source>Entomological Review </source><volume>89</volume>: <fpage>903</fpage>-<lpage>911</lpage>. doi: <ext-link ext-link-type="uri" xlink:href="http://dx.doi.org/10.1134/S0013873809080041" xlink:type="simple">10.1134/S0013873809080041</ext-link></mixed-citation></ref><ref id="B24"><mixed-citation xmlns:xlink="http://www.w3.org/1999/xlink" xlink:type="simple"><person-group><name name-style="western"><surname>Gijswijt</surname><given-names>MJ</given-names></name></person-group> (<year>1976</year>)<article-title> Notes on biology and distribution of the genus <italic>Omphale</italic> Haliday, 1833, with descriptions of two new species (Insecta, Hymenoptera, Eulophidae).</article-title><source>Bulletin, Zoologisch Museum, Universiteit van Amsterdam </source><volume>5</volume>: <fpage>77</fpage>-<lpage>84</lpage>.</mixed-citation></ref><ref id="B83"><mixed-citation xmlns:xlink="http://www.w3.org/1999/xlink" xlink:type="simple"><person-group><name name-style="western"><surname>Yefremova</surname><given-names>ZA</given-names></name></person-group> (<year>2002</year>)<article-title> Catalogue of the Eulophidae (Hymenoptera: Chalcidoidea) of Russia. Linzer biol.Beitr.</article-title><volume>34</volume>: <fpage>563</fpage>-<lpage>618</lpage>.</mixed-citation></ref><ref id="B37"><mixed-citation xmlns:xlink="http://www.w3.org/1999/xlink" xlink:type="simple"><person-group><name name-style="western"><surname>Hansson</surname><given-names>C</given-names></name></person-group> (<year>1991</year>)<article-title> A catalogue of the Chalcidoidea (Hymenoptera) described by C.G. Thomson, with a checklist of Swedish species.</article-title><source>Entomologica Scandinavica Supplement </source><volume>38</volume>: <fpage>1</fpage>-<lpage>70</lpage>.</mixed-citation></ref><ref id="B79"><mixed-citation xmlns:xlink="http://www.w3.org/1999/xlink" xlink:type="simple"><person-group><name name-style="western"><surname>Walker</surname><given-names>F</given-names></name></person-group> (<year>1839</year>)<source> Monographia Chalciditum I., London, 330 pp.</source></mixed-citation></ref></ref-list></tp:taxon-treatment>
