# Supplementary material for: Revision of the European species of Omphale Haliday (Hymenoptera, Chalcidoidea, Eulophidae)
Source: Zookeys. 2012 Oct 25;(232):1–157. doi: 10.3897/zookeys.232.3625 (PMC3494065; doi:10.3897/zookeys.232.3625)
Supplement: XML Treatment for Omphale sulciscuta [file zookeys.232.3625-treatment41.xml]

<!DOCTYPE tp:taxon-treatment
  PUBLIC "-//TaxonX//DTD Taxonomic Treatment Publishing DTD v0 20100105//EN" "tax-treatment-NSO.dtd">
<tp:taxon-treatment xmlns:tp="http://www.plazi.org/taxpub"><tp:treatment-meta><mixed-citation publication-type="journal"><person-group><name><surname>Hansson</surname><given-names>Christer</given-names></name><name><surname>Shevtsova</surname><given-names>Ekaterina</given-names></name></person-group><article-title>Revision of the European species of 
                    <italic>Omphale</italic> Haliday (Hymenoptera, Chalcidoidea, Eulophidae)
                </article-title><source>Zookeys</source><day>25</day><month>10</month><year>2012</year><volume>2012</volume><issue>232</issue><fpage>1</fpage><lpage>157</lpage><pub-id pub-id-type="doi">10.3897/zookeys.232.3625</pub-id></mixed-citation></tp:treatment-meta><tp:nomenclature><tp:taxon-name>
                                <tp:taxon-name-part taxon-name-part-type="genus">Omphale</tp:taxon-name-part>
                                <tp:taxon-name-part taxon-name-part-type="species">sulciscuta</tp:taxon-name-part>
                            <object-id xmlns:xlink="http://www.w3.org/1999/xlink" xlink:type="simple">http://species-id.net/wiki/Omphale_sulciscuta</object-id>
								</tp:taxon-name><tp:taxon-authority>(Thomson)</tp:taxon-authority><tp:taxon-status xmlns:xlink="http://www.w3.org/1999/xlink" xlink:type="simple">comb. n.</tp:taxon-status><xref ref-type="fig" rid="F1">Figures 7, 9</xref><xref ref-type="fig" rid="F57">402</xref><xref ref-type="fig" rid="F58">–416</xref><xref ref-type="fig" rid="F71">497</xref><xref ref-type="fig" rid="F74">532</xref><tp:nomenclature-citation-list><tp:nomenclature-citation><tp:taxon-name>Derostenus (Holcopelte) sulciscuta</tp:taxon-name><comment> Thomson, 1878:272. Holotype female in LUZM, examined.</comment></tp:nomenclature-citation><tp:nomenclature-citation><tp:taxon-name>Horismenus sulciscutus</tp:taxon-name><comment> (Thomson), <xref ref-type="bibr" rid="B68">Schmiedeknecht (1909)</xref>.</comment></tp:nomenclature-citation><tp:nomenclature-citation><tp:taxon-name>Holcopelte sulciscuta</tp:taxon-name><comment> (Thomson), <xref ref-type="bibr" rid="B29">Graham (1959)</xref>.</comment></tp:nomenclature-citation><tp:nomenclature-citation><tp:taxon-name>Holcopelte sulciscuta</tp:taxon-name><comment> (Thomson), <xref ref-type="bibr" rid="B6">Bouček (1971)</xref>.</comment></tp:nomenclature-citation></tp:nomenclature-citation-list></tp:nomenclature><tp:treatment-sec sec-type="Material"><title>Material.</title><p><bold>Type material.</bold> Holotype female in LUZM (no type number). <bold>Additional material.</bold> 285♀ 6♂: Czech Republic 1♀ (BMNH), Denmark 1♀ 1♂ (LUZM), France 3♀ (BMNH), Hungary 43♀ 1♂ (BMNH, CH), Russia 12♀ (BMNH, CH, LUZM), Sweden 112♀ 1♂ (BMNH, CH, LUZM, NHRS), United Kingdom 113♀ 3♂ (BMNH).</p></tp:treatment-sec><tp:treatment-sec sec-type="Diagnosis"><title>Diagnosis.</title><p>Body strongly sclerotized and not collapsing after death (<xref ref-type="fig" rid="F58">Figs 409, 413</xref>); head smooth and shiny (<xref ref-type="fig" rid="F58">Figs 411, 412, 415, 416</xref>), frons black metallic with antennal scrobes joining below frontal suture in female (<xref ref-type="fig" rid="F57">Figs 405</xref>, <xref ref-type="fig" rid="F58">411</xref>), in male bright metallic bluish green with antennal scrobes joining frontal suture separately (<xref ref-type="fig" rid="F57">Figs 405</xref>, <xref ref-type="fig" rid="F58">415</xref>); occipital margin as a sharp carina (<xref ref-type="fig" rid="F58">Fig. 412</xref>); notauli in female with posterior ½ as distinct and narrow grooves (<xref ref-type="fig" rid="F58">Fig. 409</xref>); scutellum in anterior ⅔ with a distinct median groove (<xref ref-type="fig" rid="F58">Figs 409, 413</xref>); propodeum with median and lateral longitudinal carinae (<xref ref-type="fig" rid="F58">Figs 409, 413</xref>); petiole quadrangular with anterior part drawn out to a sharp edge that covers the propodeal nucha (<xref ref-type="fig" rid="F58">Fig. 409</xref>); male gaster dark brown with a median white spot across tergites 1–3.</p></tp:treatment-sec><tp:treatment-sec sec-type="Description"><title>Description.</title><p><italic>Female</italic>. Length of body 1.1–1.7 mm. Antenna with scape yellowish brown to pale brown with dorsal margin dark brown; pedicel and flagellum dark brown and shiny; pedicel + flagellum 1.3× as long as distance between eyes; first flage<!--PageBreak-->llomere 1.0× as long as second flagellomere, distinctly wider than remaining flagello-meres, 2.0× as wide as second flagellomere (<xref ref-type="fig" rid="F58">Fig. 410</xref>); flagellomeres 1–4 with setae confined to a basal whorl and with setae reaching beyond apex of flagellomere attached to; longitudinal sensilla on flagellomeres as long as flagellomere attached to; clava 1-segmented. Face black metallic with green tinges (<xref ref-type="fig" rid="F57">Fig. 405</xref>), smooth (<xref ref-type="fig" rid="F58">Fig. 411</xref>); cly-peus black metallic with green tinges, smooth, trapezoid to almost semicircular, 1.5× as wide as high; gena black metallic; lower frons black metallic, smooth; interscrobal <!--PageBreak-->area smooth; antennal scrobes join below frontal suture; frontal suture V-shaped; upper frons and vertex black metallic, smooth (<xref ref-type="fig" rid="F58">Fig. 412</xref>). Occipital margin with a sharp carina (<xref ref-type="fig" rid="F58">Fig. 412</xref>).</p><p>Mesoscutum black metallic (<xref ref-type="fig" rid="F57">Fig. 403</xref>) with engraved reticulation (<xref ref-type="fig" rid="F58">Fig. 409</xref>), midlobe with two pairs of setae; notauli as distinct deep grooves in posterior ½. Scutellum black metallic (<xref ref-type="fig" rid="F57">Fig. 403</xref>) with anteromedian ½ with engraved and weak reticulation, remainder with raised and strong reticulation (<xref ref-type="fig" rid="F58">Fig. 409</xref>), with a distinct median groove in anterior ⅔; 1.2× as long as wide, with anterior margin straight. Axillae black metallic (<xref ref-type="fig" rid="F57">Fig. 403</xref>). Dorsellum black metallic (<xref ref-type="fig" rid="F57">Fig. 403</xref>), tongue like (<xref ref-type="fig" rid="F58">Fig. 409</xref>), smooth and with anterior ½ concave and sharply margined, 0.4× as long as wide, and 0.3× as long as length of median propodeum. Entire lateral mesosoma black metallic (<xref ref-type="fig" rid="F57">Fig. 402</xref>); transepimeral sulcus weakly curved forwards. Propodeum black metallic (<xref ref-type="fig" rid="F57">Fig. 403</xref>), smooth with a wide and shallow groove along anterior margin (<xref ref-type="fig" rid="F58">Fig. 409</xref>), with a narrow median carina, laterally with a longitudinal carina half way between median carina and spiracular sulcus, posteromedian part slightly drawn out to form a short nucha that is delimited anteriorly by a transverse carina; propodeal callus with two setae. Foreleg with coxa dark brown (<xref ref-type="fig" rid="F57">Fig. 402</xref>), femur pale brown, tibia yellowish brown to pale brown, tarsus dark brown; midleg with coxa dark brown, femur pale brown to dark brown, tibia and tarsus yellowish brown to pale brown, first tarsomere 0.2× as long as length of tarsus; hind leg with very base of coxa dark brown to black, remaining coxa pale brown to dark brown, in some specimens the entire coxa is black, femur pale brown, tibia yellowish brown to pale brown, tarsus dark brown. Forewing transparent, veins and setae dark brown (<xref ref-type="fig" rid="F57">Fig. 407</xref>); speculum closed; admarginal setae 8–12, arising mainly from wing membrane; radial cell setose; postmarginal vein 0.7× as long as stigmal vein. Hind wing transparent, apex pointed (<xref ref-type="fig" rid="F57">Fig. 407</xref>). Forewing WIP (<xref ref-type="fig" rid="F57">Fig. 408</xref>) with apical ½ magenta with apical margin yellow, basal ½ with wide bands in blue, yellow and magenta.</p><p>Petiole black, quadratic and about as long as wide, to transverse, with anterior part drawn out to a sharp margin that covers propodeal nucha. Gaster dark brown to black and metallic, smooth, elongate and 1.3× as long as length of mesosoma; 7<sup>th</sup> tergite 0.04× as long as length of gaster.</p><p><italic>Male</italic>. Length of body 1.2–1.7 mm. Features as in female except as follows. Antenna with scape dark brown with basal part yellowish white, pedicel and flagellum pale brown; pedicel + flagellum 1.9× as long as distance between eyes; flagellomeres 1–4 with verticillate setae and with setae reaching beyond apex of flagellomere attached to (<xref ref-type="fig" rid="F58">Fig. 414</xref>); clava 1-segmented. Face bright metallic bluish green (<xref ref-type="fig" rid="F57">Fig. 406</xref>), smooth (<xref ref-type="fig" rid="F58">Fig. 415</xref>); clypeus bright metallic bluish green; lower frons bright metallic bluish green; antennal scrobes join frontal suture separately; upper frons bright metallic bluish green; vertex black metallic with blue and green tinges.</p><p>Mesoscutum black metallic with purple tinges (<xref ref-type="fig" rid="F57">Fig. 404</xref>), with engraved reticulation (<xref ref-type="fig" rid="F58">Fig. 413</xref>). Scutellum black metallic with purple tinges (<xref ref-type="fig" rid="F57">Fig. 404</xref>), predominantly with engraved reticulation (<xref ref-type="fig" rid="F58">Fig. 413</xref>), posterior and lateral margins with raised and strong reticulation, with a distinct median groove in anterior ⅓; with median part of<!--PageBreak--> anterior margin protruding forwards. Axillae black metallic with purple tinges (<xref ref-type="fig" rid="F57">Fig. 404</xref>). Dorsellum black metallic with purple tinges (<xref ref-type="fig" rid="F57">Fig. 404</xref>), with longitudinal carinae (<xref ref-type="fig" rid="F58">Fig. 413</xref>). Propodeum dark brown metallic (<xref ref-type="fig" rid="F57">Fig. 404</xref>). Foreleg with coxa and femur dark brown, tibia and tarsus yellowish brown; midleg with coxa and femur dark brown, tibia and tarsus yellowish brown, first tarsomere 0.3× as long as length of tarsus; hind leg with coxa and femur dark brown, femur tibia pale brown, tarsus yellowish white with 4<sup>th</sup> tarsomere dark brown, to entirely dark brown. Forewing admarginal setae 10, arising mainly from wing membrane.</p><p><!--PageBreak-->Gaster dark brown with a median white spot across tergites 1–3, smooth, 0.9–1.0× as long as length of mesosoma. Phallobase and aedeagus as in <xref ref-type="fig" rid="F71">Fig. 497</xref>.</p><fig id="F57" position="float" orientation="portrait"><label>Figures 402–408.</label><caption><p><italic><tp:taxon-name>Omphale sulciscuta</tp:taxon-name></italic>: <bold>402</bold> habitus in lateral view, female, length of specimen 1.6 mm <bold>403</bold>  thoracic dorsum, female <bold>404</bold> thoracic dorsum, male <bold>405</bold> head in frontal view, female <bold>406</bold> head in frontal view, male <bold>407</bold> transparent wings, female <bold>408</bold> wing interference patterns, female.</p></caption><graphic xmlns:xlink="http://www.w3.org/1999/xlink" xlink:href="ZooKeys-232-001-g057.jpg" position="float" orientation="portrait" xlink:type="simple"/></fig><fig id="F58" position="float" orientation="portrait"><label>Figures 409–416.</label><caption><p><italic><tp:taxon-name>Omphale sulciscuta</tp:taxon-name></italic>: <bold>409</bold> thoracic dorsum, female <bold>410</bold> antenna, female <bold>411</bold> head in frontal view, female <bold>412</bold> vertex, female <bold>413</bold> thoracic dorsum, male <bold>414</bold> antenna, male <bold>415</bold> head in frontal view, male <bold>416</bold> vertex, male.</p></caption><graphic xmlns:xlink="http://www.w3.org/1999/xlink" xlink:href="ZooKeys-232-001-g058.jpg" position="float" orientation="portrait" xlink:type="simple"/></fig></tp:treatment-sec><tp:treatment-sec sec-type="Host"><title>Host.</title><p>Unknown.</p></tp:treatment-sec><tp:treatment-sec sec-type="Distribution"><title>Distribution.</title><p>Armenian SSR (<xref ref-type="bibr" rid="B9">Bouček and Askew 1968</xref>), Czech Republic (<xref ref-type="bibr" rid="B4">Bouček 1957</xref>), Denmark (<bold>new record</bold>), France (<bold>new record</bold>), Germany (<xref ref-type="bibr" rid="B9">Bouček and Askew 1968</xref>), Hungary (<xref ref-type="bibr" rid="B18">Erdös 1956</xref>), Moldova (<xref ref-type="bibr" rid="B5">Bouček 1965</xref>), Russia (<bold>new record</bold>), Sweden (<xref ref-type="bibr" rid="B75">Thomson 1878</xref>); United Kingdom (<xref ref-type="bibr" rid="B29">Graham 1959</xref>) (<xref ref-type="fig" rid="F74">Fig. 532</xref>).</p></tp:treatment-sec><tp:treatment-sec sec-type="Remarks"><title>Remarks.</title><p>The male is described here for the first time. Similar to several other <italic><tp:taxon-name>Omphale</tp:taxon-name></italic> species the sex ratio in the material at hand is skewed with considerably more females than males.</p><sec sec-type="Unplaced species"><title>Unplaced species</title></sec></tp:treatment-sec><tp:treatment-sec><!--Section generated to contain objects referenced in tp:taxon-treatment.--><fig id="F1" position="float" orientation="portrait"><label>Figures 1–14.</label><caption><p><italic><tp:taxon-name>Omphale</tp:taxon-name></italic> spp.: <bold>1</bold> <italic><tp:taxon-name>Omphale chryseis</tp:taxon-name></italic>, 2nd flagellomere, female <bold>2</bold> <italic><tp:taxon-name>Omphale lugens</tp:taxon-name></italic>, 2nd flagellomere, female <bold>3</bold> <italic><tp:taxon-name>Omphale phruron</tp:taxon-name></italic>, 2nd flagellomere, male <bold>4</bold> <italic><tp:taxon-name>Omphale admirabilis</tp:taxon-name></italic>, 2nd flagellomere, male <bold>5</bold> <italic><tp:taxon-name>Omphale connectens</tp:taxon-name></italic>, head in frontal view, female <bold>6</bold> <italic><tp:taxon-name>Omphale lugens</tp:taxon-name></italic>, head in frontal view, female <bold>7</bold> <italic><tp:taxon-name>Omphale sulciscuta</tp:taxon-name></italic>, vertex, female <bold>8</bold> <italic><tp:taxon-name>Omphale acuminata</tp:taxon-name></italic>, vertex, female <bold>9</bold> <italic><tp:taxon-name>Omphale sulciscuta</tp:taxon-name></italic>, inner part of forewing, arrows point at admarginal setae <bold>10</bold> <italic><tp:taxon-name>Omphale connectens</tp:taxon-name></italic>, inner part of forewing, arrows point at admarginal setae <bold>11</bold> <italic><tp:taxon-name>Omphale salicis</tp:taxon-name></italic>, part of forewing, arrow points at bare radial cell <bold>12</bold> <italic><tp:taxon-name>Omphale aethiops</tp:taxon-name></italic>, part of forewing, arrow points at hairy radial cell <bold>13</bold> <italic><tp:taxon-name>Omphale phruron</tp:taxon-name></italic>, base of forewing, speculum closed <bold>14</bold> <italic><tp:taxon-name>Omphale clypealis</tp:taxon-name></italic>, base of forewing, speculum open.</p></caption><graphic xmlns:xlink="http://www.w3.org/1999/xlink" xlink:href="ZooKeys-232-001-g001.jpg" position="float" orientation="portrait" xlink:type="simple"/></fig><fig id="F71" position="float" orientation="portrait"><label>Figures 495–499.</label><caption><p>Male genitalia (phallobase and aedeagus) <italic><tp:taxon-name>Omphale</tp:taxon-name></italic> spp.: <bold>495</bold> <italic><tp:taxon-name>Omphale clypealis</tp:taxon-name></italic>, length of phallobase 0.21 mm <bold>496</bold> <italic><tp:taxon-name>Omphale parma</tp:taxon-name></italic>, length of phallobase 0.22 mm <bold>497</bold> <italic><tp:taxon-name>Omphale sulciscuta</tp:taxon-name></italic>, length of phallobase 0.24 mm <bold>498</bold> <italic><tp:taxon-name>Omphale obscura</tp:taxon-name></italic>, length of phallobase 0.22 mm <bold>499</bold> <italic><tp:taxon-name>Omphale erginnus</tp:taxon-name></italic>, length of phallobase 0.22 mm.</p></caption><graphic xmlns:xlink="http://www.w3.org/1999/xlink" xlink:href="ZooKeys-232-001-g071.jpg" position="float" orientation="portrait" xlink:type="simple"/></fig><fig id="F74" position="float" orientation="portrait"><label>Figures 518–533.</label><caption><p><italic><tp:taxon-name>Omphale</tp:taxon-name></italic> spp. distribution in Europe: <bold>518</bold> <italic><tp:taxon-name>Omphale phruron</tp:taxon-name></italic> <bold>519</bold> <italic><tp:taxon-name>Omphale sti</tp:taxon-name></italic> <bold>520</bold> <italic><tp:taxon-name>Omphale tenuicornis</tp:taxon-name></italic> <bold>521</bold> <italic><tp:taxon-name>Omphale aethiops</tp:taxon-name></italic> <bold>522</bold> <italic><tp:taxon-name>Omphale connectens</tp:taxon-name></italic> <bold>523</bold> <italic><tp:taxon-name>Omphale dolichura</tp:taxon-name></italic> <bold>524</bold> <italic><tp:taxon-name>Omphale lugubris</tp:taxon-name></italic> <bold>525</bold> <italic><tp:taxon-name>Omphale clypealis</tp:taxon-name></italic> <bold>526</bold> <italic><tp:taxon-name>Omphale parma</tp:taxon-name></italic> <bold>527</bold> <italic><tp:taxon-name>Omphale brevibuccata</tp:taxon-name></italic> <bold>528</bold> <italic><tp:taxon-name>Omphale erugata</tp:taxon-name></italic> <bold>529</bold> <italic><tp:taxon-name>Omphale obscura</tp:taxon-name></italic> <bold>530</bold> <italic><tp:taxon-name>Omphale rossica</tp:taxon-name></italic> <bold>531</bold> <italic><tp:taxon-name>Omphale rubigus</tp:taxon-name></italic> <bold>532</bold> <italic><tp:taxon-name>Omphale sulciscuta</tp:taxon-name></italic> <bold>533</bold> <italic><tp:taxon-name>Omphale aceris</tp:taxon-name></italic>.</p></caption><graphic xmlns:xlink="http://www.w3.org/1999/xlink" xlink:href="ZooKeys-232-001-g074.jpg" position="float" orientation="portrait" xlink:type="simple"/></fig></tp:treatment-sec><ref-list><ref id="B68"><mixed-citation xmlns:xlink="http://www.w3.org/1999/xlink" xlink:type="simple"><person-group><name name-style="western"><surname>Schmiedeknecht</surname><given-names>O</given-names></name></person-group> (<year>1909</year>)<article-title> Hymenoptera Fam. Chalcididae.</article-title><source>Genera Insectorum </source><volume>97</volume>: <fpage>1</fpage>-<lpage>550</lpage>.</mixed-citation></ref><ref id="B29"><mixed-citation xmlns:xlink="http://www.w3.org/1999/xlink" xlink:type="simple"><person-group><name name-style="western"><surname>Graham</surname><given-names>MWRdeV</given-names></name></person-group> (<year>1959</year>)<article-title> Keys to the British genera and species of Elachertinae, Eulophinae and Euderinae (Hym., Chalcidoidea).</article-title><source>Transactions of the Society for British Entomology </source><volume>13</volume>: <fpage>169</fpage>-<lpage>204</lpage>.</mixed-citation></ref><ref id="B6"><mixed-citation xmlns:xlink="http://www.w3.org/1999/xlink" xlink:type="simple"><person-group><name name-style="western"><surname>Bouček</surname><given-names>Z</given-names></name></person-group> (<year>1971</year>)<article-title> Descriptive and taxonomic notes on ten, mainly new, species of West Palaearctic Eulophidae (Hymenoptera).</article-title><source>Acta Entomologica Musei Nationalis Pragae </source><volume>38</volume>: <fpage>525</fpage>-<lpage>543</lpage>.</mixed-citation></ref><ref id="B9"><mixed-citation xmlns:xlink="http://www.w3.org/1999/xlink" xlink:type="simple"><person-group><name name-style="western"><surname>Bouček</surname><given-names>Z</given-names></name><name name-style="western"><surname>Askew</surname><given-names>RR</given-names></name></person-group> (<year>1968</year>)<source> Palearctic Eulophidae, excl.</source><publisher-name>Tetrastichinae. Index of Entomophagous insects. Le Francois</publisher-name>, <publisher-loc>Paris</publisher-loc>, <lpage>254</lpage> pp.</mixed-citation></ref><ref id="B4"><mixed-citation xmlns:xlink="http://www.w3.org/1999/xlink" xlink:type="simple"><person-group><name name-style="western"><surname>Bouček</surname><given-names>Z</given-names></name></person-group> (<year>1957</year>)<article-title> Chalcidoidea.</article-title><source>Klíc Zvíreny CSR (Key to the Fauna of Czechoslovakia) </source><volume>2</volume>: <fpage>204</fpage>-<lpage>288</lpage>.</mixed-citation></ref><ref id="B18"><mixed-citation xmlns:xlink="http://www.w3.org/1999/xlink" xlink:type="simple"><person-group><name name-style="western"><surname>Erdös</surname><given-names>J</given-names></name></person-group> (<year>1956</year>)<article-title> Additamente ad cognitionem faunae Chalcidoidarum in Hungaria et regionibus finitimis VI 19 Eulophidae. Folia Entomologica Hungarica (s.n.</article-title><source>) </source><volume>9</volume>: <fpage>1</fpage>-<lpage>64</lpage>.</mixed-citation></ref><ref id="B5"><mixed-citation xmlns:xlink="http://www.w3.org/1999/xlink" xlink:type="simple"><person-group><name name-style="western"><surname>Bouček</surname><given-names>Z</given-names></name></person-group> (<year>1965</year>)<article-title> A review of the Chalcidoid fauna of the Moldavian S.S.R., with descriptions of new species (Hymenoptera).</article-title><source>Acta Faunistica Entomologica Musei National Pragae </source><volume>11</volume>: <fpage>5</fpage>-<lpage>38</lpage>.</mixed-citation></ref><ref id="B75"><mixed-citation xmlns:xlink="http://www.w3.org/1999/xlink" xlink:type="simple"><person-group><name name-style="western"><surname>Thomson</surname><given-names>CG</given-names></name></person-group> (<year>1878</year>)<article-title> Hymenoptera Scandinaviae.</article-title><source>Lundae </source><volume>5</volume>: <fpage>1</fpage>-<lpage>307</lpage>. doi: <ext-link ext-link-type="uri" xlink:href="http://dx.doi.org/10.1038/005001a0" xlink:type="simple">10.1038/005001a0</ext-link></mixed-citation></ref></ref-list></tp:taxon-treatment>
