# Supplementary material for: Revision of the European species of Omphale Haliday (Hymenoptera, Chalcidoidea, Eulophidae)
Source: Zookeys. 2012 Oct 25;(232):1–157. doi: 10.3897/zookeys.232.3625 (PMC3494065; doi:10.3897/zookeys.232.3625)
Supplement: XML Treatment for Omphale aceris [file zookeys.232.3625-treatment42.xml]

<!DOCTYPE tp:taxon-treatment
  PUBLIC "-//TaxonX//DTD Taxonomic Treatment Publishing DTD v0 20100105//EN" "tax-treatment-NSO.dtd">
<tp:taxon-treatment xmlns:tp="http://www.plazi.org/taxpub"><tp:treatment-meta><mixed-citation publication-type="journal"><person-group><name><surname>Hansson</surname><given-names>Christer</given-names></name><name><surname>Shevtsova</surname><given-names>Ekaterina</given-names></name></person-group><article-title>Revision of the European species of 
                    <italic>Omphale</italic> Haliday (Hymenoptera, Chalcidoidea, Eulophidae)
                </article-title><source>Zookeys</source><day>25</day><month>10</month><year>2012</year><volume>2012</volume><issue>232</issue><fpage>1</fpage><lpage>157</lpage><pub-id pub-id-type="doi">10.3897/zookeys.232.3625</pub-id></mixed-citation></tp:treatment-meta><tp:nomenclature><tp:taxon-name>
                                <tp:taxon-name-part taxon-name-part-type="genus">Omphale</tp:taxon-name-part>
                                <tp:taxon-name-part taxon-name-part-type="species">aceris</tp:taxon-name-part>
                            <object-id xmlns:xlink="http://www.w3.org/1999/xlink" xlink:type="simple">http://species-id.net/wiki/Omphale_aceris</object-id>
								</tp:taxon-name><tp:taxon-authority>(Erdös)</tp:taxon-authority><xref ref-type="fig" rid="F59">Figures 417–422</xref><xref ref-type="fig" rid="F74">533</xref><tp:nomenclature-citation-list><tp:nomenclature-citation><tp:taxon-name>Secodes aceris</tp:taxon-name><comment> Erdös, 1951:208. Lectotype female in HNHM, examined.</comment></tp:nomenclature-citation><tp:nomenclature-citation><tp:taxon-name>Omphale aceris</tp:taxon-name><comment> (Erdös), <xref ref-type="bibr" rid="B30">Graham (1963)</xref>.</comment></tp:nomenclature-citation></tp:nomenclature-citation-list></tp:nomenclature><tp:treatment-sec sec-type="Material"><title>Material.</title><p><bold>Type material.</bold> Lectotype female, type no. 6063 in HNHM.</p></tp:treatment-sec><tp:treatment-sec sec-type="Diagnosis"><title>Diagnosis.</title><p>Gaster short, 0.8× as long as length of mesosoma; forewing speculum open below, with veins and setae yellow; antennal flagellum with basal 2 flagellomeres pale brown and apical 3 flagellomeres yellow (<xref ref-type="fig" rid="F59">Fig. 422</xref>); legs white; row of admarginal setae mainly arising from marginal vein; radial cell bare.</p></tp:treatment-sec><tp:treatment-sec sec-type="Description"><title>Description.</title><p><italic>Female</italic>. Length of body 1.4 mm. Antenna with scape dark brown with basal part white; pedicel pale brown; flagellum with flagellomeres 1–2 pale brown, flagellomeres 3–5 yellow (<xref ref-type="fig" rid="F59">Fig. 422</xref>); pedicel + flagellum 1.5× as long as distance between eyes; first flagellomere 1.2× as long as and about 1× as wide as second flagellomere; flagellomeres with scattered short setae; clava 2-segmented. Face golden red, with raised reticulation; clypeus golden red, smooth, trapezoid, 1.6× as wide as high; gena purple metallic; lower frons purple metallic (<xref ref-type="fig" rid="F59">Fig. 420</xref>), with raised reticulation (<xref ref-type="fig" rid="F59">Fig. 419</xref>), subtorular area smooth; interscrobal area with raised reticulation; antennal scrobes join on frontal suture; frontal suture V-shaped; upper frons and vertex purple metallic, with raised reticulation. Occipital margin rounded (<xref ref-type="fig" rid="F59">Fig. 421</xref>).</p><p>Mesoscutum golden with green metallic spots (<xref ref-type="fig" rid="F59">Fig. 418</xref>), with engraved reticulation (<xref ref-type="fig" rid="F59">Fig. 417</xref>), midlobe with two pairs of setae; notauli as indistinct impressions. Scutellum black with purple metallic tinges (<xref ref-type="fig" rid="F59">Fig. 418</xref>), with engraved reticulation (<xref ref-type="fig" rid="F59">Fig. 417</xref>); 1.0× as long as wide, with anterior margin straight. Axillae golden with purple tinges (<xref ref-type="fig" rid="F59">Fig. 418</xref>). Dorsellum purple metallic (<xref ref-type="fig" rid="F59">Fig. 418</xref>), with very weak sculpture and flat (<xref ref-type="fig" rid="F59">Fig. 417</xref>), 0.4× as long as wide, and 0.4× as long as length of median propodeum. Entire lateral mesosoma purple metallic, except yellow acropleuron; transepimeral su<!--PageBreak-->lcus weakly curved forwards. Propodeum golden with red tinges (<xref ref-type="fig" rid="F59">Fig. 418</xref>), smooth (<xref ref-type="fig" rid="F59">Fig. 417</xref>); propodeal callus with two setae. Legs white; midleg with first tarsomere 0.3× as long as length of tarsus. Forewing transparent, veins and setae yellow; speculum open; radial cell bare; postmarginal vein about as long as stigmal vein; stigmal <!--PageBreak-->vein slender. Hind wing transparent, apex rounded. WIP not possible to see on single examined specimen because the wings are glues to the card.</p><p>Petiole dark brown. Gaster purple metallic, first tergite with golden tinges, short and 0.8× as long as length of mesosoma; 7<sup>th</sup> tergite 0.06× as long as length of gaster.</p><p><italic>Male</italic>. Unknown.</p><fig id="F59" position="float" orientation="portrait"><label>Figures 417–422.</label><caption><p><italic><tp:taxon-name>Omphale aceris</tp:taxon-name></italic>, female lectotype: <bold>417–418</bold> thoracic dorsum <bold>419–420</bold> head frontal <bold>421</bold> vertex <bold>422</bold> antenna.</p></caption><graphic xmlns:xlink="http://www.w3.org/1999/xlink" xlink:href="ZooKeys-232-001-g059.jpg" position="float" orientation="portrait" xlink:type="simple"/></fig></tp:treatment-sec><tp:treatment-sec sec-type="Hosts"><title>Hosts.</title><p>Unknown.</p></tp:treatment-sec><tp:treatment-sec sec-type="Distribution"><title>Distribution.</title><p>Hungary (<xref ref-type="bibr" rid="B16">Erdös 1951</xref>) (<xref ref-type="fig" rid="F74">Fig. 533</xref>).</p></tp:treatment-sec><tp:treatment-sec sec-type="Remarks"><title>Remarks. </title><p>Through the pale wing veins, pale legs and part of the antenna this is an easily recognizeable species. However, based on the single shriveled female specimen examined we find it difficult to place it in a group. Possibly it belongs in the <italic>phruron</italic>-group but to establish that fresh specimens, preferably both sexes, must be examined.</p></tp:treatment-sec><tp:treatment-sec><!--Section generated to contain objects referenced in tp:taxon-treatment.--><fig id="F74" position="float" orientation="portrait"><label>Figures 518–533.</label><caption><p><italic><tp:taxon-name>Omphale</tp:taxon-name></italic> spp. distribution in Europe: <bold>518</bold> <italic><tp:taxon-name>Omphale phruron</tp:taxon-name></italic> <bold>519</bold> <italic><tp:taxon-name>Omphale sti</tp:taxon-name></italic> <bold>520</bold> <italic><tp:taxon-name>Omphale tenuicornis</tp:taxon-name></italic> <bold>521</bold> <italic><tp:taxon-name>Omphale aethiops</tp:taxon-name></italic> <bold>522</bold> <italic><tp:taxon-name>Omphale connectens</tp:taxon-name></italic> <bold>523</bold> <italic><tp:taxon-name>Omphale dolichura</tp:taxon-name></italic> <bold>524</bold> <italic><tp:taxon-name>Omphale lugubris</tp:taxon-name></italic> <bold>525</bold> <italic><tp:taxon-name>Omphale clypealis</tp:taxon-name></italic> <bold>526</bold> <italic><tp:taxon-name>Omphale parma</tp:taxon-name></italic> <bold>527</bold> <italic><tp:taxon-name>Omphale brevibuccata</tp:taxon-name></italic> <bold>528</bold> <italic><tp:taxon-name>Omphale erugata</tp:taxon-name></italic> <bold>529</bold> <italic><tp:taxon-name>Omphale obscura</tp:taxon-name></italic> <bold>530</bold> <italic><tp:taxon-name>Omphale rossica</tp:taxon-name></italic> <bold>531</bold> <italic><tp:taxon-name>Omphale rubigus</tp:taxon-name></italic> <bold>532</bold> <italic><tp:taxon-name>Omphale sulciscuta</tp:taxon-name></italic> <bold>533</bold> <italic><tp:taxon-name>Omphale aceris</tp:taxon-name></italic>.</p></caption><graphic xmlns:xlink="http://www.w3.org/1999/xlink" xlink:href="ZooKeys-232-001-g074.jpg" position="float" orientation="portrait" xlink:type="simple"/></fig></tp:treatment-sec><ref-list><ref id="B30"><mixed-citation xmlns:xlink="http://www.w3.org/1999/xlink" xlink:type="simple"><person-group><name name-style="western"><surname>Graham</surname><given-names>MWRdeV</given-names></name></person-group> (<year>1963</year>)<article-title> Additions and corrections to the British list of Eulophidae (Hym., Chalcidoidea), with descriptions of some new species.</article-title><source>Transactions of the Society for British Entomology </source><volume>15</volume>: <fpage>167</fpage>-<lpage>275</lpage>.</mixed-citation></ref><ref id="B16"><mixed-citation xmlns:xlink="http://www.w3.org/1999/xlink" xlink:type="simple"><person-group><name name-style="western"><surname>Erdös</surname><given-names>J</given-names></name></person-group> (<year>1951</year>)<article-title> Eulophidae novae.</article-title><source>Acta Biologica Hungarica </source><volume>2</volume>: <fpage>161</fpage>-<lpage>237</lpage>.</mixed-citation></ref></ref-list></tp:taxon-treatment>
