# Supplementary material for: Revision of the European species of Omphale Haliday (Hymenoptera, Chalcidoidea, Eulophidae)
Source: Zookeys. 2012 Oct 25;(232):1–157. doi: 10.3897/zookeys.232.3625 (PMC3494065; doi:10.3897/zookeys.232.3625)
Supplement: XML Treatment for Omphale erginnus [file zookeys.232.3625-treatment43.xml]

<!DOCTYPE tp:taxon-treatment
  PUBLIC "-//TaxonX//DTD Taxonomic Treatment Publishing DTD v0 20100105//EN" "tax-treatment-NSO.dtd">
<tp:taxon-treatment xmlns:tp="http://www.plazi.org/taxpub"><tp:treatment-meta><mixed-citation publication-type="journal"><person-group><name><surname>Hansson</surname><given-names>Christer</given-names></name><name><surname>Shevtsova</surname><given-names>Ekaterina</given-names></name></person-group><article-title>Revision of the European species of 
                    <italic>Omphale</italic> Haliday (Hymenoptera, Chalcidoidea, Eulophidae)
                </article-title><source>Zookeys</source><day>25</day><month>10</month><year>2012</year><volume>2012</volume><issue>232</issue><fpage>1</fpage><lpage>157</lpage><pub-id pub-id-type="doi">10.3897/zookeys.232.3625</pub-id></mixed-citation></tp:treatment-meta><tp:nomenclature><tp:taxon-name>
                                <tp:taxon-name-part taxon-name-part-type="genus">Omphale</tp:taxon-name-part>
                                <tp:taxon-name-part taxon-name-part-type="species">erginnus</tp:taxon-name-part>
                            <object-id xmlns:xlink="http://www.w3.org/1999/xlink" xlink:type="simple">http://species-id.net/wiki/Omphale_erginnus</object-id>
								</tp:taxon-name><tp:taxon-authority>(Walker)</tp:taxon-authority><xref ref-type="fig" rid="F60">Figures 423</xref><xref ref-type="fig" rid="F61">–437</xref><xref ref-type="fig" rid="F71">499</xref><xref ref-type="fig" rid="F75">534</xref><tp:nomenclature-citation-list><tp:nomenclature-citation><tp:taxon-name>Entedon erginnus</tp:taxon-name><comment> Walker, 1839:124. Lectotype male in BMNH, examined.</comment></tp:nomenclature-citation><tp:nomenclature-citation><tp:taxon-name>Omphale erginnus</tp:taxon-name><comment> (Walker), <xref ref-type="bibr" rid="B29">Graham (1959)</xref>.</comment></tp:nomenclature-citation><tp:nomenclature-citation><tp:taxon-name>Omphale erginnus</tp:taxon-name><comment> (Walker), <xref ref-type="bibr" rid="B30">Graham (1963)</xref>.</comment></tp:nomenclature-citation><tp:nomenclature-citation><tp:taxon-name>Omphale erginnus</tp:taxon-name><comment> (Walker), <xref ref-type="bibr" rid="B39">Hansson (1996b)</xref>.</comment></tp:nomenclature-citation><tp:nomenclature-citation><tp:taxon-name>Omphale erginnus</tp:taxon-name><comment> (Walker), <xref ref-type="bibr" rid="B40">Hansson (1997)</xref>.</comment></tp:nomenclature-citation><tp:nomenclature-citation><tp:taxon-name>Omphale erginnus</tp:taxon-name><comment> (Walker), <xref ref-type="bibr" rid="B41">Hansson (2004)</xref>.</comment></tp:nomenclature-citation></tp:nomenclature-citation-list></tp:nomenclature><tp:treatment-sec sec-type="Material"><title>Material.</title><p><bold>Type material.</bold> Lectotype male, type no. 5.2038 in BMNH. <bold>Additional material.</bold> 9♀ 5♂: Netherlands 1♀ (RMNH), Sweden 5♀ 2♂ (LUZM, NHRS), Uni-ted Kingdom 3♀ 3♂ (BMNH).</p></tp:treatment-sec><tp:treatment-sec sec-type="Diagnosis"><title>Diagnosis.</title><p>Female flagellum with 1-segmented clava (<xref ref-type="fig" rid="F61">Fig. 431</xref>); male scape with a sharp dent ventroapically (<xref ref-type="fig" rid="F61">Fig. 435</xref>); clypeus poorly delimited with (short) grooves laterally only (<xref ref-type="fig" rid="F61">Figs 432, 436</xref>); head without frontal cross-ridge (<xref ref-type="fig" rid="F61">Figs 432, 436</xref>); setae on vertex and thoracic dorsum long (e.g. vertexal seta situated in middle of ocellar triangle as long as distance between posterior ocelli (<xref ref-type="fig" rid="F61">Figs 433, 437</xref>)); transepimeral sulcus straight; male gaster dark brown with a median white spot across tergites 1–3.</p></tp:treatment-sec><tp:treatment-sec sec-type="Description"><title>Description.</title><p><italic>Female</italic>. Length of body 1.4–1.9 mm. Antenna with scape yellowish brown with dorsal margin dark brown; pedicel and flagellum dark brown and shiny; pedicel + flagellum 2.2× as long as distance between eyes; first flagellomere 1.0× as long and 1.0× as wide as second flagellomere (<xref ref-type="fig" rid="F61">Fig. 431</xref>); flagellomeres 1–4 with scattered short setae; longitudinal sensilla on flagellomeres as long as flagellomere attached to; clava 1-segmented. Face purple or green metallic (<xref ref-type="fig" rid="F60">Fig. 426</xref>), smooth (<xref ref-type="fig" rid="F61">Fig. 432</xref>); clypeus purple or green metallic, smooth, poorly delimited with grooves laterally only; gena purple or green metallic; frontal cross-ridge absent; lower frons purple or green metallic, with raised reticulation, smooth close to frontal suture; interscrobal area smooth; antennal scrobes join frontal suture separately; frontal suture V-shaped;<!--PageBreak--> upper frons purple or green metallic with very weak reticulation, shiny; vertex golden with green tinges or green metallic, smooth or with weak reticulation (<xref ref-type="fig" rid="F61">Fig. 433</xref>). Occipital margin with a sharp carina (<xref ref-type="fig" rid="F61">Fig. 433</xref>).</p><p><!--PageBreak-->Mesoscutum golden with green tinges (<xref ref-type="fig" rid="F60">Fig. 424</xref>), with engraved reticulation (<xref ref-type="fig" rid="F61">Fig. 430</xref>), midlobe with two pairs of setae; notauli as indistinct impressions in posterior ½. Scutellum golden (<xref ref-type="fig" rid="F60">Fig. 424</xref>), with engraved reticulation (<xref ref-type="fig" rid="F61">Fig. 430</xref>); 1.2× as long as wide, with anterior margin straight. Axillae purple metallic (<xref ref-type="fig" rid="F60">Fig. 424</xref>). Dorsellum purple metallic to golden (<xref ref-type="fig" rid="F60">Fig. 424</xref>), smooth and convex (<xref ref-type="fig" rid="F61">Fig. 430</xref>), with or without a weak median carina, 0.5× as long as wide, and 0.7× as long as length of median propodeum. Lateral pronotum golden (<xref ref-type="fig" rid="F60">Fig. 423</xref>); propleuron dark brown with metallic tinges; prepectus golden; acropleuron dark brown and mes-episternum dark brown with metallic tinges; upper mesepimeron dark brown with metallic tinges; lower mesepimeron dark brown with metallic tinges; transepimeral sulcus straight. Propodeum golden with green tinges (<xref ref-type="fig" rid="F60">Fig. 424</xref>), smooth (<xref ref-type="fig" rid="F61">Fig. 430</xref>); propodeal callus with two setae. Foreleg with coxa yellowish brown with base pale brown (<xref ref-type="fig" rid="F60">Fig. 423</xref>), femur, tibia and tarsus yellow; mid- and hind legs yellow; midleg with first tarsomere 0.3× as long as length of tarsus. Forewing transparent, veins yellowish white and setae dark brown (<xref ref-type="fig" rid="F60">Fig. 428</xref>); speculum closed; admarginal setae 10-13, arising from marginal vein and from membrane just below vein; radial cell setose; postmarginal vein 0.8× as long as stigmal vein; stigmal vein long and slender. Hind wing transparent, apex rounded (<xref ref-type="fig" rid="F60">Fig. 428</xref>). Forewing WIP (<xref ref-type="fig" rid="F60">Fig. 429</xref>) with apical ½ yellow and basal ½ blue, separated by a band of magenta, apical ½ also with a narrow blue band along upper margin.</p><p>Petiole yellow to yellowish brown. Gaster dark brown with golden, purple and green metallic tinges, smooth, elongate and 1.5–1.7× as long as length of mesosoma; 7<sup>th</sup> tergite 0.1× as long as length of gaster.</p><p><italic>Male</italic>. Length of body 1.2–1.6 mm. Features as in female except as follows. Antenna with scape yellowish brown with dorsal edge dark brown, to predominantly dark brown, pedicel pale brown, flagellum dark brown; pedicel + flagellum 2.5× as long as distance between eyes; flagellomeres 1–4 with scattered setae (<xref ref-type="fig" rid="F61">Fig. 435</xref>); clava 1-segmented. Face purple metallic (<xref ref-type="fig" rid="F60">Fig. 427</xref>); clypeus golden with green tinges; gena purple metallic; lower frons golden with purple tinges, with very weak reticulation; antennal scrobes parallel and join frontal suture separately; upper frons golden, with very weak reticulation; vertex purple metallic.</p><p>Mesoscutum black or golden with green tinges (<xref ref-type="fig" rid="F60">Fig. 425</xref>). Scutellum 1.1× as long as wide. Dorsellum purple metallic (<xref ref-type="fig" rid="F60">Fig. 425</xref>), 0.4× as long as wide (<xref ref-type="fig" rid="F61">Fig. 434</xref>), and 0.5× as long as length of median propodeum. Propodeum golden (<xref ref-type="fig" rid="F60">Fig. 425</xref>), smooth with some parts with very weak reticulation (<xref ref-type="fig" rid="F61">Fig. 434</xref>). Legs with coxae dark brown; femora yellowish brown; tibiae and tarsi yellow. Forewing veins dark brown; admarginal setae 11–12, arising mainly from marginal vein; postmarginal vein 0.9× as long as stigmal vein.</p><p>Petiole dark brown. Gaster dark brown with a median white spot across tergites 1–3, smooth, 1.2× as long as length of mesosoma. Phallobase and aedeagus as in <xref ref-type="fig" rid="F71">Fig. 499</xref>.</p><fig id="F60" position="float" orientation="portrait"><label>Figures 423–429.</label><caption><p><italic><tp:taxon-name>Omphale erginnus</tp:taxon-name></italic>: <bold>423</bold> habitus in lateral view, female, length of specimen 1.8 mm <bold>424</bold> thoracic dorsum, female <bold>425</bold> thoracic dorsum, male <bold>426</bold> head in frontal view, female <bold>427</bold> head in frontal view, male <bold>428</bold> transparent wings, female <bold>429</bold> wing interference patterns, female.</p></caption><graphic xmlns:xlink="http://www.w3.org/1999/xlink" xlink:href="ZooKeys-232-001-g060.jpg" position="float" orientation="portrait" xlink:type="simple"/></fig><fig id="F61" position="float" orientation="portrait"><label>Figures 430–437.</label><caption><p><italic><tp:taxon-name>Omphale erginnus</tp:taxon-name></italic>: <bold>430</bold> thoracic dorsum, female <bold>431</bold> antenna, female <bold>432</bold> head in frontal view, female <bold>433</bold> vertex, female <bold>434</bold> thoracic dorsum, male <bold>435</bold> antenna, male <bold>436</bold> head in frontal view, male <bold>437</bold> vertex, male.</p></caption><graphic xmlns:xlink="http://www.w3.org/1999/xlink" xlink:href="ZooKeys-232-001-g061.jpg" position="float" orientation="portrait" xlink:type="simple"/></fig></tp:treatment-sec><tp:treatment-sec sec-type="Hosts"><title>Hosts.</title><p>Associatedwith bracket fungi, possibly a <tp:taxon-name>Cecidomyiidae</tp:taxon-name> (<tp:taxon-name>Diptera</tp:taxon-name>) (<xref ref-type="bibr" rid="B39">Hansson 1996b</xref>).<!--PageBreak--></p></tp:treatment-sec><tp:treatment-sec sec-type="Distribution"><title>Distribution.</title><p>Hungary (<xref ref-type="bibr" rid="B30">Graham 1963</xref>), Netherlands (<bold>new record</bold>), Sweden (<bold>new record</bold>), United Kingdom (<xref ref-type="bibr" rid="B79">Walker 1839</xref>); Canada (<xref ref-type="bibr" rid="B39">Hansson 1996b</xref>), USA (<xref ref-type="bibr" rid="B39">Hansson 1996b</xref>), Mexico (<xref ref-type="bibr" rid="B40">Hansson 1997</xref>), Costa Rica (<xref ref-type="bibr" rid="B41">Hansson 2004</xref>), Guatemala (<xref ref-type="bibr" rid="B41">Hansson 2004</xref>), Honduras (<xref ref-type="bibr" rid="B41">Hansson 2004</xref>) (<xref ref-type="fig" rid="F75">Fig. 534</xref>).</p></tp:treatment-sec><tp:treatment-sec sec-type="Remarks"><title>Remarks.</title><p>The character-set present in this species (see diagnosis above) is unlike any other species in the genus, and the appearance of the male phallobase is also unique. These features makes it difficult to assess <italic><tp:taxon-name>Omphale erginnus</tp:taxon-name></italic> to any of the species-groups.</p></tp:treatment-sec><tp:treatment-sec><!--Section generated to contain objects referenced in tp:taxon-treatment.--><fig id="F71" position="float" orientation="portrait"><label>Figures 495–499.</label><caption><p>Male genitalia (phallobase and aedeagus) <italic><tp:taxon-name>Omphale</tp:taxon-name></italic> spp.: <bold>495</bold> <italic><tp:taxon-name>Omphale clypealis</tp:taxon-name></italic>, length of phallobase 0.21 mm <bold>496</bold> <italic><tp:taxon-name>Omphale parma</tp:taxon-name></italic>, length of phallobase 0.22 mm <bold>497</bold> <italic><tp:taxon-name>Omphale sulciscuta</tp:taxon-name></italic>, length of phallobase 0.24 mm <bold>498</bold> <italic><tp:taxon-name>Omphale obscura</tp:taxon-name></italic>, length of phallobase 0.22 mm <bold>499</bold> <italic><tp:taxon-name>Omphale erginnus</tp:taxon-name></italic>, length of phallobase 0.22 mm.</p></caption><graphic xmlns:xlink="http://www.w3.org/1999/xlink" xlink:href="ZooKeys-232-001-g071.jpg" position="float" orientation="portrait" xlink:type="simple"/></fig><fig id="F75" position="float" orientation="portrait"><label>Figures 534–538.</label><caption><p><italic><tp:taxon-name>Omphale</tp:taxon-name></italic> spp. distribution in Europe: <bold>534</bold> <italic><tp:taxon-name>Omphale erginnus</tp:taxon-name></italic> <bold>535</bold> <italic><tp:taxon-name>Omphale isander</tp:taxon-name></italic> <bold>536</bold> <italic><tp:taxon-name>Omphale lugens</tp:taxon-name></italic> <bold>537</bold> <italic><tp:taxon-name>Omphale melina</tp:taxon-name></italic> <bold>538</bold> <italic><tp:taxon-name>Omphale ochra</tp:taxon-name></italic>.</p></caption><graphic xmlns:xlink="http://www.w3.org/1999/xlink" xlink:href="ZooKeys-232-001-g075.jpg" position="float" orientation="portrait" xlink:type="simple"/></fig></tp:treatment-sec><ref-list><ref id="B29"><mixed-citation xmlns:xlink="http://www.w3.org/1999/xlink" xlink:type="simple"><person-group><name name-style="western"><surname>Graham</surname><given-names>MWRdeV</given-names></name></person-group> (<year>1959</year>)<article-title> Keys to the British genera and species of Elachertinae, Eulophinae and Euderinae (Hym., Chalcidoidea).</article-title><source>Transactions of the Society for British Entomology </source><volume>13</volume>: <fpage>169</fpage>-<lpage>204</lpage>.</mixed-citation></ref><ref id="B30"><mixed-citation xmlns:xlink="http://www.w3.org/1999/xlink" xlink:type="simple"><person-group><name name-style="western"><surname>Graham</surname><given-names>MWRdeV</given-names></name></person-group> (<year>1963</year>)<article-title> Additions and corrections to the British list of Eulophidae (Hym., Chalcidoidea), with descriptions of some new species.</article-title><source>Transactions of the Society for British Entomology </source><volume>15</volume>: <fpage>167</fpage>-<lpage>275</lpage>.</mixed-citation></ref><ref id="B39"><mixed-citation xmlns:xlink="http://www.w3.org/1999/xlink" xlink:type="simple"><person-group><name name-style="western"><surname>Hansson</surname><given-names>C</given-names></name></person-group> (<year>1996b</year>)<article-title> Taxonomic revision of the Nearctic species of <italic>Omphale</italic>.</article-title><source>Entomologica Scandinavica Supplement </source><volume>49</volume>: <fpage>1</fpage>-<lpage>78</lpage>.</mixed-citation></ref><ref id="B40"><mixed-citation xmlns:xlink="http://www.w3.org/1999/xlink" xlink:type="simple"><person-group><name name-style="western"><surname>Hansson</surname><given-names>C</given-names></name></person-group> (<year>1997</year>)<article-title> Mexican species of the genus <italic>Omphale</italic> Haliday (Hymenoptera: Eulophidae), a taxonomic study.</article-title><source>Journal of Hymenoptera Research </source><volume>6</volume>: <fpage>107</fpage>-<lpage>151</lpage>.</mixed-citation></ref><ref id="B41"><mixed-citation xmlns:xlink="http://www.w3.org/1999/xlink" xlink:type="simple"><person-group><name name-style="western"><surname>Hansson</surname><given-names>C</given-names></name></person-group> (<year>2004</year>)<article-title> Eulophidae of Costa Rica, 2.</article-title><source>Memoirs of the American Entomological Institute </source><volume>75</volume>: <fpage>1</fpage>-<lpage>537</lpage>.</mixed-citation></ref><ref id="B79"><mixed-citation xmlns:xlink="http://www.w3.org/1999/xlink" xlink:type="simple"><person-group><name name-style="western"><surname>Walker</surname><given-names>F</given-names></name></person-group> (<year>1839</year>)<source> Monographia Chalciditum I., London, 330 pp.</source></mixed-citation></ref></ref-list></tp:taxon-treatment>
