# Supplementary material for: Revision of the European species of Omphale Haliday (Hymenoptera, Chalcidoidea, Eulophidae)
Source: Zookeys. 2012 Oct 25;(232):1–157. doi: 10.3897/zookeys.232.3625 (PMC3494065; doi:10.3897/zookeys.232.3625)
Supplement: XML Treatment for Omphale isander [file zookeys.232.3625-treatment44.xml]

<!DOCTYPE tp:taxon-treatment
  PUBLIC "-//TaxonX//DTD Taxonomic Treatment Publishing DTD v0 20100105//EN" "tax-treatment-NSO.dtd">
<tp:taxon-treatment xmlns:tp="http://www.plazi.org/taxpub"><tp:treatment-meta><mixed-citation publication-type="journal"><person-group><name><surname>Hansson</surname><given-names>Christer</given-names></name><name><surname>Shevtsova</surname><given-names>Ekaterina</given-names></name></person-group><article-title>Revision of the European species of 
                    <italic>Omphale</italic> Haliday (Hymenoptera, Chalcidoidea, Eulophidae)
                </article-title><source>Zookeys</source><day>25</day><month>10</month><year>2012</year><volume>2012</volume><issue>232</issue><fpage>1</fpage><lpage>157</lpage><pub-id pub-id-type="doi">10.3897/zookeys.232.3625</pub-id></mixed-citation></tp:treatment-meta><tp:nomenclature><tp:taxon-name>
                                <tp:taxon-name-part taxon-name-part-type="genus">Omphale</tp:taxon-name-part>
                                <tp:taxon-name-part taxon-name-part-type="species">isander</tp:taxon-name-part>
                            <object-id xmlns:xlink="http://www.w3.org/1999/xlink" xlink:type="simple">http://species-id.net/wiki/Omphale_isander</object-id>
								</tp:taxon-name><tp:taxon-authority>(Walker)</tp:taxon-authority><xref ref-type="fig" rid="F62">Figures 438</xref><xref ref-type="fig" rid="F63">–452</xref><xref ref-type="fig" rid="F72">500</xref><xref ref-type="fig" rid="F75">535</xref><tp:nomenclature-citation-list><tp:nomenclature-citation><tp:taxon-name>Cirrospilus isander</tp:taxon-name><comment> Walker, 1839:326. Lectotype female in NMID, not examined.</comment></tp:nomenclature-citation><tp:nomenclature-citation><tp:taxon-name>Tetrastichus isander</tp:taxon-name><comment> (Walker) <xref ref-type="bibr" rid="B80">Walker (1846)</xref>.</comment></tp:nomenclature-citation><tp:nomenclature-citation><tp:taxon-name>Asecodes fimbriatus</tp:taxon-name><comment> Jansson, 1955:87. Holotype female in LUZM, examined. Synonymized by <xref ref-type="bibr" rid="B9">Bouček and Askew 1968</xref>.</comment></tp:nomenclature-citation><tp:nomenclature-citation><tp:taxon-name>Eugerium isander</tp:taxon-name><comment> (Walker) <xref ref-type="bibr" rid="B29">Graham (1959)</xref>.</comment></tp:nomenclature-citation><tp:nomenclature-citation><tp:taxon-name>Omphale isander</tp:taxon-name><comment> (Walker) <xref ref-type="bibr" rid="B39">Hansson (1996b)</xref>.</comment></tp:nomenclature-citation></tp:nomenclature-citation-list></tp:nomenclature><tp:treatment-sec sec-type="Material"><title>Material.</title><p><bold>Type material.</bold> <bold>Holotype</bold> female of <italic><tp:taxon-name>Asecodes fimbriatus</tp:taxon-name></italic>, type no. 131:1 in LUZM. <bold>Additional material.</bold> 51♀ 19♂: Finland 2♀ 2♂ (CH), Hungary 4♀ 5♂ (BMNH, CH), Norway 1♀ (BMNH), Russia 3♀ 2♂ (BMNH), Sweden 29♀ 10♂ (BMNH, CH, LUZM, NHRS), United Kingdom 12♀ (BMNH).</p></tp:treatment-sec><tp:treatment-sec sec-type="Diagnosis"><title>Diagnosis.</title><p>Small species (0.7–1.1 mm); body dark brown with metallic tinges (<xref ref-type="fig" rid="F62">Fig. 438</xref>); midlobe of mesoscutum with one pair of setae (posterior pair) (<xref ref-type="fig" rid="F53">Figs 445, 449</xref>); forewing with long marginal fringe, e.g. setae along outer margin are 0.3× as long as width of wing, and a very short postmarginal vein (<xref ref-type="fig" rid="F62">Fig. 443</xref>); head smooth (<xref ref-type="fig" rid="F63">Figs 447, 448, 451, 452</xref>); vertex with distinct sulci between ocelli and eyes (<xref ref-type="fig" rid="F63">Figs 448, 452</xref>); clypeus with median part of ventral margin drawn out into a rounded point (<xref ref-type="fig" rid="F63">Figs 447, 451</xref>); male antenna with scape with basal 2/3 gradually expanding towards apical part and then abruptly narrowing off (<xref ref-type="fig" rid="F63">Fig. 450</xref>).</p></tp:treatment-sec><tp:treatment-sec sec-type="Description"><title>Description.</title><p><italic>Female</italic>. Length of body 0.7–1.1 mm. Antenna with scape and pedicel yellowish white; flagellum pale brown with metallic tinges; flagellum long and slender, pedicel + flagellum 2.6× as long as distance between eyes; first flagellomere 0.9× as long and about 1.2× as wide as second flagellomere (<xref ref-type="fig" rid="F63">Fig. 446</xref>); flagellomeres with few long and scattered setae; longitudinal sensilla very long and setae-like but thicker and paler than setae; clava 1-segmented. Face dark brown with metallic tinges (<xref ref-type="fig" rid="F62">Fig. 441</xref>), smooth (<xref ref-type="fig" rid="F63">Fig. 447</xref>); clypeus dark brown with metallic tinges, smooth, rectangular but with lower margin protruding and with median part more or less pointed; 2.0× as wide as high; gena dark brown with metallic tinges; frontal cross-ridge absent; lower frons dark brown with metallic tinges, smooth, subtorular area smooth; interscrobal area smooth; antennal scrobes join frontal suture separately; frontal suture V-shaped; upper frons and vertex dark brown with metallic tinges, smooth (<xref ref-type="fig" rid="F63">Fig. 448</xref>). Occipital margin with a carina (<xref ref-type="fig" rid="F63">Fig. 448</xref>).</p><p>Mesoscutum dark brown with metallic tinges (<xref ref-type="fig" rid="F62">Fig. 439</xref>) and engraved reticulation (<xref ref-type="fig" rid="F63">Fig. 445</xref>), midlobe with one pair of setae (posterior pair); notauli as indistinct impressions in posterior ½. Scutellum dark brown with metallic tinges (<xref ref-type="fig" rid="F62">Fig. 439</xref>), with engraved reticulation (<xref ref-type="fig" rid="F63">Fig. 445</xref>); 1.2× as long as wide, with anterior margin smoothly curved forwards. Axillae dark brown with metallic tinges (<xref ref-type="fig" rid="F62">Fig. 439</xref>). Dorsellum dark<!--PageBreak--><!--PageBreak--> brown with metallic tinges (<xref ref-type="fig" rid="F62">Fig. 439</xref>), smooth and convex (<xref ref-type="fig" rid="F63">Fig. 445</xref>), 0.4× as long as wide, and 0.4× as long as length of median propodeum. Lateral mesosoma dark brown with metallic tinges (<xref ref-type="fig" rid="F62">Fig. 438</xref>); transepimeral sulcus straight. Propodeum dark brown with metallic tinges (<xref ref-type="fig" rid="F62">Fig. 439</xref>), smooth (<xref ref-type="fig" rid="F63">Fig. 445</xref>); propodeal callus with two setae. Fore- and midlegs with coxae dark brown with metallic tinges (<xref ref-type="fig" rid="F62">Fig. 438</xref>), femora pale brown in basal ⅔ and yellowish white in apical ⅓, tibiae and tarsi yellowish white; midleg with first tarsomere 0.3× as long as length of tarsus; hind leg with coxa white <!--PageBreak-->with base dark brown, femur dark brown with metallic tinges, tibia and tarsus yellowish white. Forewing transparent, veins yellowish white and setae dark brown (<xref ref-type="fig" rid="F62">Fig. 443</xref>); speculum closed; admarginal setae 9–11, arising from marginal vein; radial cell bare; postmarginal vein rudimentary; stigmal vein long and narrow; marginal fringe with long setae, e.g. setae along outer margin are 0.3× as long as width of wing. Hind wing transparent, apex pointed (<xref ref-type="fig" rid="F62">Fig. 443</xref>). Forewing WIP (<xref ref-type="fig" rid="F62">Fig. 444</xref>) unicoloured in blue.</p><p>Petiole white. Gaster dark brown with metallic tinges, ovate and 1.2–1.3× as long as length of mesosoma; 7<sup>th</sup> tergite very short and usually hidden under 6<sup>th</sup> tergite.</p><p><italic>Male</italic>. Length of body 0.9–1.1 mm. Features as in female except as follows. Antenna with scape with basal ⅔ gradually expanding towards apical part then abruptly narrowing off (<xref ref-type="fig" rid="F63">Fig. 450</xref>); pedicel + flagellum 3.0× as long as distance between eyes; first flagellomere 1.0× as long as second flagellomere; flagellomeres 1–4 with setae confined to a basal whorl; clava 1-segmented.</p><p>Scutellum 1.3–1.4× as long as wide. Dorsellum 0.5× as long as wide, and 0.6× as long as length of median propodeum. Legs yellowish brown to yellowish white, except pale brown hind femur and base of all coxae. Forewing admarginal setae 5–7.</p><p>Petiole white. Gaster dark brown with metallic tinges, posteromedian part of first tergite and anteromedian part of second with a small white spot, 1.1–1.3× as long as length of mesosoma. Phallobase and aedeagus as in <xref ref-type="fig" rid="F72">Fig. 500</xref>.</p><fig id="F62" position="float" orientation="portrait"><label>Figures 438–444.</label><caption><p><italic><tp:taxon-name>Omphale isander</tp:taxon-name></italic>: <bold>438</bold> habitus in lateral view, female, length of specimen 0.9 mm <bold>439</bold> thoracic dorsum, female <bold>440</bold> thoracic dorsum, male <bold>441</bold> head in frontal view, female <bold>442</bold> head in frontal view, male <bold>443</bold> transparent wings, female <bold>444</bold> wing interference patterns, female.</p></caption><graphic xmlns:xlink="http://www.w3.org/1999/xlink" xlink:href="ZooKeys-232-001-g062.jpg" position="float" orientation="portrait" xlink:type="simple"/></fig><fig id="F63" position="float" orientation="portrait"><label>Figures 445–452.</label><caption><p><italic><tp:taxon-name>Omphale isander</tp:taxon-name></italic>: <bold>445</bold> thoracic dorsum, female <bold>446</bold> antenna, female <bold>447</bold> head in frontal view, female <bold>448</bold> vertex, female <bold>449</bold> thoracic dorsum, male <bold>450</bold> antenna, male <bold>451</bold> head in frontal view, male <bold>452</bold> vertex, male.</p></caption><graphic xmlns:xlink="http://www.w3.org/1999/xlink" xlink:href="ZooKeys-232-001-g063.jpg" position="float" orientation="portrait" xlink:type="simple"/></fig></tp:treatment-sec><tp:treatment-sec sec-type="Host"><title>Host.</title><p>From <italic><tp:taxon-name>Mycodiplosis</tp:taxon-name></italic> sp. (<tp:taxon-name>Diptera</tp:taxon-name>: <tp:taxon-name>Cecidomyiidae</tp:taxon-name>) feeding on leaf rust on <italic><tp:taxon-name>Populus</tp:taxon-name></italic> (<xref ref-type="bibr" rid="B46">Kamijo 1986</xref>).</p></tp:treatment-sec><tp:treatment-sec sec-type="Distribution"><title>Distribution.</title><p>Czech Republic (<xref ref-type="bibr" rid="B63">Peck et al. 1964</xref>), Finland (<bold>new record</bold>), France (<xref ref-type="bibr" rid="B19">Erdös 1958</xref>), Hungary (<xref ref-type="bibr" rid="B45">Jansson 1955</xref>), Ireland (<xref ref-type="bibr" rid="B79">Walker 1839</xref>), Moldova (<xref ref-type="bibr" rid="B5">Bouček 1965</xref>), Norway (<bold>new record</bold>), Russia (<bold>new record</bold>), Sweden (<xref ref-type="bibr" rid="B45">Jansson 1955</xref>), United Kingdom (<xref ref-type="bibr" rid="B79">Walker 1839</xref>); Japan (<xref ref-type="bibr" rid="B46">Kamijo 1986</xref>) (<xref ref-type="fig" rid="F75">Fig. 535</xref>).</p></tp:treatment-sec><tp:treatment-sec sec-type="Remarks"><title>Remarks.</title><p>The lectotype of <italic><tp:taxon-name>Cirrospilus isander</tp:taxon-name></italic> in NMID has not been available for examination, and the interpretation of this species is based on the information in <xref ref-type="bibr" rid="B29">Graham (1959)</xref> and the type of <italic><tp:taxon-name>Asecodes fimbriatus</tp:taxon-name></italic>. <italic><tp:taxon-name>Omphale isander</tp:taxon-name></italic> is a very characteristic species unlike any other species in the genus and therefore difficult to assign to a specific group. In connection with the synonymization of <italic><tp:taxon-name>Eugerium</tp:taxon-name></italic> Graham with <italic><tp:taxon-name>Omphale</tp:taxon-name></italic>, <xref ref-type="bibr" rid="B39">Hansson (1996b)</xref> discussed <italic><tp:taxon-name>Omphale isander</tp:taxon-name></italic> in detail.</p></tp:treatment-sec><tp:treatment-sec><!--Section generated to contain objects referenced in tp:taxon-treatment.--><fig id="F72" position="float" orientation="portrait"><label>Figures 500–501.</label><caption><p>Male genitalia (phallobase and aedeagus) <italic><tp:taxon-name>Omphale</tp:taxon-name></italic> spp.: <bold>500</bold> <italic><tp:taxon-name>Omphale isander</tp:taxon-name></italic>, length of phallobase 0.13 mm <bold>501</bold> <italic><tp:taxon-name>Omphale lugens</tp:taxon-name></italic>, length of phallobase 0.26 mm.</p></caption><graphic xmlns:xlink="http://www.w3.org/1999/xlink" xlink:href="ZooKeys-232-001-g072.jpg" position="float" orientation="portrait" xlink:type="simple"/></fig><fig id="F75" position="float" orientation="portrait"><label>Figures 534–538.</label><caption><p><italic><tp:taxon-name>Omphale</tp:taxon-name></italic> spp. distribution in Europe: <bold>534</bold> <italic><tp:taxon-name>Omphale erginnus</tp:taxon-name></italic> <bold>535</bold> <italic><tp:taxon-name>Omphale isander</tp:taxon-name></italic> <bold>536</bold> <italic><tp:taxon-name>Omphale lugens</tp:taxon-name></italic> <bold>537</bold> <italic><tp:taxon-name>Omphale melina</tp:taxon-name></italic> <bold>538</bold> <italic><tp:taxon-name>Omphale ochra</tp:taxon-name></italic>.</p></caption><graphic xmlns:xlink="http://www.w3.org/1999/xlink" xlink:href="ZooKeys-232-001-g075.jpg" position="float" orientation="portrait" xlink:type="simple"/></fig><fig id="F53" position="float" orientation="portrait"><label>Figures 376–383.</label><caption><p><italic><tp:taxon-name>Omphale obscura</tp:taxon-name></italic>: <bold>376</bold> thoracic dorsum, female <bold>377</bold> antenna, female <bold>378</bold> head in frontal view, female <bold>379</bold> vertex, female <bold>380</bold> thoracic dorsum, male <bold>381</bold> antenna, male <bold>382</bold> head in frontal view, male <bold>383</bold> vertex, male.</p></caption><graphic xmlns:xlink="http://www.w3.org/1999/xlink" xlink:href="ZooKeys-232-001-g053.jpg" position="float" orientation="portrait" xlink:type="simple"/></fig></tp:treatment-sec><ref-list><ref id="B80"><mixed-citation xmlns:xlink="http://www.w3.org/1999/xlink" xlink:type="simple"><person-group><name name-style="western"><surname>Walker</surname><given-names>F</given-names></name></person-group> (<year>1846</year>)<source> List of the specimens of Hymenopterous insects in the collection of the British Museum. Part 1 Chalcidites. London, 100 pp.</source></mixed-citation></ref><ref id="B9"><mixed-citation xmlns:xlink="http://www.w3.org/1999/xlink" xlink:type="simple"><person-group><name name-style="western"><surname>Bouček</surname><given-names>Z</given-names></name><name name-style="western"><surname>Askew</surname><given-names>RR</given-names></name></person-group> (<year>1968</year>)<source> Palearctic Eulophidae, excl.</source><publisher-name>Tetrastichinae. Index of Entomophagous insects. Le Francois</publisher-name>, <publisher-loc>Paris</publisher-loc>, <lpage>254</lpage> pp.</mixed-citation></ref><ref id="B29"><mixed-citation xmlns:xlink="http://www.w3.org/1999/xlink" xlink:type="simple"><person-group><name name-style="western"><surname>Graham</surname><given-names>MWRdeV</given-names></name></person-group> (<year>1959</year>)<article-title> Keys to the British genera and species of Elachertinae, Eulophinae and Euderinae (Hym., Chalcidoidea).</article-title><source>Transactions of the Society for British Entomology </source><volume>13</volume>: <fpage>169</fpage>-<lpage>204</lpage>.</mixed-citation></ref><ref id="B39"><mixed-citation xmlns:xlink="http://www.w3.org/1999/xlink" xlink:type="simple"><person-group><name name-style="western"><surname>Hansson</surname><given-names>C</given-names></name></person-group> (<year>1996b</year>)<article-title> Taxonomic revision of the Nearctic species of <italic>Omphale</italic>.</article-title><source>Entomologica Scandinavica Supplement </source><volume>49</volume>: <fpage>1</fpage>-<lpage>78</lpage>.</mixed-citation></ref><ref id="B46"><mixed-citation xmlns:xlink="http://www.w3.org/1999/xlink" xlink:type="simple"><person-group><name name-style="western"><surname>Kamijo</surname><given-names>K</given-names></name></person-group> (<year>1986</year>)<article-title> Description of a new species of <italic>Desmatocharis</italic> Graham (Hymenoptera, Eulophidae), with notes on other species.</article-title><source>Kontyû </source><volume>54</volume>: <fpage>243</fpage>-<lpage>245</lpage>.</mixed-citation></ref><ref id="B63"><mixed-citation xmlns:xlink="http://www.w3.org/1999/xlink" xlink:type="simple"><person-group><name name-style="western"><surname>Peck</surname><given-names>O</given-names></name><name name-style="western"><surname>Bouček</surname><given-names>Z</given-names></name><name name-style="western"><surname>Hoffer</surname><given-names>A</given-names></name></person-group> (<year>1964</year>)<article-title> Keys to the Chalcidoidea of Czechoslovakia (Insecta: Hymenoptera).</article-title><source>Memoirs of the Entomological Society of Canada </source><volume>34</volume>: <fpage>1</fpage>-<lpage>120</lpage>. doi: <ext-link ext-link-type="uri" xlink:href="http://dx.doi.org/10.4039/entm9634fv" xlink:type="simple">10.4039/entm9634fv</ext-link></mixed-citation></ref><ref id="B19"><mixed-citation xmlns:xlink="http://www.w3.org/1999/xlink" xlink:type="simple"><person-group><name name-style="western"><surname>Erdös</surname><given-names>J</given-names></name></person-group> (<year>1958</year>)<article-title> Eulophidae novae gallicae. Bulletin de la Société Entomologique de France.</article-title><volume>62</volume>: <fpage>279</fpage>-<lpage>287</lpage>.</mixed-citation></ref><ref id="B45"><mixed-citation xmlns:xlink="http://www.w3.org/1999/xlink" xlink:type="simple"><person-group><name name-style="western"><surname>Jansson</surname><given-names>A</given-names></name></person-group> (<year>1955</year>)<article-title> Zwei neue <italic>Asecodes</italic>-Arten aus Schweden (Hym. Chalcidoidea, Eulophidae).</article-title><source>Entomologisk Tidskrift </source><volume>76</volume>: <fpage>86</fpage>-<lpage>87</lpage>.</mixed-citation></ref><ref id="B79"><mixed-citation xmlns:xlink="http://www.w3.org/1999/xlink" xlink:type="simple"><person-group><name name-style="western"><surname>Walker</surname><given-names>F</given-names></name></person-group> (<year>1839</year>)<source> Monographia Chalciditum I., London, 330 pp.</source></mixed-citation></ref><ref id="B5"><mixed-citation xmlns:xlink="http://www.w3.org/1999/xlink" xlink:type="simple"><person-group><name name-style="western"><surname>Bouček</surname><given-names>Z</given-names></name></person-group> (<year>1965</year>)<article-title> A review of the Chalcidoid fauna of the Moldavian S.S.R., with descriptions of new species (Hymenoptera).</article-title><source>Acta Faunistica Entomologica Musei National Pragae </source><volume>11</volume>: <fpage>5</fpage>-<lpage>38</lpage>.</mixed-citation></ref></ref-list></tp:taxon-treatment>
