# Supplementary material for: Revision of the European species of Omphale Haliday (Hymenoptera, Chalcidoidea, Eulophidae)
Source: Zookeys. 2012 Oct 25;(232):1–157. doi: 10.3897/zookeys.232.3625 (PMC3494065; doi:10.3897/zookeys.232.3625)
Supplement: XML Treatment for Omphale lugens [file zookeys.232.3625-treatment45.xml]

<!DOCTYPE tp:taxon-treatment
  PUBLIC "-//TaxonX//DTD Taxonomic Treatment Publishing DTD v0 20100105//EN" "tax-treatment-NSO.dtd">
<tp:taxon-treatment xmlns:tp="http://www.plazi.org/taxpub"><tp:treatment-meta><mixed-citation publication-type="journal"><person-group><name><surname>Hansson</surname><given-names>Christer</given-names></name><name><surname>Shevtsova</surname><given-names>Ekaterina</given-names></name></person-group><article-title>Revision of the European species of 
                    <italic>Omphale</italic> Haliday (Hymenoptera, Chalcidoidea, Eulophidae)
                </article-title><source>Zookeys</source><day>25</day><month>10</month><year>2012</year><volume>2012</volume><issue>232</issue><fpage>1</fpage><lpage>157</lpage><pub-id pub-id-type="doi">10.3897/zookeys.232.3625</pub-id></mixed-citation></tp:treatment-meta><tp:nomenclature><tp:taxon-name>
                                <tp:taxon-name-part taxon-name-part-type="genus">Omphale</tp:taxon-name-part>
                                <tp:taxon-name-part taxon-name-part-type="species">lugens</tp:taxon-name-part>
                            <object-id xmlns:xlink="http://www.w3.org/1999/xlink" xlink:type="simple">http://species-id.net/wiki/Omphale_lugens</object-id>
								</tp:taxon-name><tp:taxon-authority>(Nees)</tp:taxon-authority><xref ref-type="fig" rid="F1">Figures 2, 6</xref><xref ref-type="fig" rid="F64">453</xref><xref ref-type="fig" rid="F65">–467</xref><xref ref-type="fig" rid="F72">501</xref><xref ref-type="fig" rid="F75">536</xref><tp:nomenclature-citation-list><tp:nomenclature-citation><tp:taxon-name>Eulophus lugens</tp:taxon-name><comment> Nees, 1834:176. Neotype female in RMNH, designated here.</comment></tp:nomenclature-citation><tp:nomenclature-citation><tp:taxon-name>Entedon navius</tp:taxon-name><comment> Walker, 1839:92. Lectotype female in BMNH, examined. Synonymized by <xref ref-type="bibr" rid="B9">Bouček and Askew (1968</xref>:134).</comment></tp:nomenclature-citation><tp:nomenclature-citation><tp:taxon-name>Entedon coactus</tp:taxon-name><comment> Ratzeburg, 1848:167. Type material lost (<xref ref-type="bibr" rid="B30">Graham 1963</xref>). Synonymized by <xref ref-type="bibr" rid="B9">Bouček and Askew (1968</xref>:134).<!--PageBreak--></comment></tp:nomenclature-citation><tp:nomenclature-citation><tp:taxon-name>Secodes fagi</tp:taxon-name><comment> Förster, 1856:81. Type material not located. Synonymized by <xref ref-type="bibr" rid="B9">Bouček and Askew (1968</xref>:134).</comment></tp:nomenclature-citation><tp:nomenclature-citation><tp:taxon-name>Omphale lugens</tp:taxon-name><comment> (Nees), <xref ref-type="bibr" rid="B9">Bouček and Askew (1968</xref>:134).</comment></tp:nomenclature-citation></tp:nomenclature-citation-list></tp:nomenclature><tp:treatment-sec sec-type="Designation of neotype"><title>Designation of neotype.</title><p>Apart from specimens collected by Nees now in the Haliday collection in Oxford, all specimens of the Nees collection have been destroyed (<xref ref-type="bibr" rid="B33">Graham 1988</xref>). As there are no specimens of <italic><tp:taxon-name>Eulophus lugens</tp:taxon-name></italic> in Oxford (<xref ref-type="bibr" rid="B33">Graham 1988</xref>) this species is therefore not fixed by any type material. To maintain a stable nomenclature a neotype for <italic><tp:taxon-name>Eulophus lugens</tp:taxon-name></italic> is designated here. As neotype a female from Germany: Bavaria, Obersdorf, reared from <italic><tp:taxon-name>Mikiola fagi</tp:taxon-name></italic> is selected. The material from the original description was from Sickershausen, which is in Bavaria in Germany, collected from a window. The neotype agrees well with the original description.</p></tp:treatment-sec><tp:treatment-sec sec-type="Material"><title>Material.</title><p><bold>Type material.</bold> Neotype female of <italic><tp:taxon-name>Eulophus lugens</tp:taxon-name></italic> in RMNH, lectotype female of <italic><tp:taxon-name>Entedon navius</tp:taxon-name></italic>, type no. 5.2035 in BMNH. <bold>Additional material.</bold> 439♀ 22♂: Austria 1♀ 1♂ (RMNH), Croatia 17♀ 3♂ (BMNH), France 4♀ 1♂ (RMNH), Germany 1♀ 1♂ (RMNH), Greece 2♀ 2♂ (RMNH), Hungary 1♀ (BMNH), Netherlands 10♀ 3♂ (BMNH, RMNH), Sweden 226♀ 1♂ (BMNH, CH, LUZM, NHRS, RMNH), United Kingdom 177♀ 10♂ (BMNH).</p></tp:treatment-sec><tp:treatment-sec sec-type="Diagnosis"><title>Diagnosis.</title><p>Female flagellum short (<xref ref-type="fig" rid="F64">Fig. 453</xref>), pedicel and flagellum 1.3× as long as distance between eyes; legs completely dark (<xref ref-type="fig" rid="F64">Fig. 453</xref>); wing shape characteristic with a short, high and rounded forewing (<xref ref-type="fig" rid="F64">Fig. 458</xref>); stigmal vein enlarged and elongate (<xref ref-type="fig" rid="F64">Fig. 458</xref>); mesoscutum and scutellum dark and drab, contrasting against bright bluish green metallic propodeum (<xref ref-type="fig" rid="F64">Figs 454, 455</xref>); male genitalia very different from other <italic><tp:taxon-name>Omphale</tp:taxon-name></italic> species: aedeagus with very long apodemes (<xref ref-type="fig" rid="F72">Fig. 501</xref>); phallobase with volsellae strongly protruding and with volsellar setae at apex (<xref ref-type="fig" rid="F72">Fig. 501</xref>), digitus drawn out (downwards in illustration) with a terminal hook.</p></tp:treatment-sec><tp:treatment-sec sec-type="Description"><title>Description.</title><p><italic>Female</italic>. Length of body 1.0<bold>–</bold>1.7 mm. Antenna dark brown; pedicel + flagellum 1.3× as long as distance between eyes; first flagellomere 1.4× as long and 1.3× as wide as second flagellomere (<xref ref-type="fig" rid="F65">Fig. 461</xref>); flagellomeres 1–4 ventrally with one set of setae, attached at base and reaching beyond apex of flagellomere attached to; clava 2-segmented. Face golden (<xref ref-type="fig" rid="F64">Fig. 456</xref>) or golden red, strigose-reticulate (<xref ref-type="fig" rid="F65">Fig. 462</xref>); cly-peus golden green, smooth, rectangular and 2.5× as wide as high; gena golden purple; lower frons golden green to green metallic, with raised reticulation; antennal scrobes join frontal suture separately; frontal suture V-shaped; upper frons golden green with weak reticulation; vertex black with golden green tinges, with raised and weak reticulation (<xref ref-type="fig" rid="F65">Fig. 463</xref>). Occipital margin rounded (<xref ref-type="fig" rid="F65">Fig. 463</xref>).</p><p>Mesoscutum golden green, purple metallic, to dark brown with green to purple metallic tinges (<xref ref-type="fig" rid="F64">Fig. 454</xref>), with raised reticulation (<xref ref-type="fig" rid="F65">Fig. 460</xref>), midlobe with two pairs of setae; notauli as indistinct impressions in posterior ½. Scutellum purple metallic, to dark brown with green to purple metallic tinges (<xref ref-type="fig" rid="F64">Fig. 454</xref>), with raised reticulation (<xref ref-type="fig" rid="F65">Fig. 460</xref>); 1.0× as long as wide, with anterior margin smoothly curved forwards. Axillae bluish green metallic (<xref ref-type="fig" rid="F64">Fig. 454</xref>). Dorsellum golden green (<xref ref-type="fig" rid="F64">Fig. 454</xref>), with weak reticulation and slightly convex (<xref ref-type="fig" rid="F65">Fig. 460</xref>), 0.3× as long as wide, and 0.6× as long as length of <!--PageBreak-->median propodeum. Lateral thorax golden green (<xref ref-type="fig" rid="F64">Fig. 453</xref>); transepimeral sulcus curved forwards. Propodeum bright bluish green metallic (<xref ref-type="fig" rid="F64">Fig. 454</xref>), smooth (<xref ref-type="fig" rid="F65">Fig. 460</xref>); propodeal callus with two setae. Coxae and femora dark brown with bluish green metallic tinges (<xref ref-type="fig" rid="F64">Fig. 453</xref>); tibiae and tarsi dark brown. Forewing transparent, veins yellowish brown and setae dark brown (<xref ref-type="fig" rid="F64">Fig. 458</xref>); speculum closed; admarginal setae 3–4, arising from marginal vein; radial cell bare; stigmal vein enlarged and elongate. Hind wing<!--PageBreak--> transparent, apex rounded (<xref ref-type="fig" rid="F64">Fig. 458</xref>). Forewing WIP (<xref ref-type="fig" rid="F64">Fig. 459</xref>) unicoloured in blue with a narrow area just behind marginal vein with narrow bands in yellow and magenta.</p><p>Petiole dark brown. Gaster with first tergite bluish green metallic, remaining tergites dark brown with metallic tinges, elongate and 1.2–1.5× as long as length of mesosoma; 7<sup>th</sup> tergite 0.06× as long as length of gaster.</p><p><italic>Male</italic>. Length of body 1.1<bold>–</bold>1.4 mm. Features as in female except as follows. Antenna with pedicel + flagellum 1.9× as long as distance between eyes; flagellomeres 1–4 with a single basal whorl of setae (<xref ref-type="fig" rid="F65">Fig. 465</xref>). Face, clypeus and frons blue metallic (<xref ref-type="fig" rid="F64">Fig. 457</xref>).</p><p>Phallobase and aedeagus as in <xref ref-type="fig" rid="F72">Fig. 501</xref>.</p><fig id="F64" position="float" orientation="portrait"><label>Figures 453–459.</label><caption><p><italic><tp:taxon-name>Omphale lugens</tp:taxon-name></italic>: <bold>453</bold> habitus in lateral view, female, length of specimen 1.5 mm <bold>454</bold> thoracic dorsum, female <bold>455</bold> thoracic dorsum, male <bold>456</bold> head in frontal view, female <bold>457</bold> head in frontal view, male <bold>458</bold> transparent wings, female <bold>459</bold> wing interference patterns, female.</p></caption><graphic xmlns:xlink="http://www.w3.org/1999/xlink" xlink:href="ZooKeys-232-001-g064.jpg" position="float" orientation="portrait" xlink:type="simple"/></fig><fig id="F65" position="float" orientation="portrait"><label>Figures 460–467.</label><caption><p><italic><tp:taxon-name>Omphale lugens</tp:taxon-name></italic>: <bold>460</bold> thoracic dorsum, female <bold>461</bold> antenna, female <bold>462</bold> head in frontal view, female <bold>463</bold> vertex, female <bold>464</bold> thoracic dorsum, male <bold>465</bold> antenna, male <bold>466</bold> head in frontal view, male <bold>467</bold> vertex, male.</p></caption><graphic xmlns:xlink="http://www.w3.org/1999/xlink" xlink:href="ZooKeys-232-001-g065.jpg" position="float" orientation="portrait" xlink:type="simple"/></fig></tp:treatment-sec><tp:treatment-sec sec-type="Hosts"><title>Hosts.</title><p><italic><tp:taxon-name>Mikiola fagi</tp:taxon-name></italic> (<xref ref-type="bibr" rid="B14">Dziurzynski 1961</xref>), <italic><tp:taxon-name>Contarinia tiliarum</tp:taxon-name></italic> &amp; <italic><tp:taxon-name>Dasyneura alni</tp:taxon-name></italic> (Gij- swijt 1976), <italic><tp:taxon-name>Placochela nigripes</tp:taxon-name></italic> (<bold>new record</bold>), all hosts are <tp:taxon-name>Diptera</tp:taxon-name>: <tp:taxon-name>Cecidomyiidae</tp:taxon-name>.</p></tp:treatment-sec><tp:treatment-sec sec-type="Distribution"><title>Distribution.</title><p>Austria (<xref ref-type="bibr" rid="B49">Kirchner 1867</xref>), Azerbaidzhan (<xref ref-type="bibr" rid="B9">Bouček and Askew 1968</xref>), Croatia (<bold>new record</bold>), Czech Republic (<xref ref-type="bibr" rid="B48">Kirchner 1854</xref>), France (<bold>new record</bold>), Germany (<xref ref-type="bibr" rid="B58">Nees 1834</xref>), Greece (<bold>new record</bold>), Hungary (<xref ref-type="bibr" rid="B18">Erdös 1956</xref>), Moldova (<xref ref-type="bibr" rid="B5">Bouček 1965</xref>), Netherlands (<xref ref-type="bibr" rid="B24">Gijswijt 1976</xref>), Poland (<xref ref-type="bibr" rid="B14">Dziurzynski 1961</xref>), Sweden (<xref ref-type="bibr" rid="B75">Thomson 1878</xref>), Switzerland (<xref ref-type="bibr" rid="B64">Ratzeburg 1848</xref>); United Kingdom (<xref ref-type="bibr" rid="B79">Walker 1839</xref>) (<xref ref-type="fig" rid="F75">Fig. 536</xref>).</p></tp:treatment-sec><tp:treatment-sec sec-type="Remarks"><title>Remarks.</title><p>Externomorphologically <italic><tp:taxon-name>Omphale lugens</tp:taxon-name></italic> fits best in the same group as <italic><tp:taxon-name>Omphale phruron</tp:taxon-name></italic>, something also suggested by <xref ref-type="bibr" rid="B30">Graham (1963)</xref>. However, if male genitalia are considered, a character-set unknown to Graham, then <italic><tp:taxon-name>Omphale lugens</tp:taxon-name></italic> is something quite unique and far removed from the species in the <italic>phruron</italic>-group.</p></tp:treatment-sec><tp:treatment-sec><!--Section generated to contain objects referenced in tp:taxon-treatment.--><fig id="F1" position="float" orientation="portrait"><label>Figures 1–14.</label><caption><p><italic><tp:taxon-name>Omphale</tp:taxon-name></italic> spp.: <bold>1</bold> <italic><tp:taxon-name>Omphale chryseis</tp:taxon-name></italic>, 2nd flagellomere, female <bold>2</bold> <italic><tp:taxon-name>Omphale lugens</tp:taxon-name></italic>, 2nd flagellomere, female <bold>3</bold> <italic><tp:taxon-name>Omphale phruron</tp:taxon-name></italic>, 2nd flagellomere, male <bold>4</bold> <italic><tp:taxon-name>Omphale admirabilis</tp:taxon-name></italic>, 2nd flagellomere, male <bold>5</bold> <italic><tp:taxon-name>Omphale connectens</tp:taxon-name></italic>, head in frontal view, female <bold>6</bold> <italic><tp:taxon-name>Omphale lugens</tp:taxon-name></italic>, head in frontal view, female <bold>7</bold> <italic><tp:taxon-name>Omphale sulciscuta</tp:taxon-name></italic>, vertex, female <bold>8</bold> <italic><tp:taxon-name>Omphale acuminata</tp:taxon-name></italic>, vertex, female <bold>9</bold> <italic><tp:taxon-name>Omphale sulciscuta</tp:taxon-name></italic>, inner part of forewing, arrows point at admarginal setae <bold>10</bold> <italic><tp:taxon-name>Omphale connectens</tp:taxon-name></italic>, inner part of forewing, arrows point at admarginal setae <bold>11</bold> <italic><tp:taxon-name>Omphale salicis</tp:taxon-name></italic>, part of forewing, arrow points at bare radial cell <bold>12</bold> <italic><tp:taxon-name>Omphale aethiops</tp:taxon-name></italic>, part of forewing, arrow points at hairy radial cell <bold>13</bold> <italic><tp:taxon-name>Omphale phruron</tp:taxon-name></italic>, base of forewing, speculum closed <bold>14</bold> <italic><tp:taxon-name>Omphale clypealis</tp:taxon-name></italic>, base of forewing, speculum open.</p></caption><graphic xmlns:xlink="http://www.w3.org/1999/xlink" xlink:href="ZooKeys-232-001-g001.jpg" position="float" orientation="portrait" xlink:type="simple"/></fig><fig id="F72" position="float" orientation="portrait"><label>Figures 500–501.</label><caption><p>Male genitalia (phallobase and aedeagus) <italic><tp:taxon-name>Omphale</tp:taxon-name></italic> spp.: <bold>500</bold> <italic><tp:taxon-name>Omphale isander</tp:taxon-name></italic>, length of phallobase 0.13 mm <bold>501</bold> <italic><tp:taxon-name>Omphale lugens</tp:taxon-name></italic>, length of phallobase 0.26 mm.</p></caption><graphic xmlns:xlink="http://www.w3.org/1999/xlink" xlink:href="ZooKeys-232-001-g072.jpg" position="float" orientation="portrait" xlink:type="simple"/></fig><fig id="F75" position="float" orientation="portrait"><label>Figures 534–538.</label><caption><p><italic><tp:taxon-name>Omphale</tp:taxon-name></italic> spp. distribution in Europe: <bold>534</bold> <italic><tp:taxon-name>Omphale erginnus</tp:taxon-name></italic> <bold>535</bold> <italic><tp:taxon-name>Omphale isander</tp:taxon-name></italic> <bold>536</bold> <italic><tp:taxon-name>Omphale lugens</tp:taxon-name></italic> <bold>537</bold> <italic><tp:taxon-name>Omphale melina</tp:taxon-name></italic> <bold>538</bold> <italic><tp:taxon-name>Omphale ochra</tp:taxon-name></italic>.</p></caption><graphic xmlns:xlink="http://www.w3.org/1999/xlink" xlink:href="ZooKeys-232-001-g075.jpg" position="float" orientation="portrait" xlink:type="simple"/></fig></tp:treatment-sec><ref-list><ref id="B9"><mixed-citation xmlns:xlink="http://www.w3.org/1999/xlink" xlink:type="simple"><person-group><name name-style="western"><surname>Bouček</surname><given-names>Z</given-names></name><name name-style="western"><surname>Askew</surname><given-names>RR</given-names></name></person-group> (<year>1968</year>)<source> Palearctic Eulophidae, excl.</source><publisher-name>Tetrastichinae. Index of Entomophagous insects. Le Francois</publisher-name>, <publisher-loc>Paris</publisher-loc>, <lpage>254</lpage> pp.</mixed-citation></ref><ref id="B30"><mixed-citation xmlns:xlink="http://www.w3.org/1999/xlink" xlink:type="simple"><person-group><name name-style="western"><surname>Graham</surname><given-names>MWRdeV</given-names></name></person-group> (<year>1963</year>)<article-title> Additions and corrections to the British list of Eulophidae (Hym., Chalcidoidea), with descriptions of some new species.</article-title><source>Transactions of the Society for British Entomology </source><volume>15</volume>: <fpage>167</fpage>-<lpage>275</lpage>.</mixed-citation></ref><ref id="B33"><mixed-citation xmlns:xlink="http://www.w3.org/1999/xlink" xlink:type="simple"><person-group><name name-style="western"><surname>Graham</surname><given-names>MWRdeV</given-names></name></person-group> (<year>1988</year>)<article-title> The remains of Nees von Esenbeck’s collection of Hymenoptera in the University Museum, Oxford.</article-title><source>Entomologist’s Monthly Magazine </source><volume>124</volume>: <fpage>19</fpage>-<lpage>35</lpage>.</mixed-citation></ref><ref id="B14"><mixed-citation xmlns:xlink="http://www.w3.org/1999/xlink" xlink:type="simple"><person-group><name name-style="western"><surname>Dziurzynski</surname><given-names>A</given-names></name></person-group> (<year>1961</year>)<article-title> The inhabitants of the galls of <italic>Mikiola fagi</italic> Htg. Part I. Materials for the morphology and development of <italic>Mikiola fagi</italic> Htg. (Itoniidae), as well as of its endophagous primary parasite <italic>Secodes coactus</italic> Ratzb. (Chalcididae).</article-title><source>Acta Zoologia Cracoviensis </source><volume>6</volume>: <fpage>9</fpage>-<lpage>49</lpage>.</mixed-citation></ref><ref id="B49"><mixed-citation xmlns:xlink="http://www.w3.org/1999/xlink" xlink:type="simple"><person-group><name name-style="western"><surname>Kirchner</surname><given-names>L</given-names></name></person-group> (<year>1867</year>)<source> Catalogus Hymenopterorum Europae. Vindobonae, 285 pp.</source></mixed-citation></ref><ref id="B48"><mixed-citation xmlns:xlink="http://www.w3.org/1999/xlink" xlink:type="simple"><person-group><name name-style="western"><surname>Kirchner</surname><given-names>L</given-names></name></person-group> (<year>1854</year>)<article-title> Verzeichnis der in der Gegend von Kaplitz, Budweiser Kreises in Böhmen, vorkommenden Aderflügler.</article-title><source>Verhandlungen Zoologisch- Botanischer Gesellschaft Wien </source><volume>4</volume>: <fpage>285</fpage>-<lpage>316</lpage>.</mixed-citation></ref><ref id="B58"><mixed-citation xmlns:xlink="http://www.w3.org/1999/xlink" xlink:type="simple"><person-group><name name-style="western"><surname>Nees ab Esenbeck</surname><given-names>CG</given-names></name></person-group> (<year>1834</year>)<source> Hymenopterorum Ichneumonibus affinium monographiae, genera europaea et species illustrantes. Stuttgart et Tubingae, 448 pp.</source></mixed-citation></ref><ref id="B18"><mixed-citation xmlns:xlink="http://www.w3.org/1999/xlink" xlink:type="simple"><person-group><name name-style="western"><surname>Erdös</surname><given-names>J</given-names></name></person-group> (<year>1956</year>)<article-title> Additamente ad cognitionem faunae Chalcidoidarum in Hungaria et regionibus finitimis VI 19 Eulophidae. Folia Entomologica Hungarica (s.n.</article-title><source>) </source><volume>9</volume>: <fpage>1</fpage>-<lpage>64</lpage>.</mixed-citation></ref><ref id="B5"><mixed-citation xmlns:xlink="http://www.w3.org/1999/xlink" xlink:type="simple"><person-group><name name-style="western"><surname>Bouček</surname><given-names>Z</given-names></name></person-group> (<year>1965</year>)<article-title> A review of the Chalcidoid fauna of the Moldavian S.S.R., with descriptions of new species (Hymenoptera).</article-title><source>Acta Faunistica Entomologica Musei National Pragae </source><volume>11</volume>: <fpage>5</fpage>-<lpage>38</lpage>.</mixed-citation></ref><ref id="B24"><mixed-citation xmlns:xlink="http://www.w3.org/1999/xlink" xlink:type="simple"><person-group><name name-style="western"><surname>Gijswijt</surname><given-names>MJ</given-names></name></person-group> (<year>1976</year>)<article-title> Notes on biology and distribution of the genus <italic>Omphale</italic> Haliday, 1833, with descriptions of two new species (Insecta, Hymenoptera, Eulophidae).</article-title><source>Bulletin, Zoologisch Museum, Universiteit van Amsterdam </source><volume>5</volume>: <fpage>77</fpage>-<lpage>84</lpage>.</mixed-citation></ref><ref id="B75"><mixed-citation xmlns:xlink="http://www.w3.org/1999/xlink" xlink:type="simple"><person-group><name name-style="western"><surname>Thomson</surname><given-names>CG</given-names></name></person-group> (<year>1878</year>)<article-title> Hymenoptera Scandinaviae.</article-title><source>Lundae </source><volume>5</volume>: <fpage>1</fpage>-<lpage>307</lpage>. doi: <ext-link ext-link-type="uri" xlink:href="http://dx.doi.org/10.1038/005001a0" xlink:type="simple">10.1038/005001a0</ext-link></mixed-citation></ref><ref id="B64"><mixed-citation xmlns:xlink="http://www.w3.org/1999/xlink" xlink:type="simple"><person-group><name name-style="western"><surname>Ratzeburg</surname><given-names>JTC</given-names></name></person-group> (<year>1848</year>)<source> Die Ichneumonen der Forstinsekten in forstlicher und entomologischer Beziehung: ein Anhang zur Abbildung und Beschreibung der Forstinsekten. Berlin 238 pp.</source></mixed-citation></ref><ref id="B79"><mixed-citation xmlns:xlink="http://www.w3.org/1999/xlink" xlink:type="simple"><person-group><name name-style="western"><surname>Walker</surname><given-names>F</given-names></name></person-group> (<year>1839</year>)<source> Monographia Chalciditum I., London, 330 pp.</source></mixed-citation></ref></ref-list></tp:taxon-treatment>
