# Supplementary material for: Revision of the European species of Omphale Haliday (Hymenoptera, Chalcidoidea, Eulophidae)
Source: Zookeys. 2012 Oct 25;(232):1–157. doi: 10.3897/zookeys.232.3625 (PMC3494065; doi:10.3897/zookeys.232.3625)
Supplement: XML Treatment for Omphale melina [file zookeys.232.3625-treatment46.xml]

<!DOCTYPE tp:taxon-treatment
  PUBLIC "-//TaxonX//DTD Taxonomic Treatment Publishing DTD v0 20100105//EN" "tax-treatment-NSO.dtd">
<tp:taxon-treatment xmlns:tp="http://www.plazi.org/taxpub"><tp:treatment-meta><mixed-citation publication-type="journal"><person-group><name><surname>Hansson</surname><given-names>Christer</given-names></name><name><surname>Shevtsova</surname><given-names>Ekaterina</given-names></name></person-group><article-title>Revision of the European species of 
                    <italic>Omphale</italic> Haliday (Hymenoptera, Chalcidoidea, Eulophidae)
                </article-title><source>Zookeys</source><day>25</day><month>10</month><year>2012</year><volume>2012</volume><issue>232</issue><fpage>1</fpage><lpage>157</lpage><pub-id pub-id-type="doi">10.3897/zookeys.232.3625</pub-id></mixed-citation></tp:treatment-meta><tp:nomenclature><tp:taxon-name>
                                <tp:taxon-name-part taxon-name-part-type="genus">Omphale</tp:taxon-name-part>
                                <tp:taxon-name-part taxon-name-part-type="species">melina</tp:taxon-name-part>
                            <object-id xmlns:xlink="http://www.w3.org/1999/xlink" xlink:type="simple">http://species-id.net/wiki/Omphale_melina</object-id>
								</tp:taxon-name><tp:taxon-authority>Yefremova &amp; Kriskovich</tp:taxon-authority><xref ref-type="fig" rid="F66">Figures 468–472</xref><xref ref-type="fig" rid="F75">537</xref><tp:nomenclature-citation-list><tp:nomenclature-citation><tp:taxon-name>Omphale melinum</tp:taxon-name><comment> Yefremova &amp; Kriskovich, 1994:247. Holotype female in ZISP, not examined.</comment></tp:nomenclature-citation></tp:nomenclature-citation-list></tp:nomenclature><tp:treatment-sec sec-type="Material"><title>Material. </title><p><bold>Type material.</bold> Paratype female in ZISP.</p></tp:treatment-sec><tp:treatment-sec sec-type="Diagnosis"><title>Diagnosis.</title><p>Yellow non-metallic species with an enlarged stigmal vein and with area around stigmal vein infuscate (<xref ref-type="fig" rid="F66">Figs 468–471</xref>).</p></tp:treatment-sec><tp:treatment-sec sec-type="Description"><title>Description.</title><p><italic>Female</italic>. Length of body 1.5 mm. Antenna with scape yellowish with dorsal edge dark brown (<xref ref-type="fig" rid="F66">Fig. 469</xref>); remaining parts of antenna missing in single examined specimen. Entire head yellowish white (<xref ref-type="fig" rid="F66">Figs 468, 469</xref>). Face strigose; clypeus yellow (<xref ref-type="fig" rid="F66">Fig. 469</xref>), strigose, semicircular, 1.3× as wide as high; lower frons with raised reticulation, subtorular area smooth; interscrobal area reticulate; antennal scrobes join on frontal suture; upper frons and vertex reticulate. Occipital margin rounded.</p><p>Mesosoma yellow with setae on thoracic dorsum black (<xref ref-type="fig" rid="F66">Fig. 470</xref>). Mesoscutum with engraved weak reticulation, midlobe with two pairs of setae (<xref ref-type="fig" rid="F66">Fig. 470</xref>); notauli as indistinct impressions. Scutellum with engraved weak reticulation; 1.2× as long as wide, with anterior margin weakly curved forwards. Dorsellum smooth and slightly convex, 0.4× as long as wide, and 0.8× as long as length of median propodeum. Propodeum smooth; propodeal callus with two setae. Lateral mesosoma yellowish white (<xref ref-type="fig" rid="F66">Fig. 468</xref>); transepimeral sulcus curved forwards. Legs yellowish white (<xref ref-type="fig" rid="F66">Fig. 468</xref>); midleg with first tarsomere 0.4× as long as length of tarsus. Forewing transparent with infuscate areas around stigmal vein and below base of marginal vein (<xref ref-type="fig" rid="F66">Fig. 471</xref>), veins yellowish white and setae dark brown; speculum closed; admarginal setae 5, arising from marginal vein; radial cell bare; postmarginal vein 1.0× as long as stigmal vein; stigmal vein enlarged and circular. Hind wings missing in single examined specimen. Forewing WIP (<xref ref-type="fig" rid="F66">Fig. 472</xref>) unicoloured purple with a small round area just below stigmal vein in blue and yellow.<!--PageBreak--></p><p>Petiole yellow. Gaster pale brown with five yellow cross bands, 7<sup>th</sup> tergite and apical parts of ovipositor sheaths black metallic; elongate (<xref ref-type="fig" rid="F66">Fig. 468</xref>) and 1.7× as long as length of mesosoma; 7<sup>th</sup> tergite 0.1× as long as length of gaster.</p><p><italic>Male</italic>. Unknown.</p><fig id="F66" position="float" orientation="portrait"><label>Figures 468–472.</label><caption><p><italic><tp:taxon-name>Omphale melina</tp:taxon-name></italic>, female: <bold>468</bold> habitus in lateral view, length of specimen 1.5 mm <bold>469</bold> head in frontal view <bold>470</bold> thoracic dorsum <bold>471</bold> transparent wings <bold>472</bold> wing interference patterns.</p></caption><graphic xmlns:xlink="http://www.w3.org/1999/xlink" xlink:href="ZooKeys-232-001-g066.jpg" position="float" orientation="portrait" xlink:type="simple"/></fig></tp:treatment-sec><tp:treatment-sec sec-type="Hosts"><title>Hosts.</title><p>Unknown.</p></tp:treatment-sec><tp:treatment-sec sec-type="Distribution"><title>Distribution.</title><p>Russia (<xref ref-type="bibr" rid="B85">Yefremova and Kriskovich 1994</xref>) (<xref ref-type="fig" rid="F75">Fig. 537</xref>).</p></tp:treatment-sec><tp:treatment-sec sec-type="Remarks"><title>Remarks.</title><p>The examined paratype specimen is damaged. It lacks the entire right antenna and of the left antenna only the scape remains; both hind wings are missing; the gaster has been gnawed upon and parts of the left hand side are gone. In spite of this the species is easy to recognize through its non-metallic body and enlarged stigmal vein. The species is difficult to assign to a specific group, when males are found these may hold morphological clues as to its placement.</p></tp:treatment-sec><tp:treatment-sec><!--Section generated to contain objects referenced in tp:taxon-treatment.--><fig id="F75" position="float" orientation="portrait"><label>Figures 534–538.</label><caption><p><italic><tp:taxon-name>Omphale</tp:taxon-name></italic> spp. distribution in Europe: <bold>534</bold> <italic><tp:taxon-name>Omphale erginnus</tp:taxon-name></italic> <bold>535</bold> <italic><tp:taxon-name>Omphale isander</tp:taxon-name></italic> <bold>536</bold> <italic><tp:taxon-name>Omphale lugens</tp:taxon-name></italic> <bold>537</bold> <italic><tp:taxon-name>Omphale melina</tp:taxon-name></italic> <bold>538</bold> <italic><tp:taxon-name>Omphale ochra</tp:taxon-name></italic>.</p></caption><graphic xmlns:xlink="http://www.w3.org/1999/xlink" xlink:href="ZooKeys-232-001-g075.jpg" position="float" orientation="portrait" xlink:type="simple"/></fig></tp:treatment-sec><ref-list><ref id="B85"><mixed-citation xmlns:xlink="http://www.w3.org/1999/xlink" xlink:type="simple"><person-group><name name-style="western"><surname>Yefremova</surname><given-names>ZA</given-names></name><name name-style="western"><surname>Kriskovich</surname><given-names>MV</given-names></name></person-group> (<year>1994</year>)<article-title> A new species of the genus <italic>Omphale</italic> (Hymenoptera, Eulophidae) from the Far East.</article-title><source>Entomological Review </source><volume>74</volume> (<issue>2</issue>): <fpage>151</fpage>-<lpage>154</lpage>.</mixed-citation></ref></ref-list></tp:taxon-treatment>
