# Supplementary material for: Revision of the European species of Omphale Haliday (Hymenoptera, Chalcidoidea, Eulophidae)
Source: Zookeys. 2012 Oct 25;(232):1–157. doi: 10.3897/zookeys.232.3625 (PMC3494065; doi:10.3897/zookeys.232.3625)
Supplement: XML Treatment for Omphale ochra [file zookeys.232.3625-treatment47.xml]

<!DOCTYPE tp:taxon-treatment
  PUBLIC "-//TaxonX//DTD Taxonomic Treatment Publishing DTD v0 20100105//EN" "tax-treatment-NSO.dtd">
<tp:taxon-treatment xmlns:tp="http://www.plazi.org/taxpub"><tp:treatment-meta><mixed-citation publication-type="journal"><person-group><name><surname>Hansson</surname><given-names>Christer</given-names></name><name><surname>Shevtsova</surname><given-names>Ekaterina</given-names></name></person-group><article-title>Revision of the European species of 
                    <italic>Omphale</italic> Haliday (Hymenoptera, Chalcidoidea, Eulophidae)
                </article-title><source>Zookeys</source><day>25</day><month>10</month><year>2012</year><volume>2012</volume><issue>232</issue><fpage>1</fpage><lpage>157</lpage><pub-id pub-id-type="doi">10.3897/zookeys.232.3625</pub-id></mixed-citation></tp:treatment-meta><tp:nomenclature><tp:taxon-name>
                                <tp:taxon-name-part taxon-name-part-type="genus">Omphale</tp:taxon-name-part>
                                <tp:taxon-name-part taxon-name-part-type="species">ochra</tp:taxon-name-part>
                            <object-id xmlns:xlink="http://www.w3.org/1999/xlink" xlink:type="simple">urn:lsid:zoobank.org:act:B0552C5D-FAEF-43D8-9A81-37354532D79A</object-id>
								<object-id xmlns:xlink="http://www.w3.org/1999/xlink" xlink:type="simple">http://species-id.net/wiki/Omphale_ochra</object-id>
								</tp:taxon-name><tp:taxon-status xmlns:xlink="http://www.w3.org/1999/xlink" xlink:type="simple">sp. n.</tp:taxon-status><xref ref-type="fig" rid="F56">Figures 398–401</xref><xref ref-type="fig" rid="F67">473–477</xref><xref ref-type="fig" rid="F75">538</xref></tp:nomenclature><tp:treatment-sec sec-type="Material"><title>Material.</title><p><bold>Holotype</bold> female (BMNH), glued to a card, labelled “SWEDEN: Skåne, Häckeberga, castle, <named-content xmlns:xlink="http://www.w3.org/1999/xlink" content-type="dwc:verbatimCoordinates" xlink:type="simple">55°35'N, 13°26'E</named-content>, 5.vii.2006, C. Hansson &amp; E. Shevtsova”. <bold>Paratype.</bold> 1♀ with same label data as holotype (BMNH).</p></tp:treatment-sec><tp:treatment-sec sec-type="Diagnosis"><title>Diagnosis.</title><p>A pale non metallic species, predominantly yellowish brown to yellowish white (<xref ref-type="fig" rid="F67">Figs 473–475</xref>); female gaster very long (<xref ref-type="fig" rid="F67">Fig. 473</xref>), 2× as long as length of mesosoma.</p></tp:treatment-sec><tp:treatment-sec sec-type="Description"><title>Description.</title><p><italic>Female</italic>. Length of body 1.6–1.8 mm. Antenna with scape yellowish brown with dorsal margin dark brown, pedicel pale brown, flagellum dark brown; pedicel + flagellum 2.1× as long as distance between eyes; first flagellomere 1.3× as long and 1.1× as wide as second flagellomere (<xref ref-type="fig" rid="F56">Fig. 399</xref>); flagellomeres 2–4 ventrally with a single set of setae attached close to base and reaching beyond apex of flagellomere attached to; clava 2-segmented. Face yellowish-white (<xref ref-type="fig" rid="F67">Fig. 474</xref>), strigose-reticulate (<xref ref-type="fig" rid="F56">Fig. 400</xref>); clypeus yellowish white, smooth, semicircular, 1.2× as wide as high; gena yellowish white; lower frons yellowish white with antennal scrobes dark brown, with raised and weak reticulation; antennal scrobes join frontal suture separately; frontal suture V-shaped; upper frons dark brown with metallic tinges, with raised and weak reticulation; vertex yellowish brown, with very weak reticulation (<xref ref-type="fig" rid="F56">Fig. 401</xref>). Occipital margin rounded (<xref ref-type="fig" rid="F56">Fig. 401</xref>).</p><p>Mesoscutum with anterior ½ golden green with a median yellowish brown stripe, posterior ½ yellowish brown (<xref ref-type="fig" rid="F67">Fig. 475</xref>), with very weak reticulation (<xref ref-type="fig" rid="F56">Fig. 398</xref>), midlobe with two pairs of setae; notauli as indistinct depressions in posterior ½. Scutellum yellowish brown with a median dark brown longitudinal stripe (<xref ref-type="fig" rid="F67">Fig. 475</xref>), with very weak engraved reticulation (<xref ref-type="fig" rid="F56">Fig. 398</xref>), 1.2× as long as wide, with anterior margin smoothly curved forwards. Axillae with anterior ½ dark brown with metallic tinges, posterior ½ yellowish brown (<xref ref-type="fig" rid="F67">Fig. 475</xref>). Dorsellum yellowish brown (<xref ref-type="fig" rid="F67">Fig. 475</xref>), convex and smooth (<xref ref-type="fig" rid="F56">Fig. 398</xref>), 0.3× as long as wide, and 0.6× as long as length of median propodeum. Entire lateral mesosoma yellowish brown (<xref ref-type="fig" rid="F67">Fig. 473</xref>); transepimeral sulcus curved forwards. Propodeum yellowish brown with median part dark brown (<xref ref-type="fig" rid="F67">Fig. 475</xref>), smooth (<xref ref-type="fig" rid="F56">Fig. 398</xref>); propodeal callus with two setae. Legs yellowish white (<xref ref-type="fig" rid="F67">Fig. 473</xref>);<!--PageBreak--> midleg with first tarsomere 0.4× as long as length of tarsus. Forewing transparent, veins pale brown, setae dark brown (<xref ref-type="fig" rid="F67">Fig. 476</xref>); speculum closed; admarginal setae 5, arising from ventral marginal vein; radial cell bare; postmarginal vein 0.7× as long as stigmal vein; stigmal vein slightly enlarged. Hind wing transparent, apex rounded (<xref ref-type="fig" rid="F67">Fig. 476</xref>). Forewing WIP (<xref ref-type="fig" rid="F67">Fig. 477</xref>) unicoloured in yellow with narrow bands in magenta and blue close to foremargin.</p><p>Petiole yellowish brown. Gaster yellowish brown with posterior margin of tergites brown, apical parts of ovipositor sheaths dark brown (<xref ref-type="fig" rid="F67">Fig. 473</xref>), smooth; elongate and 2.0× as long as length of mesosoma; 7<sup>th</sup> tergite 0.2× as long as length of gaster.</p><p><!--PageBreak--><!--PageBreak--><italic>Male</italic>. Unknown.</p><fig id="F67" position="float" orientation="portrait"><label>Figures 473–477.</label><caption><p><italic><tp:taxon-name>Omphale ochra</tp:taxon-name></italic>, female: <bold>473</bold> habitus in lateral view, length of specimen 1.8 mm <bold>474</bold>  head in frontal view <bold>475</bold> thoracic dorsum <bold>476</bold> transparent wings <bold>477</bold> wing interference patterns.</p></caption><graphic xmlns:xlink="http://www.w3.org/1999/xlink" xlink:href="ZooKeys-232-001-g067.jpg" position="float" orientation="portrait" xlink:type="simple"/></fig><fig id="F68" position="float" orientation="portrait"><label>Figures 478–483.</label><caption><p>Male genitalia (phallobase+aedeagus): <bold>478</bold> <italic><tp:taxon-name>Entedon fufius</tp:taxon-name></italic> (Walker) (<tp:taxon-name>Hymenoptera</tp:taxon-name>: <tp:taxon-name>Eulophidae</tp:taxon-name>: <tp:taxon-name>Entedoninae</tp:taxon-name>), phallobase to the left, aedeagus to the right, abbreviations: aa = aedeagal apo-demes, di = digitus, ds = digital spines, lp = length of phallobase, ps = parameral setae, pv = penis valve, vr = volsellar ridge, vs = volsellar setae <bold>479–483</bold> <italic><tp:taxon-name>Omphale</tp:taxon-name></italic> spp.: <bold>479</bold> <italic><tp:taxon-name>Omphale admirabilis</tp:taxon-name></italic>, length of phallobase 0.30 mm <bold>480</bold> <italic><tp:taxon-name>Omphale telephe</tp:taxon-name></italic>, length of phallobase 0.32 mm <bold>481</bold> <italic><tp:taxon-name>Omphale versicolor</tp:taxon-name></italic>, length of phallobase 0.31 mm <bold>482</bold> <italic><tp:taxon-name>Omphale chryseis</tp:taxon-name></italic>, length of phallobase 0.25 mm <bold>483</bold> <italic><tp:taxon-name>Omphale cornula</tp:taxon-name></italic>, length of phallobase 0.24 mm.</p></caption><graphic xmlns:xlink="http://www.w3.org/1999/xlink" xlink:href="ZooKeys-232-001-g068.jpg" position="float" orientation="portrait" xlink:type="simple"/></fig><fig id="F69" position="float" orientation="portrait"><label>Figures 484–489.</label><caption><p>Male genitalia (phallobase and aedeagus) <italic><tp:taxon-name>Omphale</tp:taxon-name></italic> spp.: <bold>484</bold> <italic><tp:taxon-name>Omphale salicis</tp:taxon-name></italic>, length of phallobase 0.27 mm <bold>485</bold> <italic><tp:taxon-name>Omphale theana</tp:taxon-name></italic>, length of phallobase 0.26 mm <bold>486</bold> <italic><tp:taxon-name>Omphale brevis</tp:taxon-name></italic>, length of phallobase 0.17 mm <bold>487</bold> <italic><tp:taxon-name>Omphale clymene</tp:taxon-name></italic>, length of phallobase 0.20 mm <bold>488</bold> <italic><tp:taxon-name>Omphale euphorbiae</tp:taxon-name></italic>, length of phallobase 0.21 mm <bold>489</bold> <italic><tp:taxon-name>Omphale incognita</tp:taxon-name></italic>, length of phallobase 0.27 mm.</p></caption><graphic xmlns:xlink="http://www.w3.org/1999/xlink" xlink:href="ZooKeys-232-001-g069.jpg" position="float" orientation="portrait" xlink:type="simple"/></fig><fig id="F70" position="float" orientation="portrait"><label>Figures 490–494.</label><caption><p>Male genitalia (phallobase and aedeagus) <italic><tp:taxon-name>Omphale</tp:taxon-name></italic> spp.: <bold>490</bold> <italic><tp:taxon-name>Omphale phruron</tp:taxon-name></italic>, length of phallobase 0.19 mm <bold>491</bold> <italic><tp:taxon-name>Omphale tenuicornis</tp:taxon-name></italic>, length of phallobase 0.24 mm <bold>492</bold> <italic><tp:taxon-name>Omphale aethiops</tp:taxon-name></italic>, length of phallobase 0.30 mm <bold>493</bold> <italic><tp:taxon-name>Omphale connectens</tp:taxon-name></italic>, length of phallobase 0.22 mm <bold>494</bold> <italic><tp:taxon-name>Omphale lugubris</tp:taxon-name></italic>, length of phallobase 0.27 mm.</p></caption><graphic xmlns:xlink="http://www.w3.org/1999/xlink" xlink:href="ZooKeys-232-001-g070.jpg" position="float" orientation="portrait" xlink:type="simple"/></fig><fig id="F71" position="float" orientation="portrait"><label>Figures 495–499.</label><caption><p>Male genitalia (phallobase and aedeagus) <italic><tp:taxon-name>Omphale</tp:taxon-name></italic> spp.: <bold>495</bold> <italic><tp:taxon-name>Omphale clypealis</tp:taxon-name></italic>, length of phallobase 0.21 mm <bold>496</bold> <italic><tp:taxon-name>Omphale parma</tp:taxon-name></italic>, length of phallobase 0.22 mm <bold>497</bold> <italic><tp:taxon-name>Omphale sulciscuta</tp:taxon-name></italic>, length of phallobase 0.24 mm <bold>498</bold> <italic><tp:taxon-name>Omphale obscura</tp:taxon-name></italic>, length of phallobase 0.22 mm <bold>499</bold> <italic><tp:taxon-name>Omphale erginnus</tp:taxon-name></italic>, length of phallobase 0.22 mm.</p></caption><graphic xmlns:xlink="http://www.w3.org/1999/xlink" xlink:href="ZooKeys-232-001-g071.jpg" position="float" orientation="portrait" xlink:type="simple"/></fig><fig id="F72" position="float" orientation="portrait"><label>Figures 500–501.</label><caption><p>Male genitalia (phallobase and aedeagus) <italic><tp:taxon-name>Omphale</tp:taxon-name></italic> spp.: <bold>500</bold> <italic><tp:taxon-name>Omphale isander</tp:taxon-name></italic>, length of phallobase 0.13 mm <bold>501</bold> <italic><tp:taxon-name>Omphale lugens</tp:taxon-name></italic>, length of phallobase 0.26 mm.</p></caption><graphic xmlns:xlink="http://www.w3.org/1999/xlink" xlink:href="ZooKeys-232-001-g072.jpg" position="float" orientation="portrait" xlink:type="simple"/></fig></tp:treatment-sec><tp:treatment-sec sec-type="Host"><title>Host.</title><p>Unknown.</p></tp:treatment-sec><tp:treatment-sec sec-type="Distribution"><title>Distribution.</title><p>Sweden (<xref ref-type="fig" rid="F75">Fig. 538</xref>)<!--PageBreak-->.</p><fig id="F73" position="float" orientation="portrait"><label>Figures 502–517.</label><caption><p><italic><tp:taxon-name>Omphale</tp:taxon-name></italic> spp. distribution in Europe: <bold>502</bold> <italic><tp:taxon-name>Omphale admirabilis</tp:taxon-name></italic> <bold>503</bold> <italic><tp:taxon-name>Omphale breviventris</tp:taxon-name></italic> <bold>504</bold> <italic><tp:taxon-name>Omphale telephe</tp:taxon-name></italic> <bold>505</bold> <italic><tp:taxon-name>Omphale versicolor</tp:taxon-name></italic> <bold>506</bold> <italic><tp:taxon-name>Omphale acuminata</tp:taxon-name></italic> <bold>507</bold> <italic><tp:taxon-name>Omphale chryseis</tp:taxon-name></italic> <bold>508</bold> <italic><tp:taxon-name>Omphale cornula</tp:taxon-name></italic> <bold>509</bold> <italic><tp:taxon-name>Omphale salicis</tp:taxon-name></italic> <bold>510</bold> <italic><tp:taxon-name>Omphale theana</tp:taxon-name></italic> <bold>511</bold> <italic><tp:taxon-name>Omphale brevis</tp:taxon-name></italic> <bold>512</bold> <italic><tp:taxon-name>Omphale clymene</tp:taxon-name></italic> <bold>513</bold> <italic><tp:taxon-name>Omphale euphorbiae</tp:taxon-name></italic> <bold>514</bold> <italic><tp:taxon-name>Omphale incognita</tp:taxon-name></italic> <bold>515</bold> <italic><tp:taxon-name>Omphale lydia</tp:taxon-name></italic> <bold>516</bold> <italic><tp:taxon-name>Omphale matrana</tp:taxon-name></italic> <bold>517</bold> <italic><tp:taxon-name>Omphale nitens</tp:taxon-name></italic>.</p></caption><graphic xmlns:xlink="http://www.w3.org/1999/xlink" xlink:href="ZooKeys-232-001-g073.jpg" position="float" orientation="portrait" xlink:type="simple"/></fig><fig id="F74" position="float" orientation="portrait"><label>Figures 518–533.</label><caption><p><italic><tp:taxon-name>Omphale</tp:taxon-name></italic> spp. distribution in Europe: <bold>518</bold> <italic><tp:taxon-name>Omphale phruron</tp:taxon-name></italic> <bold>519</bold> <italic><tp:taxon-name>Omphale sti</tp:taxon-name></italic> <bold>520</bold> <italic><tp:taxon-name>Omphale tenuicornis</tp:taxon-name></italic> <bold>521</bold> <italic><tp:taxon-name>Omphale aethiops</tp:taxon-name></italic> <bold>522</bold> <italic><tp:taxon-name>Omphale connectens</tp:taxon-name></italic> <bold>523</bold> <italic><tp:taxon-name>Omphale dolichura</tp:taxon-name></italic> <bold>524</bold> <italic><tp:taxon-name>Omphale lugubris</tp:taxon-name></italic> <bold>525</bold> <italic><tp:taxon-name>Omphale clypealis</tp:taxon-name></italic> <bold>526</bold> <italic><tp:taxon-name>Omphale parma</tp:taxon-name></italic> <bold>527</bold> <italic><tp:taxon-name>Omphale brevibuccata</tp:taxon-name></italic> <bold>528</bold> <italic><tp:taxon-name>Omphale erugata</tp:taxon-name></italic> <bold>529</bold> <italic><tp:taxon-name>Omphale obscura</tp:taxon-name></italic> <bold>530</bold> <italic><tp:taxon-name>Omphale rossica</tp:taxon-name></italic> <bold>531</bold> <italic><tp:taxon-name>Omphale rubigus</tp:taxon-name></italic> <bold>532</bold> <italic><tp:taxon-name>Omphale sulciscuta</tp:taxon-name></italic> <bold>533</bold> <italic><tp:taxon-name>Omphale aceris</tp:taxon-name></italic>.</p></caption><graphic xmlns:xlink="http://www.w3.org/1999/xlink" xlink:href="ZooKeys-232-001-g074.jpg" position="float" orientation="portrait" xlink:type="simple"/></fig><fig id="F75" position="float" orientation="portrait"><label>Figures 534–538.</label><caption><p><italic><tp:taxon-name>Omphale</tp:taxon-name></italic> spp. distribution in Europe: <bold>534</bold> <italic><tp:taxon-name>Omphale erginnus</tp:taxon-name></italic> <bold>535</bold> <italic><tp:taxon-name>Omphale isander</tp:taxon-name></italic> <bold>536</bold> <italic><tp:taxon-name>Omphale lugens</tp:taxon-name></italic> <bold>537</bold> <italic><tp:taxon-name>Omphale melina</tp:taxon-name></italic> <bold>538</bold> <italic><tp:taxon-name>Omphale ochra</tp:taxon-name></italic>.</p></caption><graphic xmlns:xlink="http://www.w3.org/1999/xlink" xlink:href="ZooKeys-232-001-g075.jpg" position="float" orientation="portrait" xlink:type="simple"/></fig><fig id="F76" position="float" orientation="portrait"><label>Figures 539–540.</label><caption><p>Scatter diagrams to compare length/width of 7th gastral tergite in female: <bold>539</bold> <italic><tp:taxon-name>Omphale acuminata</tp:taxon-name></italic> (red diamonds), n = 59, mean = 0.9 and <italic><tp:taxon-name>Omphale theana</tp:taxon-name></italic> (pink squares), n = 156, mean = 1.3 <bold>540</bold> <italic><tp:taxon-name>Omphale chryseis</tp:taxon-name></italic> (green diamonds), n = 53, mean = 1.6 and <italic><tp:taxon-name>Omphale salicis</tp:taxon-name></italic> (green squares), n = 109, mean = 2.6.</p></caption><graphic xmlns:xlink="http://www.w3.org/1999/xlink" xlink:href="ZooKeys-232-001-g076.jpg" position="float" orientation="portrait" xlink:type="simple"/></fig></tp:treatment-sec><tp:treatment-sec sec-type="Etymology"><title>Etymology.</title><p>From the Greek <italic>ochros</italic> = pale yellow, referring to the predominant colour of the body.</p></tp:treatment-sec><tp:treatment-sec sec-type="Remarks"><title>Remarks.</title><p>Both type specimens are shrivelled, thus measurements and ratios are not exact. Known only from shrivelled females this species is difficult to place to group. Characters involving the setation in forewing suggest an affinity to either <italic>phruron</italic>- or <italic>salicis</italic>-group. When males are found a firmer idea on this can be established.</p><sec sec-type="Other European species associated with Omphale"><title>Other European species associated with <italic><tp:taxon-name>Omphale</tp:taxon-name></italic></title><p>Two additional species from Europe, <italic><tp:taxon-name>Pholema microstoma</tp:taxon-name></italic> Graham and <italic><tp:taxon-name>Eugerium orbatum</tp:taxon-name></italic> Szelényi, were associated with <italic><tp:taxon-name>Omphale</tp:taxon-name></italic> prior to this revision. Their association with Omphale is because the genus they were originally described in, <italic><tp:taxon-name>Eugerium</tp:taxon-name></italic> and <italic><tp:taxon-name>Pholema</tp:taxon-name></italic> respectively, were synonymized with <italic><tp:taxon-name>Omphale</tp:taxon-name></italic>. However, new data presented here suggest a different classification of these species.</p></sec></tp:treatment-sec><tp:treatment-sec><!--Section generated to contain objects referenced in tp:taxon-treatment.--><fig id="F56" position="float" orientation="portrait"><label>Figures 394–401.</label><caption><p><italic><tp:taxon-name>Omphale</tp:taxon-name></italic> spp., females:<bold>394–397</bold>. <italic><tp:taxon-name>Omphale rubigus</tp:taxon-name></italic>: <bold>394</bold> thoracic dorsum <bold>395</bold> antenna <bold>396</bold> head in frontal view <bold>397</bold> vertex <bold>398–401</bold>. <italic><tp:taxon-name>Omphale ochra</tp:taxon-name></italic>: <bold>398</bold> thoracic dorsum <bold>399</bold> antenna <bold>400</bold> head in frontal view <bold>401</bold> vertex.</p></caption><graphic xmlns:xlink="http://www.w3.org/1999/xlink" xlink:href="ZooKeys-232-001-g056.jpg" position="float" orientation="portrait" xlink:type="simple"/></fig></tp:treatment-sec></tp:taxon-treatment>
