# Supplementary material for: Revision of the European species of Omphale Haliday (Hymenoptera, Chalcidoidea, Eulophidae)
Source: Zookeys. 2012 Oct 25;(232):1–157. doi: 10.3897/zookeys.232.3625 (PMC3494065; doi:10.3897/zookeys.232.3625)
Supplement: XML Treatment for Pholema [file zookeys.232.3625-treatment48.xml]

<!DOCTYPE tp:taxon-treatment
  PUBLIC "-//TaxonX//DTD Taxonomic Treatment Publishing DTD v0 20100105//EN" "tax-treatment-NSO.dtd">
<tp:taxon-treatment xmlns:tp="http://www.plazi.org/taxpub"><tp:treatment-meta><mixed-citation publication-type="journal"><person-group><name><surname>Hansson</surname><given-names>Christer</given-names></name><name><surname>Shevtsova</surname><given-names>Ekaterina</given-names></name></person-group><article-title>Revision of the European species of 
                    <italic>Omphale</italic> Haliday (Hymenoptera, Chalcidoidea, Eulophidae)
                </article-title><source>Zookeys</source><day>25</day><month>10</month><year>2012</year><volume>2012</volume><issue>232</issue><fpage>1</fpage><lpage>157</lpage><pub-id pub-id-type="doi">10.3897/zookeys.232.3625</pub-id></mixed-citation></tp:treatment-meta><tp:nomenclature><label>Genus</label><tp:taxon-name>
                                <tp:taxon-name-part taxon-name-part-type="genus">Pholema</tp:taxon-name-part>
                            <object-id xmlns:xlink="http://www.w3.org/1999/xlink" xlink:type="simple">http://species-id.net/wiki/Pholema</object-id>
								</tp:taxon-name><tp:taxon-authority>Graham</tp:taxon-authority><tp:taxon-status xmlns:xlink="http://www.w3.org/1999/xlink" xlink:type="simple">stat. rev.</tp:taxon-status></tp:nomenclature><tp:treatment-sec sec-type="Remarks"><title>Remarks. </title><p><xref ref-type="bibr" rid="B30">Graham (1963)</xref> described genus <italic><tp:taxon-name>Pholema</tp:taxon-name></italic> to include the single species <italic>microstoma</italic>, which was described in the same paper. Graham motivated the new genus because he regarded some morphological features present in <italic><tp:taxon-name>Pholema</tp:taxon-name></italic>: small clypeus, large malar space, small mouth opening, too discordant for an <italic><tp:taxon-name>Omphale</tp:taxon-name></italic> species. <xref ref-type="bibr" rid="B66">Schauff (1991)</xref> synonymized <italic><tp:taxon-name>Pholema</tp:taxon-name></italic> with <italic><tp:taxon-name>Omphale</tp:taxon-name></italic> because he found the characters mentioned by Graham too variable and/or overlapping with some <italic><tp:taxon-name>Omphale</tp:taxon-name></italic> species.</p><p>The type species and the only known species of <italic><tp:taxon-name>Pholema</tp:taxon-name></italic>, <italic><tp:taxon-name>Pholema microstoma</tp:taxon-name></italic>, has the following characters important for classification on genus level: clypeus undelimited (<xref ref-type="fig" rid="F77">Fig. 543</xref>), occiput without a groove or fold between occipital margin and occipital foramen (<xref ref-type="fig" rid="F77">Fig. 541</xref>), sensilla ampullacea (peglike sensilla) on flagellomeres short and symmetric (<xref ref-type="fig" rid="F77">Fig. 542</xref>), forewing with postmarginal vein 0.8× as long as stigmal vein, ovipositor very short – gaster short and rotund and ovipositor only ½ as long as length of gaster, male genitalia with volsellar setae as “normal” thin setae. Some of these characters disagree with a placement of <italic><tp:taxon-name>Pholema microstoma</tp:taxon-name></italic> in <italic><tp:taxon-name>Omphale</tp:taxon-name></italic>: undelimited clypeus, antennal sensilla symmetric, and perhaps the most critical – not having enlarged volsellar setae in mal<!--PageBreak-->e genitalia, the sole autapomorphy for <italic><tp:taxon-name>Omphale</tp:taxon-name></italic>. Habitually <italic><tp:taxon-name>Pholema microstoma</tp:taxon-name></italic> looks like a <italic><tp:taxon-name>Neochrysocharis</tp:taxon-name></italic> Kurdjumov, mainly because of the distinct and 3-segmented antennal clava and the short postmarginal vein, and some additional characters also agree with a placement in <italic><tp:taxon-name>Neochrysocharis</tp:taxon-name></italic> (undelimited clypeus, symmetric antennal sensilla). Absence of an occipital groove/fold is very unusual in <italic><tp:taxon-name>Neochrysocharis</tp:taxon-name></italic> but it is absent in at <!--PageBreak-->least one other species, <italic><tp:taxon-name>Neochrysocharis albiscapus</tp:taxon-name></italic> Erdös. Furthermore, this character state is variable within <italic><tp:taxon-name>Neochrysocharis</tp:taxon-name></italic>, some species have a complete fold between occipital margin and occipital foramen, while others only have a short fold close to the occipital margin, and as mentioned some species lack it altogether. Therefore the absence of such a fold does not justify a separate genus for <italic><tp:taxon-name>Pholema microstoma</tp:taxon-name></italic>. The short ovipositor, not present in<!--PageBreak--> other <italic><tp:taxon-name>Neochrysocharis</tp:taxon-name></italic> species (nor in any <italic><tp:taxon-name>Omphale</tp:taxon-name></italic> species), is probably an adaptation to a close access of the host, and doubtfully of such a value that it justifies a separate genus. Another option is to place <italic><tp:taxon-name>Pholema microstoma</tp:taxon-name></italic> in <italic><tp:taxon-name>Asecodes</tp:taxon-name></italic> Förster, but some critical characters disagree with such a placement. <italic><tp:taxon-name>Pholema microstoma</tp:taxon-name></italic> has symmetrical antennal sensilla, a distinct 3-segmented antennal clava and lacks a fold or groove on occiput; <italic><tp:taxon-name>Asecodes</tp:taxon-name></italic> species have asymmetric antennal sensilla, a 1-segmented antennal clava and a strong groove between occipital margin and occipital foramen. All things considered <italic><tp:taxon-name>Pholema microstoma</tp:taxon-name></italic> is a <italic><tp:taxon-name>Neochrysocharis</tp:taxon-name></italic> and <italic><tp:taxon-name>Pholema</tp:taxon-name></italic> is thus a synonym of <italic><tp:taxon-name>Neochrysocharis</tp:taxon-name></italic>.</p><fig id="F77" position="float" orientation="portrait"><label>Figures 541–543.</label><caption><p><italic><tp:taxon-name>Neochrysocharis microstoma</tp:taxon-name></italic>, female: <bold>541</bold> occiput <bold>542</bold> flagellomere 1 with sensillae (= sns) <bold>543</bold> head in fronto-ventral view, acl = 3-segmented antennal clava, cly = clypeus.</p></caption><graphic xmlns:xlink="http://www.w3.org/1999/xlink" xlink:href="ZooKeys-232-001-g077.jpg" position="float" orientation="portrait" xlink:type="simple"/></fig></tp:treatment-sec><ref-list><ref id="B30"><mixed-citation xmlns:xlink="http://www.w3.org/1999/xlink" xlink:type="simple"><person-group><name name-style="western"><surname>Graham</surname><given-names>MWRdeV</given-names></name></person-group> (<year>1963</year>)<article-title> Additions and corrections to the British list of Eulophidae (Hym., Chalcidoidea), with descriptions of some new species.</article-title><source>Transactions of the Society for British Entomology </source><volume>15</volume>: <fpage>167</fpage>-<lpage>275</lpage>.</mixed-citation></ref><ref id="B66"><mixed-citation xmlns:xlink="http://www.w3.org/1999/xlink" xlink:type="simple"><person-group><name name-style="western"><surname>Schauff</surname><given-names>ME</given-names></name></person-group> (<year>1991</year>)<article-title> The Holarctic genera of Entedoninae (Hymenoptera: Eulophidae).</article-title><source>Contributions of the American Entomological Institute </source><volume>26</volume>: <fpage>1</fpage>-<lpage>109</lpage>.</mixed-citation></ref></ref-list></tp:taxon-treatment>
