# Supplementary material for: Revision of the European species of Omphale Haliday (Hymenoptera, Chalcidoidea, Eulophidae)
Source: Zookeys. 2012 Oct 25;(232):1–157. doi: 10.3897/zookeys.232.3625 (PMC3494065; doi:10.3897/zookeys.232.3625)
Supplement: XML Treatment for Neochrysocharis microstoma [file zookeys.232.3625-treatment49.xml]

<!DOCTYPE tp:taxon-treatment
  PUBLIC "-//TaxonX//DTD Taxonomic Treatment Publishing DTD v0 20100105//EN" "tax-treatment-NSO.dtd">
<tp:taxon-treatment xmlns:tp="http://www.plazi.org/taxpub"><tp:treatment-meta><mixed-citation publication-type="journal"><person-group><name><surname>Hansson</surname><given-names>Christer</given-names></name><name><surname>Shevtsova</surname><given-names>Ekaterina</given-names></name></person-group><article-title>Revision of the European species of 
                    <italic>Omphale</italic> Haliday (Hymenoptera, Chalcidoidea, Eulophidae)
                </article-title><source>Zookeys</source><day>25</day><month>10</month><year>2012</year><volume>2012</volume><issue>232</issue><fpage>1</fpage><lpage>157</lpage><pub-id pub-id-type="doi">10.3897/zookeys.232.3625</pub-id></mixed-citation></tp:treatment-meta><tp:nomenclature><tp:taxon-name>
                                <tp:taxon-name-part taxon-name-part-type="genus">Neochrysocharis</tp:taxon-name-part>
                                <tp:taxon-name-part taxon-name-part-type="species">microstoma</tp:taxon-name-part>
                            <object-id xmlns:xlink="http://www.w3.org/1999/xlink" xlink:type="simple">http://species-id.net/wiki/Neochrysocharis_microstoma</object-id>
								</tp:taxon-name><tp:taxon-authority>(Graham)</tp:taxon-authority><tp:taxon-status xmlns:xlink="http://www.w3.org/1999/xlink" xlink:type="simple">comb.n.</tp:taxon-status><xref ref-type="fig" rid="F77">Figures 541–543</xref><tp:nomenclature-citation-list><tp:nomenclature-citation><tp:taxon-name>Pholema microstoma</tp:taxon-name><comment> Graham, 1963:268. Holotype female in OUMNH, examined.</comment></tp:nomenclature-citation><tp:nomenclature-citation><tp:taxon-name>Omphale microstoma</tp:taxon-name><comment> (Graham), <xref ref-type="bibr" rid="B66">Schauff (1991)</xref>.</comment></tp:nomenclature-citation></tp:nomenclature-citation-list></tp:nomenclature><tp:treatment-sec sec-type="Material"><title>Material.</title><p><bold>Type material.</bold> <bold>Holotype</bold> female, type no. 1300 in OUMNH. <bold>Additional material.</bold> 11♀ 6♂: France 1♀ (CH), Germany 1♀ 5♂ (BMNH, CH), Hungary 3♀ 1♂ (BMNH, CH), Russia 1♀ (CH), Slovenia 2♀ (RMNH), Sweden 2♀ (CH, LUZM), United Kingdom 1♀ (BMNH).</p></tp:treatment-sec><tp:treatment-sec sec-type="Diagnosis"><title>Diagnosis. </title><p>Female antenna with a distinct and 3-segmented clava (<xref ref-type="fig" rid="F77">Fig. 543</xref>); sensilla ampullacea (peglike sensilla) short and symmetric (<xref ref-type="fig" rid="F77">Fig. 542</xref>); clypeus undelimited <!--PageBreak-->(<xref ref-type="fig" rid="F77">Fig. 543</xref>); occiput without median groove from occipital margin to occipital foramen (<xref ref-type="fig" rid="F77">Fig. 541</xref>); ovipositor very short, reaching half the length of gaster.</p></tp:treatment-sec><tp:treatment-sec sec-type="Description"><title>Description. </title><p>See <xref ref-type="bibr" rid="B30">Graham (1963)</xref>.</p></tp:treatment-sec><tp:treatment-sec sec-type="Host"><title>Host.</title><p><italic><tp:taxon-name>Cassida deflorata</tp:taxon-name></italic> Suffrian (<tp:taxon-name>Coleoptera</tp:taxon-name>: <tp:taxon-name>Chrysomelidae</tp:taxon-name>) (<bold>new record</bold>).<!--PageBreak--></p></tp:treatment-sec><tp:treatment-sec sec-type="Distribution"><title>Distribution.</title><p>France (<bold>new record</bold>), Germany (<bold>new record</bold>), Hungary (<bold>new record</bold>), Russia (<bold>new record</bold>), Slovenia (<bold>new record</bold>), Sweden (<xref ref-type="bibr" rid="B37">Hansson 1991</xref>), United Kingdom (<xref ref-type="bibr" rid="B30">Graham 1963</xref>).</p></tp:treatment-sec><tp:treatment-sec><!--Section generated to contain objects referenced in tp:taxon-treatment.--><fig id="F77" position="float" orientation="portrait"><label>Figures 541–543.</label><caption><p><italic><tp:taxon-name>Neochrysocharis microstoma</tp:taxon-name></italic>, female: <bold>541</bold> occiput <bold>542</bold> flagellomere 1 with sensillae (= sns) <bold>543</bold> head in fronto-ventral view, acl = 3-segmented antennal clava, cly = clypeus.</p></caption><graphic xmlns:xlink="http://www.w3.org/1999/xlink" xlink:href="ZooKeys-232-001-g077.jpg" position="float" orientation="portrait" xlink:type="simple"/></fig></tp:treatment-sec><ref-list><ref id="B66"><mixed-citation xmlns:xlink="http://www.w3.org/1999/xlink" xlink:type="simple"><person-group><name name-style="western"><surname>Schauff</surname><given-names>ME</given-names></name></person-group> (<year>1991</year>)<article-title> The Holarctic genera of Entedoninae (Hymenoptera: Eulophidae).</article-title><source>Contributions of the American Entomological Institute </source><volume>26</volume>: <fpage>1</fpage>-<lpage>109</lpage>.</mixed-citation></ref><ref id="B30"><mixed-citation xmlns:xlink="http://www.w3.org/1999/xlink" xlink:type="simple"><person-group><name name-style="western"><surname>Graham</surname><given-names>MWRdeV</given-names></name></person-group> (<year>1963</year>)<article-title> Additions and corrections to the British list of Eulophidae (Hym., Chalcidoidea), with descriptions of some new species.</article-title><source>Transactions of the Society for British Entomology </source><volume>15</volume>: <fpage>167</fpage>-<lpage>275</lpage>.</mixed-citation></ref><ref id="B37"><mixed-citation xmlns:xlink="http://www.w3.org/1999/xlink" xlink:type="simple"><person-group><name name-style="western"><surname>Hansson</surname><given-names>C</given-names></name></person-group> (<year>1991</year>)<article-title> A catalogue of the Chalcidoidea (Hymenoptera) described by C.G. Thomson, with a checklist of Swedish species.</article-title><source>Entomologica Scandinavica Supplement </source><volume>38</volume>: <fpage>1</fpage>-<lpage>70</lpage>.</mixed-citation></ref></ref-list></tp:taxon-treatment>
