# Supplementary material for: Revision of the European species of Omphale Haliday (Hymenoptera, Chalcidoidea, Eulophidae)
Source: Zookeys. 2012 Oct 25;(232):1–157. doi: 10.3897/zookeys.232.3625 (PMC3494065; doi:10.3897/zookeys.232.3625)
Supplement: XML Treatment for Eugerium orbatum [file zookeys.232.3625-treatment50.xml]

<!DOCTYPE tp:taxon-treatment
  PUBLIC "-//TaxonX//DTD Taxonomic Treatment Publishing DTD v0 20100105//EN" "tax-treatment-NSO.dtd">
<tp:taxon-treatment xmlns:tp="http://www.plazi.org/taxpub"><tp:treatment-meta><mixed-citation publication-type="journal"><person-group><name><surname>Hansson</surname><given-names>Christer</given-names></name><name><surname>Shevtsova</surname><given-names>Ekaterina</given-names></name></person-group><article-title>Revision of the European species of 
                    <italic>Omphale</italic> Haliday (Hymenoptera, Chalcidoidea, Eulophidae)
                </article-title><source>Zookeys</source><day>25</day><month>10</month><year>2012</year><volume>2012</volume><issue>232</issue><fpage>1</fpage><lpage>157</lpage><pub-id pub-id-type="doi">10.3897/zookeys.232.3625</pub-id></mixed-citation></tp:treatment-meta><tp:nomenclature><tp:taxon-name>
                                <tp:taxon-name-part taxon-name-part-type="genus">Eugerium</tp:taxon-name-part>
                                <tp:taxon-name-part taxon-name-part-type="species">orbatum</tp:taxon-name-part>
                            <object-id xmlns:xlink="http://www.w3.org/1999/xlink" xlink:type="simple">http://species-id.net/wiki/Eugerium_orbatum</object-id>
								</tp:taxon-name><tp:taxon-authority>Szelényi</tp:taxon-authority></tp:nomenclature><tp:treatment-sec sec-type="Remarks"><title>Remarks.</title><p><italic><tp:taxon-name>Eugerium orbatum</tp:taxon-name></italic> was originally described on material from Hungary (<xref ref-type="bibr" rid="B74">Szelényi 1978</xref>), and was later transferred to <italic><tp:taxon-name>Omphale</tp:taxon-name></italic> (<xref ref-type="bibr" rid="B60">Noyes 2001</xref>). The male holotype of <italic><tp:taxon-name>Eugerium orbatum</tp:taxon-name></italic> (type no. 6011 in HNHM, examined) is shrivelled, but is recognizeable as a small male of <italic><tp:taxon-name>Asecodes congruens</tp:taxon-name></italic> (Nees) and is here established as a synonym of that species.</p></tp:treatment-sec><ref-list><ref id="B74"><mixed-citation xmlns:xlink="http://www.w3.org/1999/xlink" xlink:type="simple"><person-group><name name-style="western"><surname>Szelényi</surname><given-names>G</given-names></name></person-group> (<year>1978</year>)<article-title> Four new eulophid wasps from Hungary (Hymenoptera: Chalcidoidea).</article-title><source>Acta Zoologica Hungarici </source><volume>24</volume>: <fpage>219</fpage>-<lpage>224</lpage>.</mixed-citation></ref><ref id="B60"><mixed-citation xmlns:xlink="http://www.w3.org/1999/xlink" xlink:type="simple"><person-group><name name-style="western"><surname>Noyes</surname><given-names>JS</given-names></name></person-group> (<year>2001</year>)<source> Interactive Catalogue of World Chalcidoidea. Electronic publication (CD-ROM). Taxapad 2001.</source></mixed-citation></ref></ref-list></tp:taxon-treatment>
